# Supplementary material for: Integrative Analyses of Hepatic Differentially Expressed Genes and Blood Biomarkers during the Peripartal Period between Dairy Cows Overfed or Restricted-Fed Energy Prepartum
Source: PLoS One. 2014 Jun 10;9(6):e99757. doi: 10.1371/journal.pone.0099757 (PMC4051754; doi:10.1371/journal.pone.0099757)
Supplement: File S1 — Overall dataset with annotation and results of the statistical analysis. (XLSX) [file pone.0099757.s005.xlsx]

## Sheet: Dataset
					Expression ratio OF/RE	p-VALUE	Expression ratio OF/RE	p-VALUE	Expression ratio OF/RE	p-VALUE	Expression ratio OF/RE	p-VALUE	Expression ratio OF/RE	p-VALUE	Expression ratio OF/RE	p-VALUE	Expression ratio OF/RE	p-VALUE
Oligo ID	Gene ID	Gene Symbol	UniProt Protein Name	FDR	-65 DIM		-30 DIM		-14 DIM		1 DIM		14 DIM		28 DIM		49 DIM
AW464359	532546	AAK1	-	0.115052	0.918478	0.527252	1.0573	0.654722	1.28675	0.0466489	0.832705	0.145188	0.857319	0.219317	1.0568	0.657434	0.964188	0.810359
AW465274	532546	AAK1	-	0.706445	0.893102	0.354301	0.953987	0.677217	0.995989	0.971645	0.879413	0.258511	0.942747	0.602527	0.9728	0.807371	1.01768	0.898
AW465590	767919	AAMP	Angio-associated migratory cell protein	0.0306331	1.17023	0.107596	0.92166	0.36691	0.764622	0.00411073	1.02012	0.825068	1.01136	0.900236	0.980874	0.83029	0.972453	0.796417
BF045710	100125882	AARSD1	Alanyl-tRNA editing protein Aarsd1	0.0219204	1.13692	0.334647	0.916484	0.485862	0.696988	0.00526499	0.829572	0.138444	1.28682	0.0472651	0.875482	0.289322	1.04186	0.77921
AW466134	519816	AASDHPPT		0.00207281	0.768457	0.0319661	1.161	0.194312	1.27735	0.0355498	1.09927	0.408456	0.785622	0.0381658	1.09521	0.426906	1.07674	0.574585
BF045587	786013	AATF	-	0.428543	1.08094	0.642966	0.890199	0.46034	0.761303	0.0867955	1.10671	0.519607	1.15582	0.358629	0.945186	0.719962	0.983713	0.929987
BF039538	510497	ABCA5	-	2.76518e-05	1.10549	0.473889	0.908649	0.470456	1.02242	0.867032	1.00241	0.985487	0.775252	0.0585472	0.854099	0.23662	0.987213	0.933024
AW461699	508399	ABCC10		0.0017958	0.991079	0.911959	0.999806	0.997943	1.03932	0.609379	0.827127	0.0142797	0.774052	0.00120098	0.933323	0.361783	1.04612	0.621575
AW465042	520925	ABCC2	-	0.000998807	1.3539	0.117946	0.961243	0.825192	0.591933	0.0047123	0.628236	0.0116048	1.02526	0.889115	0.791588	0.194845	0.899958	0.624
BM366529	533151	ABCC3	-	0.00145491	0.777141	0.135588	0.959827	0.793613	1.36243	0.0523021	1.25455	0.151546	0.992188	0.960079	1.09057	0.580517	1.11679	0.554061
BM362093	511769	ABCC5		0.132118	0.914061	0.538848	1.10613	0.460295	0.790589	0.0887889	0.828308	0.170508	0.828694	0.171548	1.13452	0.356232	0.968222	0.843422
BF042967	526059	ABCD3		0.0120041	1.11465	0.566429	1.31893	0.118469	1.56527	0.0129789	0.787928	0.177653	0.64293	0.0142447	1.12587	0.499891	1.0933	0.676851
BF046727	528646	ABCD4	-	0.802203	1.32709	0.158273	1.00634	0.972672	0.752886	0.133419	1.02119	0.909474	1.04938	0.793918	0.88592	0.51217	1.02442	0.914414
AW462521	536203	ABCG2		0.0855089	1.20464	0.26855	1.04379	0.785864	1.1562	0.359253	0.851859	0.311567	0.814157	0.195721	0.964951	0.82107	1.09189	0.634763
BF040144	515536	ABCG5		0.133499	1.13078	0.527617	1.18268	0.353055	1.13414	0.514412	0.989733	0.954929	1.1863	0.367634	1.26281	0.198124	1.05071	0.82209
AW462836	515563	ABHD10	Mycophenolic acid acyl-glucuronide esterase, mitochondrial	0.00602135	0.978186	0.8344	1.04941	0.621813	1.40489	0.000929469	1.0428	0.668104	0.733841	0.00237933	1.01986	0.840466	1.16268	0.210777
AW461861	510109	ABHD11	Alpha/beta hydrolase domain-containing protein 11	1.19278e-08	0.932383	0.373283	0.924509	0.290636	1.06348	0.406413	1.44977	5.04523e-06	1.35701	0.000114534	1.01357	0.855257	0.898108	0.216962
AW461805	768242	ABHD12	Monoacylglycerol lipase ABHD12	4.94192e-06	1.08505	0.221403	1.10799	0.0994844	0.764354	5.0825e-05	0.805522	0.000831976	0.797699	0.000505665	1.03913	0.53319	0.868423	0.0642074
BM362155	515122	ABHD14A	-	0.00612416	0.937747	0.671442	0.872063	0.332132	0.624282	0.00137888	1.02799	0.844305	1.21904	0.162478	0.938201	0.650241	1.08104	0.648904
BF040412	615289	ABHD14B	Alpha/beta hydrolase domain-containing protein 14B	0.0755614	0.972399	0.87782	1.13271	0.470822	0.62989	0.00932236	0.93274	0.686511	0.846619	0.336147	1.02631	0.880284	0.844103	0.397456
BF041056	513252	ABHD16A	Abhydrolase domain-containing protein 16A	0.118325	1.03874	0.761012	1.02125	0.857784	0.795071	0.0545967	0.98164	0.874528	1.06951	0.567388	0.985395	0.900223	0.98564	0.9169
BF040171	508717	ABHD2	Abhydrolase domain-containing protein 2	0.41185	1.19559	0.234524	0.689074	0.00908079	0.840444	0.227626	0.855684	0.262789	0.819226	0.153406	0.773173	0.067115	0.87426	0.42803
AW461725	509896	ABHD4	Abhydrolase domain-containing protein 4	0.370319	0.9943	0.956964	0.998241	0.98579	0.937557	0.515094	0.941074	0.539706	0.901815	0.298232	0.939991	0.532072	1.14678	0.251806
BF039721	535588	ABHD5		0.0766664	0.944289	0.753396	0.993048	0.967062	1.19042	0.304455	0.927282	0.660517	0.744888	0.0853868	1.04867	0.778536	0.890102	0.573712
AW462708	505283	ABHD6	Monoacylglycerol lipase ABHD6	0.000545171	1.03568	0.72887	1.11386	0.261686	1.06114	0.535152	1.31716	0.0053732	1.21175	0.0508882	0.989288	0.91024	1.0977	0.403398
BF039032	537711	ABI2		0.114184	0.717952	0.134563	1.04149	0.842128	1.04908	0.8144	0.896352	0.592276	1.19445	0.385491	1.04689	0.822351	0.764112	0.278015
BM366179	504968	ABLIM1	-	1.41576e-05	0.87719	0.300263	1.12908	0.308542	0.653304	0.000668206	0.731107	0.0104158	0.929186	0.536677	1.25581	0.0589319	1.08665	0.55062
BF044108	613794	ABLIM3		0.00470892	1.32452	0.0131936	1.0122	0.90696	0.703719	0.00124533	0.865868	0.168843	0.92894	0.478549	0.996467	0.972793	1.10018	0.435391
BF041034	505914	ABRACL	Costars family protein ABRACL	0.000256446	0.575747	0.00436669	1.00428	0.98031	1.40957	0.0511479	0.858902	0.380992	0.863208	0.396742	1.15899	0.395299	0.777349	0.236309
AW463688	539270	ABT1	Activator of basal transcription 1	3.02335e-11	0.981613	0.861128	0.92161	0.411171	1.53333	6.11081e-05	2.17197	1.27771e-10	1.8602	4.99919e-08	1.07598	0.460706	1.16551	0.200631
AW463746	539270	ABT1	Activator of basal transcription 1	1.15884e-05	1.03212	0.785585	0.861827	0.179802	0.741454	0.00839227	0.78768	0.0334673	1.02284	0.837323	0.910367	0.394649	1.05699	0.66414
AW465846	507417	ABTB1		0.00758108	1.19838	0.162803	1.06328	0.606589	1.23462	0.0806976	1.02789	0.817238	0.86902	0.24108	1.12023	0.34209	1.08131	0.592089
AW463415	508324	ACAA1		0.279608	1.22725	0.34909	0.724111	0.116934	0.90032	0.606521	0.971074	0.885398	1.06272	0.765232	1.11802	0.591256	0.991753	0.972916
BF046493	508324	ACAA1		0.0039694	1.16068	0.563043	0.725585	0.188862	0.359159	8.27401e-05	0.637211	0.066898	0.660797	0.0913243	0.833708	0.453913	0.930901	0.801529
BM365867	522006	ACAA2	3-ketoacyl-CoA thiolase, mitochondrial	0.0400493	1.25534	0.258507	0.943968	0.759495	1.00522	0.977959	0.750111	0.130646	0.612414	0.0114107	0.891941	0.544254	0.989007	0.96021
BF039894	512070	ACAD8	Isobutyryl-CoA dehydrogenase, mitochondrial	0.0132328	0.879535	0.481604	1.18055	0.332301	1.26344	0.173758	1.1354	0.457482	0.774967	0.138694	1.20541	0.275716	0.914022	0.657897
BF041032	512070	ACAD8	Isobutyryl-CoA dehydrogenase, mitochondrial	3.75195e-05	1.11597	0.401496	1.10611	0.415558	0.94546	0.650055	1.33812	0.0213132	1.06522	0.609385	1.10243	0.431061	0.867194	0.320858
BF045666	511222	ACADS	Short-chain specific acyl-CoA dehydrogenase, mitochondrial	0.000537652	1.43666	0.0977138	0.923285	0.696648	0.665648	0.0505667	0.951268	0.80714	0.579237	0.00963022	0.828975	0.361079	0.928322	0.753885
AW463774	282130	ACADVL	Very long-chain specific acyl-CoA dehydrogenase, mitochondrial	4.59425e-07	1.25094	0.102207	0.96266	0.76796	0.531831	7.98865e-06	0.796121	0.081106	0.860809	0.247866	0.9435	0.652218	1.19101	0.237836
BF041558	282130	ACADVL	Very long-chain specific acyl-CoA dehydrogenase, mitochondrial	4.76703e-05	1.31124	0.132828	0.870817	0.409156	0.539179	0.000472366	0.900272	0.530203	0.82592	0.255087	1.02579	0.878857	1.05886	0.773978
BF043403	508582	ACAP1	Arf-GAP with coiled-coil, ANK repeat and PH domain-containing protein 1	6.01414e-07	0.940749	0.532741	0.905425	0.288133	1.0507	0.595569	1.397	0.00072194	1.58351	7.97195e-06	1.05989	0.532661	0.953483	0.654446
BF045408	506187	ACAP2		0.0121608	1.06355	0.751503	1.3315	0.124289	1.2063	0.311061	0.850248	0.380383	1.0661	0.728506	1.10559	0.586493	1.11307	0.615923
BF042476	512044	ACAT2		5.3036e-08	0.987192	0.914998	1.00893	0.937989	0.964586	0.752532	0.658433	0.000538281	0.585264	1.68981e-05	0.936987	0.569634	1.39249	0.0150336
BM365992	538244	ACCN2		8.84118e-07	1.14043	0.600136	0.845346	0.476829	0.980403	0.933062	1.31955	0.242168	1.27228	0.309038	0.945319	0.811423	0.849577	0.556988
AW465708	534600	ACIN1	-	0.491947	0.940652	0.579457	1.04026	0.702664	0.858747	0.144403	0.977651	0.826897	0.980535	0.849153	1.15752	0.160599	0.917037	0.481513
AW461420	511135	ACLY	ATP-citrate synthase	1.2553e-09	0.925129	0.37101	0.976156	0.766572	1.49112	7.46238e-06	1.80678	1.05515e-09	1.75918	3.70567e-09	1.08383	0.323958	0.935729	0.492101
AW464782	511135	ACLY	ATP-citrate synthase	0.291291	0.903196	0.419905	0.956889	0.707389	1.15777	0.214976	0.978234	0.85124	0.97995	0.862966	0.945109	0.630747	0.96337	0.791722
AW465214	513996	ACOX1	Peroxisomal acyl-coenzyme A oxidase 1	0.000147598	0.7433	0.182015	1.65547	0.0174679	1.55472	0.0363729	0.771622	0.212999	0.46984	0.000541975	1.16014	0.473463	1.17022	0.52265
AW466170	513996	ACOX1	Peroxisomal acyl-coenzyme A oxidase 1	1.20028e-08	0.939174	0.712575	1.25499	0.158438	1.39937	0.0389177	0.929342	0.646459	0.662752	0.0122477	0.978387	0.891121	1.22083	0.294727
BF044723	513996	ACOX1	Peroxisomal acyl-coenzyme A oxidase 1	9.24137e-05	0.915639	0.621712	1.27821	0.144017	1.65854	0.00345162	1.18546	0.308819	0.732489	0.0654194	0.983911	0.922351	1.29013	0.206303
AW463855	517002	ACP5		1.9993e-10	0.939166	0.58813	0.99335	0.951617	0.741685	0.008459	1.01029	0.925828	0.774676	0.0233172	0.860516	0.175478	1.22501	0.112394
BM366786	515738	ACP6		0.0559762	1.24078	0.274396	0.879341	0.480329	0.872885	0.455655	1.1522	0.437009	0.86493	0.426045	0.870142	0.445343	1.05683	0.803911
BF044980	537161	ACSL1		0.00188357	1.42294	0.155701	1.06277	0.794332	0.760635	0.244116	0.955501	0.845443	0.62499	0.0479408	1.01025	0.96517	1.34675	0.271872
BF039416	514159	ACSL5		0.000368401	0.996042	0.984381	1.19171	0.366421	0.949387	0.78842	0.944307	0.76718	0.776112	0.193572	0.894547	0.565208	0.935009	0.759423
AW464268	506059	ACSL6		0.0576932	1.13057	0.362873	0.827305	0.134695	1.21095	0.131061	1.19568	0.158051	0.830164	0.141793	0.928312	0.553878	1.26832	0.118164
BF043956	282873	ACSS1		0.00285093	1.01608	0.921643	0.938433	0.673147	0.810196	0.165655	0.855417	0.301811	0.965835	0.817395	0.863708	0.33238	1.01864	0.919678
AW462889	281595	ACTG2	Actin, gamma-enteric smooth muscle	3.53707e-08	1.01714	0.938368	1.01979	0.925973	0.540066	0.00483616	0.49561	0.00147929	0.789518	0.265084	0.949126	0.804497	0.921926	0.731179
BF039521	524770	ACTN1	Alpha-actinin-1	2.07054e-11	1.02331	0.85942	0.911233	0.452347	0.602296	0.000123019	0.674523	0.00222735	0.784527	0.0531255	0.938193	0.605522	0.987785	0.931214
BF043939	536607	ACTN2	Alpha-actinin-2	9.49912e-06	0.995042	0.980443	1.04889	0.793887	0.589231	0.00597959	0.691097	0.0469156	1.17071	0.389752	0.984516	0.931917	0.828794	0.402341
AW464664	522269	ACTN4	Alpha-actinin-4	0.184782	1.01497	0.923984	0.813835	0.161545	0.618565	0.0016456	0.814036	0.16204	0.814417	0.162978	0.785585	0.102113	0.701017	0.0446915
BF045915	514371	ACTR1A		0.0389636	1.09909	0.573656	0.980516	0.899615	0.725219	0.043159	0.737128	0.0544721	1.04785	0.764505	0.98271	0.910964	1.02671	0.888987
BM363027	514371	ACTR1A		2.76252e-05	1.38992	0.14592	0.923789	0.70392	0.830983	0.376129	0.880715	0.542967	1.06521	0.761955	0.946039	0.79022	0.928913	0.770626
BF042412	100125305	ACTR1B	Beta-centractin	0.653908	1.12572	0.33968	0.960211	0.723471	0.942342	0.60502	0.943944	0.615362	0.979995	0.860154	0.992414	0.947062	0.954739	0.739911
AW464095	281597	ACTR3	Actin-related protein 3	0.000158385	0.910263	0.397043	1.30903	0.0113741	1.33403	0.00697679	0.90406	0.331152	0.773081	0.0153155	1.11944	0.27749	1.00896	0.94259
BF040439	615133	ACTR8	Actin-related protein 8	1.80822e-12	1.02806	0.784008	0.871067	0.147063	1.54188	2.35786e-05	1.87621	1.07102e-08	1.76851	1.15593e-07	1.10528	0.290883	1.10845	0.3636
BF039418	281598	ACVR2A	Activin receptor type-2A	0.212083	1.01209	0.937289	1.10436	0.484551	1.4123	0.0175585	1.03257	0.821071	0.915451	0.533712	1.04239	0.769636	1.04831	0.78475
BF044914	281598	ACVR2A	Activin receptor type-2A	0.00324147	0.939277	0.642542	0.952679	0.691138	1.20593	0.128552	1.00865	0.94369	0.87978	0.295864	1.02197	0.858563	1.0278	0.85179
BF039474	282131	ACVR2B	Activin receptor type-2B	0.45878	1.16352	0.450448	0.886525	0.517265	0.823806	0.298823	0.917874	0.644682	0.953767	0.798799	1.06051	0.75177	0.941565	0.79023
BF044970	280712	ADA	Adenosine deaminase	1.01816e-07	0.991663	0.941905	0.935234	0.538121	1.006	0.956088	1.27131	0.0304255	1.5056	0.000375796	0.850096	0.138586	1.14103	0.298899
BF041569	517541	ADAM17	-	0.00272177	0.845235	0.125329	1.07835	0.454009	1.1808	0.10227	0.995638	0.965301	0.812377	0.0424062	1.00625	0.950596	1.08147	0.525215
AW466088	510907	ADAM19		0.628236	0.900882	0.368591	1.04307	0.694155	1.14848	0.199728	1.07628	0.493645	1.1579	0.17484	1.0556	0.61402	0.913708	0.492003
AW461333	507019	ADAM28	-	6.10005e-07	0.943628	0.550199	0.989592	0.908432	1.23544	0.0231605	1.27931	0.00867364	1.03303	0.721033	0.897814	0.238915	0.953537	0.660185
AW466193	507019	ADAM28	-	1.81564e-12	0.998424	0.990228	0.893895	0.360108	1.49063	0.00176791	2.34672	3.24095e-09	2.13454	6.22448e-08	1.0162	0.895281	0.919915	0.555016
BM364946	519652	ADAM8	-	0.504511	1.32135	0.086357	0.917028	0.562318	1.0156	0.917412	0.89585	0.462331	0.913109	0.543215	0.946138	0.710867	1.04714	0.798542
BF041123	505890	ADAMDEC1		2.352e-12	0.975064	0.820162	0.942076	0.567253	1.63586	1.47151e-05	2.17461	5.30788e-10	1.92893	4.28822e-08	1.15075	0.181081	1.12134	0.355932
BF043048	512171	ADAMTS1		0.171945	0.857027	0.380905	0.934777	0.679134	0.742123	0.0712717	0.668743	0.0161506	0.720732	0.0482884	0.930178	0.657159	0.693658	0.0691192
AW463889	616145	ADAMTSL5	-	0.0116552	0.98714	0.937145	0.915055	0.560221	1.30946	0.0805302	1.10767	0.502435	0.80219	0.151251	0.965425	0.817166	1.08206	0.671398
AW463765	505134	ADAR	-	0.000753113	1.12542	0.231865	1.09531	0.330332	1.0034	0.970913	1.13206	0.186299	1.44034	0.000231378	0.961097	0.670279	0.97038	0.779713
BM362192	522614	ADCK5		0.0221207	2.00226	0.00430306	0.696448	0.0464365	1.14894	0.422075	0.872612	0.430686	0.758901	0.120064	0.984322	0.931102	0.767015	0.230278
AW461726	535603	ADCY3	-	0.000555906	1.02628	0.762892	1.1155	0.182413	0.847236	0.0452886	0.753013	0.000908999	0.768224	0.00191492	0.939511	0.444107	0.942524	0.531277
BM363992	507193	ADD1	-	0.00121009	1.08794	0.559648	0.931074	0.593698	0.670633	0.00400521	0.769731	0.0542326	0.819029	0.139267	1.04642	0.734462	0.922457	0.62161
AW463756	505225	ADD3		0.303517	1.02965	0.801524	1.17682	0.13579	1.21773	0.0724017	1.23688	0.0530716	1.04871	0.660125	1.00517	0.961969	1.03778	0.777058
AW463462	407235	ADIPOR1		0.0599359	0.95599	0.675157	0.952035	0.621755	0.96688	0.735168	1.0413	0.684495	0.851671	0.11074	0.97667	0.812547	0.964012	0.762748
BF041640	407235	ADIPOR1		3.27241e-05	0.971634	0.761826	0.910423	0.296867	1.00021	0.998119	1.23272	0.0224541	1.22125	0.0288939	1.02817	0.756433	0.91369	0.390182
AW461489	407234	ADIPOR2		4.42763e-05	0.96317	0.788629	1.01183	0.929244	1.02357	0.860379	0.831866	0.168217	0.934397	0.608869	0.991945	0.951314	0.939182	0.683724
AW461575	407234	ADIPOR2		3.6197e-07	1.01701	0.887424	0.882286	0.277617	0.592912	2.67689e-05	0.569392	7.68826e-06	0.538	1.27517e-06	0.87836	0.261047	0.948553	0.678684
BF043306	521650	ADPRHL2	Poly(ADP-ribose) glycohydrolase ARH3	0.593987	0.930471	0.685147	0.958433	0.800167	0.96293	0.81853	0.783008	0.141123	0.856198	0.347493	1.12801	0.465358	0.940676	0.76124
BM366859	521650	ADPRHL2	Poly(ADP-ribose) glycohydrolase ARH3	0.00757178	2.44949	0.00323058	1.07541	0.760768	0.90109	0.666798	1.08149	0.742871	1.79095	0.0173337	1.28461	0.311078	1.25471	0.43751
BM364653	516422	ADRA2B		0.210706	1.25352	0.130587	0.972947	0.841753	0.939939	0.652292	1.0148	0.914844	0.913051	0.508608	0.998467	0.99109	1.16791	0.354957
BF045832	281604	ADRB1	Beta-1 adrenergic receptor	0.381702	1.15781	0.336257	0.926073	0.587387	0.948068	0.706145	0.890709	0.414304	0.897679	0.446263	0.90732	0.492326	1.14171	0.436238
BF040456	281605	ADRB2	Beta-2 adrenergic receptor	0.0522373	1.22687	0.259011	1.02682	0.874476	0.732783	0.0727216	0.988563	0.945251	1.16807	0.35554	1.07792	0.654461	1.06343	0.762178
AW465167	519729	ADRM1	Proteasomal ubiquitin receptor ADRM1	1.14897e-12	1.07943	0.319429	0.908909	0.18225	1.19036	0.0168308	1.6661	1.50477e-09	1.61501	8.03572e-09	0.983634	0.816342	0.958665	0.624702
AW466051	510949	ADSL	Adenylosuccinate lyase	2.19511e-11	1.04297	0.630127	0.924535	0.34396	1.36432	0.00038396	1.75736	5.9338e-09	1.65136	1.03892e-07	1.00155	0.984997	1.16187	0.121646
AW463933	505375	AES		4.94694e-11	0.950601	0.663568	1.02423	0.828085	0.754588	0.0129975	0.872129	0.217697	0.961366	0.720932	1.00063	0.995447	0.990664	0.941399
AW466080	781149	AFF1	-	7.14824e-12	0.976682	0.762572	0.985013	0.837671	1.22301	0.00813918	1.61757	1.87356e-08	1.54287	2.1218e-07	0.992418	0.917743	1.00858	0.92095
AW461475	515757	AFG3L2	AFG3-like protein 2	0.00287596	1.03727	0.595783	0.97834	0.735317	0.750321	4.03792e-05	0.870459	0.0356801	0.99255	0.908056	1.03824	0.562786	0.921445	0.286863
BF044093	515757	AFG3L2	AFG3-like protein 2	0.00691752	1.2014	0.218782	1.03956	0.777496	1.01198	0.930868	1.12375	0.39676	1.32636	0.0433345	1.15914	0.284352	0.923354	0.635351
AW462194	540837	AFTPH		0.00368233	0.782051	0.114276	1.27743	0.0938803	1.33944	0.0466823	0.658254	0.00516902	0.820219	0.17325	1.06298	0.672404	1.14547	0.42995
BF039758	540837	AFTPH		0.00830105	1.06929	0.714172	1.25097	0.189318	1.28044	0.14799	1.03658	0.831949	0.938702	0.708804	1.03207	0.852099	0.930913	0.729895
AW462575	511345	AGA		0.00780216	1.11274	0.310477	0.96256	0.698507	1.0249	0.802758	0.905558	0.315808	0.851624	0.106883	0.913517	0.360022	0.941909	0.608422
AW465424	616302	AGAP3	-	0.1986	1.07592	0.685114	1.00968	0.954106	0.750854	0.0909625	0.793764	0.171127	0.813603	0.220807	0.921875	0.627266	1.33738	0.157089
AW464378	538585	AGBL5	Cytosolic carboxypeptidase-like protein 5	2.96462e-06	1.02703	0.690722	0.890517	0.0668593	1.00689	0.912212	1.26647	0.000350108	1.46966	7.00933e-08	0.969814	0.623202	1.03398	0.657939
BF044967	511650	AGGF1		0.754209	0.797297	0.366597	1.0931	0.70299	1.04176	0.860822	0.954784	0.842829	1.09489	0.697813	1.08376	0.730415	0.805334	0.437956
AW463481	514509	AGMAT		0.038402	1.03802	0.708355	1.12472	0.2082	0.988129	0.897532	0.819307	0.0351564	0.855383	0.09618	0.945809	0.548591	1.24202	0.057542
BF045777	282137	AGPAT1	1-acyl-sn-glycerol-3-phosphate acyltransferase alpha	5.67347e-10	0.975413	0.78922	0.943776	0.512651	1.21837	0.028462	1.64519	5.21762e-07	1.97432	2.02947e-10	0.994732	0.952254	0.958093	0.674956
BF042280	506607	AGPAT3		0.321815	0.989361	0.950353	0.962451	0.811773	0.741691	0.0669777	0.880015	0.427627	0.89968	0.511384	0.934497	0.673528	1.02038	0.916282
BF042370	506607	AGPAT3		0.00721892	0.963458	0.7241	1.08257	0.418582	0.648778	0.000639598	0.863688	0.242472	0.93647	0.547173	0.990703	0.923892	1.0194	0.872192
AW462637	530414	AGPAT5		0.00275008	0.835484	0.172576	0.919497	0.491602	1.0806	0.525167	0.742443	0.0171523	0.842439	0.16281	1.0296	0.810711	1.01142	0.938332
BF043705	519739	AGPAT9		0.196929	1.16774	0.398009	1.04167	0.81476	0.867967	0.417647	0.846772	0.341628	1.25991	0.188156	1.04727	0.790975	1.27487	0.225049
BF044539	525795	AGRN	-	3.34384e-10	1.07992	0.472699	0.979886	0.838695	1.38905	0.00164801	2.01272	2.96802e-09	1.9167	1.92359e-08	1.05543	0.589292	0.988819	0.925053
BF040764	508521	AGTRAP		0.000804724	1.08639	0.595428	1.00681	0.962903	0.603376	0.000988824	0.725105	0.0310662	0.863167	0.315617	0.897632	0.460492	0.969901	0.86053
BF045955	537241	AGXT2L2		2.06621e-12	0.968184	0.752953	0.896572	0.25405	1.32935	0.00396742	2.1034	1.37283e-10	2.01653	7.45481e-10	0.990971	0.924069	0.984353	0.892106
BF045171	504716	AHCTF1		3.07696e-05	0.876212	0.413545	1.05065	0.742559	1.48344	0.0108637	1.04158	0.786487	0.948426	0.724817	1.12291	0.441854	1.07763	0.679215
AW462820	508158	AHCY	Adenosylhomocysteinase	0.00288446	1.1371	0.527322	0.904501	0.603796	0.505307	0.000790581	0.668642	0.0408988	0.630533	0.0198397	0.97844	0.910171	0.976245	0.91335
AW464967	505511	AHCYL1	Adenosylhomocysteinase	1.74135e-05	0.914697	0.499003	1.10421	0.42892	0.798204	0.0754044	0.591609	9.06119e-05	0.799071	0.0767824	1.01399	0.911471	1.05086	0.73023
BF041460	532836	AHCYL2	Adenosylhomocysteinase	0.474784	0.789045	0.0890028	1.02716	0.83402	1.23139	0.107651	0.761352	0.036569	0.984378	0.902008	0.90163	0.419414	0.80142	0.155656
BF044810	532836	AHCYL2	Adenosylhomocysteinase	0.468794	0.929543	0.653535	1.05992	0.69963	1.07705	0.622802	0.967226	0.825082	1.04047	0.79245	1.02586	0.86552	1.24027	0.264295
BF045082	532836	AHCYL2	Adenosylhomocysteinase	0.814054	0.889215	0.537392	0.976329	0.892327	0.971543	0.870421	0.799208	0.214951	1.0813	0.65898	0.972302	0.873896	0.936932	0.760535
AW465423	522105	AHDC1		0.198823	1.13299	0.544693	1.01959	0.919018	1.08558	0.667158	0.916713	0.648822	0.977091	0.903317	1.12467	0.544846	0.856322	0.506208
BF040790	522105	AHDC1		0.00232396	1.03026	0.627396	0.929424	0.204545	0.852226	0.00691457	0.885317	0.0370323	1.08736	0.147467	0.988735	0.843217	1.03122	0.654793
BF046223	522105	AHDC1		0.34827	0.874301	0.474483	1.03402	0.851974	1.10649	0.561307	0.866477	0.411387	1.0173	0.923783	1.24393	0.218769	0.708353	0.10724
BF039701	531336	AHNAK	-	0.000422063	0.800224	0.122151	0.969934	0.81967	0.793678	0.0884607	0.731797	0.0227168	0.821338	0.145345	0.930653	0.591867	0.614808	0.00320305
AW465399	539220	AHSA1		7.50881e-05	1.12508	0.348927	0.90916	0.42553	0.770337	0.0320002	0.838085	0.142138	0.978078	0.852464	0.864906	0.226331	0.945594	0.682499
BF039286	280989	AIF1	Allograft inflammatory factor 1	1.76142e-06	0.875059	0.430594	1.17737	0.301374	0.987593	0.936715	0.68388	0.0184444	0.973865	0.866261	1.02147	0.892533	1.0504	0.795702
BM365207	617493	AIF1L		4.97289e-05	2.12083	9.48702e-05	1.28613	0.136853	0.898363	0.522948	0.797058	0.179138	1.06209	0.719221	1.13	0.466615	0.766727	0.190613
BF042165	535714	AIFM1		0.0578116	1.08358	0.477101	0.994419	0.957989	1.19281	0.101121	1.00909	0.932099	0.936446	0.537252	0.956111	0.672964	1.01946	0.876743
AW466212	534217	AIFM2		0.04	1.07177	0.607867	0.857284	0.235032	0.936678	0.612088	0.94996	0.690537	0.729077	0.0168684	0.856437	0.232076	1.05117	0.732772
BF044135	505126	AIMP1		0.00182633	0.748569	0.0985305	1.05555	0.739563	1.65443	0.00293015	0.776856	0.124299	0.680938	0.0210086	1.10018	0.557571	1.01521	0.937501
BF040051	520979	AIMP2	Aminoacyl tRNA synthase complex-interacting multifunctional protein 2	1.81515e-06	1.11528	0.3179	0.86433	0.161284	1.10287	0.344509	1.36813	0.00347482	1.45933	0.000525419	0.907084	0.346457	1.05649	0.644536
AW466168	360190	AIP	AH receptor-interacting protein	0.550494	1.00601	0.96844	1.05189	0.722329	1.11518	0.444738	1.14583	0.340641	1.28769	0.0796588	1.00532	0.971032	1.14121	0.433185
BF043465	280715	AK1	Adenylate kinase isoenzyme 1	2.52523e-10	1.04384	0.742181	0.872669	0.268443	1.4976	0.00161451	1.57709	0.000436189	1.96643	8.11241e-07	0.906546	0.424111	1.02911	0.842942
BF039595	517063	AK4	GTP:AMP phosphotransferase AK4, mitochondrial	0.00601219	1.15344	0.462414	0.611849	0.00908355	0.74707	0.114273	0.96337	0.838069	1.30956	0.143469	1.05049	0.787397	1.21685	0.361214
BF045445	533105	AKAP11	-	0.00666329	0.661111	0.0390128	1.00138	0.994123	1.13482	0.500215	0.796919	0.228353	0.622196	0.0136805	1.13985	0.48541	1.02789	0.897778
AW463034	513774	AKAP12	-	1.73477e-07	0.733361	0.0131066	1.05662	0.627849	1.45004	0.00174326	1.39769	0.00446294	1.2751	0.035818	0.816728	0.0785799	0.985338	0.91365
BF039380	504288	AKAP13	-	1.67733e-07	0.863517	0.159914	1.11639	0.2543	1.30734	0.00693024	0.697263	0.000391991	0.890494	0.230093	1.11241	0.269832	1.10097	0.412281
BM366019	504288	AKAP13	-	2.98445e-07	0.972397	0.779086	0.966626	0.713575	0.965258	0.702198	0.807836	0.0240483	0.848839	0.0802985	0.956106	0.627552	0.927017	0.503237
BF041120	614497	AKAP2		0.0198562	0.970502	0.846351	1.27828	0.100099	1.04134	0.783649	0.884843	0.408266	1.06607	0.664741	1.02395	0.872532	0.875981	0.430193
AW462835	539700	AKAP8L		1.63801e-08	0.966747	0.798695	1.20457	0.141688	0.95785	0.731481	1.01146	0.927586	0.961293	0.753067	1.34913	0.0198326	0.863098	0.314034
BF046222	539700	AKAP8L		0.142484	0.822592	0.390938	1.3688	0.139227	0.914248	0.670023	1.07088	0.748219	0.776612	0.232136	1.13411	0.550065	0.811926	0.419026
AW463352	614292	AKIRIN2	Akirin-2	0.000518111	0.980225	0.831697	1.05937	0.512381	0.938904	0.474099	0.846508	0.0619261	0.794513	0.0110156	1.02818	0.751911	1.02565	0.809471
BM366448	614292	AKIRIN2	Akirin-2	0.00113229	1.00156	0.991087	1.0018	0.989222	0.945675	0.674643	0.909019	0.474112	1.04886	0.7199	1.02636	0.844872	0.897761	0.477999
BF043711	539274	AKNA	-	0.138656	1.35307	0.159116	1.017	0.93825	0.988121	0.951497	1.03205	0.872396	1.28022	0.211871	1.34612	0.161184	0.968602	0.893098
AW462876	618607	AKR1A1	Alcohol dehydrogenase [NADP(+)]	0.000766031	1.06979	0.594323	0.844189	0.155414	0.68607	0.00224216	0.989721	0.930314	0.898657	0.367516	0.858729	0.200673	1.05159	0.71545
AW462009	317748	AKR1B1		0.00050057	0.846001	0.356432	0.879868	0.447206	1.30419	0.117811	1.25993	0.172481	1.10045	0.569268	1.21865	0.241921	0.967998	0.873075
AW463558	317748	AKR1B1		1.42391e-08	1.08212	0.438709	0.942853	0.49635	1.65646	2.57684e-07	1.92544	3.58189e-10	1.62782	5.45268e-07	1.08023	0.37307	1.0661	0.520019
AW461500	788425	AKR7A3	-	6.6306e-05	1.12062	0.390432	1.09451	0.464357	0.83883	0.157194	1.04049	0.747274	0.825028	0.12225	0.93297	0.573631	1.23028	0.166392
AW465640	788425	AKR7A3	-	0.119862	1.04664	0.806301	1.10373	0.573605	0.709301	0.0537864	0.941775	0.732081	0.879817	0.465772	0.821983	0.265646	0.990872	0.964386
AW462442	510679	ALAD	Delta-aminolevulinic acid dehydratase	0.000208163	1.13635	0.421738	0.910499	0.531496	0.638328	0.00386323	0.881377	0.400087	0.651063	0.00559642	0.991407	0.953993	1.12111	0.514839
BF046114	534286	ALAS1	5-aminolevulinate synthase, nonspecific, mitochondrial	0.00784351	0.751895	0.0563584	0.786542	0.0882252	0.632597	0.00164059	0.699476	0.0124389	0.670795	0.00554166	0.970858	0.831544	1.28144	0.129206
BM366577	508629	ALDH2	Aldehyde dehydrogenase, mitochondrial	0.000344831	1.14277	0.504064	1.04658	0.811748	0.642678	0.0237822	0.525306	0.00131035	0.556398	0.00318983	1.00655	0.972738	0.861603	0.48866
AW464034	509566	ALDOA	Fructose-bisphosphate aldolase	1.75913e-12	1.09147	0.663483	1.04898	0.80162	0.729777	0.105418	0.688659	0.0617868	0.838354	0.355945	0.90073	0.583181	1.0414	0.854116
AW465022	509566	ALDOA	Fructose-bisphosphate aldolase	2.80153e-12	0.89798	0.577685	1.0068	0.970371	1.0333	0.857639	0.77248	0.161087	0.740858	0.104507	0.941515	0.741467	0.854586	0.459732
AW462357	504584	ALDOC	Fructose-bisphosphate aldolase	1.83828e-07	0.815894	0.123895	1.00536	0.966039	0.984683	0.902122	0.943793	0.645153	1.00544	0.965542	0.806533	0.0907917	0.872234	0.333442
AW463151	538899	ALG2		0.766613	1.09705	0.720974	1.19477	0.4557	1.2581	0.30329	1.32356	0.209873	0.984187	0.942759	1.4638	0.139938	1.25943	0.420883
BF040851	506566	ALG5		0.000709037	1.40032	0.141071	1.247	0.288556	1.51808	0.0475092	0.858596	0.462378	0.987375	0.951579	1.15664	0.482898	0.932952	0.772852
BF039718	538733	ALKBH1		0.9242	1.01258	0.923791	1.03982	0.733305	1.0294	0.800378	1.06187	0.600688	1.08599	0.472479	1.00114	0.992061	1.22911	0.144478
AW461605	514579	ALKBH3	Alpha-ketoglutarate-dependent dioxygenase alkB homolog 3	3.94465e-10	1.01077	0.907541	0.936709	0.452781	1.459	5.471e-05	1.94472	2.49518e-10	1.66257	2.3937e-07	1.03868	0.662498	1.1052	0.329277
BF041622	512094	ALKBH4		0.00206827	0.747704	0.300605	1.68607	0.031317	0.954141	0.842218	0.632496	0.0516093	0.594282	0.0331863	0.989129	0.965658	1.94538	0.0245913
BF040877	533303	ALKBH5	RNA demethylase ALKBH5	0.00212227	1.18373	0.102815	0.888484	0.215197	0.746307	0.00300569	1.08963	0.366662	1.14711	0.151217	0.878766	0.176093	0.922676	0.487026
BM363048	533303	ALKBH5	RNA demethylase ALKBH5	0.387133	1.24357	0.197464	0.951037	0.748649	0.920043	0.595096	0.948874	0.737669	0.937853	0.682242	0.891152	0.462891	1.13193	0.511344
BM364451	533303	ALKBH5	RNA demethylase ALKBH5	0.0352129	1.05495	0.560968	0.962224	0.654593	0.842027	0.0494314	1.05575	0.528896	1.11882	0.195052	0.889537	0.177005	1.09122	0.396339
BF044851	539257	ALKBH6		4.85462e-06	0.926242	0.652082	0.865025	0.360636	1.22928	0.194806	1.17108	0.31974	0.955627	0.774016	0.973497	0.867537	1.15376	0.455792
BF043088	533055	ALMS1	-	0.090031	0.6692	0.0299151	1.1049	0.553051	1.02498	0.883169	1.10846	0.540343	1.11063	0.532733	1.09913	0.574007	0.929335	0.720751
AW465549	407169	ALOX12		1.14897e-12	0.989249	0.923067	0.883761	0.242295	1.54434	0.000111821	2.16829	7.50486e-10	1.73696	2.17538e-06	1.11446	0.304475	1.08408	0.517304
BF045429	404074	ALOX5		0.687735	1.12644	0.469772	1.18424	0.269977	0.985615	0.925675	1.12454	0.442564	1.29527	0.0999666	1.0991	0.53609	1.23275	0.262302
AW461722	516866	ALPK3	-	0.00248561	1.04582	0.576999	0.975703	0.745439	0.993931	0.935931	0.937485	0.395494	1.03957	0.60878	1.04933	0.525646	1.08978	0.332691
AW462409	537706	ALYREF	THO complex subunit 4	0.536629	1.12285	0.585918	1.06386	0.769195	1.14571	0.496929	1.01841	0.926109	0.711212	0.102646	1.38617	0.133651	0.827581	0.433193
AW465033	537706	ALYREF	THO complex subunit 4	0.717536	1.16108	0.584508	0.96541	0.866261	0.91897	0.713364	1.20287	0.393043	1.21361	0.363906	1.00321	0.988276	1.27365	0.333451
BF046637	280997	AMD1	S-adenosylmethionine decarboxylase proenzyme	0.0088378	1.06032	0.681682	1.30113	0.0516048	1.29501	0.0624851	0.862842	0.31934	1.14903	0.298274	1.11839	0.401353	1.35151	0.0645356
BF041516	507541	AMFR		4.15638e-07	0.924518	0.401456	1.35828	0.00104468	1.05261	0.574055	1.08328	0.370151	0.706558	0.000325747	1.01329	0.882022	1.03957	0.701619
AW463554	535509	AMOT		0.345924	0.965548	0.7589	1.05516	0.613493	1.20719	0.080289	1.15787	0.171048	0.892832	0.288159	0.895667	0.301724	0.979107	0.86961
AW461392	280719	AMT	Aminomethyltransferase, mitochondrial	2.6194e-09	0.928945	0.325196	1.01194	0.867417	1.05472	0.454951	1.27704	0.00105974	1.20056	0.0124748	1.01757	0.806551	1.03229	0.69506
AW464570	515126	AMZ2		1.13958e-07	1.13061	0.0399592	0.946221	0.316438	1.13918	0.0205947	1.34419	1.3606e-06	1.40592	6.40752e-08	0.973883	0.630328	0.993639	0.922201
BF039623	535565	ANAPC1	-	2.97568e-07	0.885512	0.331642	1.07358	0.54702	1.33371	0.0171158	1.85954	2.07241e-06	2.00061	2.06783e-07	1.13399	0.287854	1.06006	0.671622
AW461950	616275	ANAPC11	Anaphase-promoting complex subunit 11	5.70955e-10	1.0565	0.577944	0.927725	0.418952	1.21335	0.0403372	1.57767	7.1943e-06	1.61222	3.0881e-06	1.08063	0.403548	0.937271	0.555439
BF046027	616275	ANAPC11	Anaphase-promoting complex subunit 11	1.15744e-06	1.16197	0.235495	0.973037	0.818566	0.781157	0.0418794	0.93891	0.597172	1.1029	0.412421	0.968477	0.788097	0.864167	0.291992
AW465283	614347	ANAPC13	Anaphase-promoting complex subunit 13	0.00374258	0.991059	0.932652	1.04713	0.641316	0.977231	0.815642	0.984831	0.87702	0.719131	0.0014367	0.970745	0.763783	1.03865	0.752111
BF040395	540089	ANAPC16	Anaphase-promoting complex subunit 16	0.0023226	0.983892	0.891917	1.12337	0.303568	1.09822	0.406569	0.830863	0.103761	0.775056	0.0267934	1.01077	0.924188	0.939922	0.639493
AW465257	540537	ANAPC5		2.65052e-11	1.06258	0.547965	0.961417	0.680038	1.07777	0.433392	1.49728	8.08326e-05	1.71715	4.70881e-07	1.01242	0.896958	0.866333	0.199257
BM366532	777597	ANG		6.51081e-13	1.8065	0.0461479	1.03797	0.894195	0.803675	0.436565	0.682121	0.175666	0.308925	9.2937e-05	1.08454	0.77214	1.19592	0.566818
AW461549	511203	ANK3		0.0318991	0.920416	0.597563	1.11561	0.461745	0.988819	0.939558	0.827828	0.205833	1.01512	0.91941	1.13923	0.380985	1.07774	0.664863
AW461828	511800	ANKH		0.000840843	0.97292	0.603737	0.988705	0.819598	1.18209	0.00134826	1.16607	0.00303353	1.05474	0.286986	1.02705	0.592448	0.935745	0.25796
BF040297	540159	ANKLE2	-	0.432046	0.90291	0.548373	1.17738	0.301739	0.990432	0.951285	1.22326	0.203603	1.31117	0.0892463	1.04522	0.778735	1.04418	0.822341
BF046098	509032	ANKMY2	Ankyrin repeat and MYND domain-containing protein 2	2.21187e-08	1.11171	0.322838	1.06174	0.549469	1.25832	0.0246073	1.4292	0.000696925	1.46459	0.000319965	0.984604	0.876617	1.15089	0.239885
AW462010	528003	ANKRA2	Ankyrin repeat family A protein 2	0.734004	0.891573	0.397456	1.14533	0.284201	0.962351	0.76089	1.07853	0.54935	0.779552	0.0521154	1.01148	0.92785	1.1282	0.428167
AW464818	510376	ANKRD1	Ankyrin repeat domain-containing protein 1	0.0111293	0.611852	0.0930959	1.37566	0.240478	1.73805	0.0444329	1.0063	0.981449	1.22099	0.460762	1.53466	0.116732	0.837204	0.582553
AW461562	510084	ANKRD10		8.44748e-12	1.00839	0.925147	0.989468	0.899441	1.47803	1.83201e-05	1.85064	8.14638e-10	1.73667	1.47735e-08	1.166	0.070872	1.06358	0.523678
BF042499	510084	ANKRD10		0.0516402	0.73098	0.0169853	1.14052	0.273329	0.914078	0.45287	1.03468	0.775258	1.10126	0.420474	1.02464	0.838478	0.805959	0.136317
BF045302	510084	ANKRD10		0.128311	0.828031	0.307105	1.51717	0.0210776	1.10613	0.555312	1.11201	0.534792	1.54277	0.014871	1.13046	0.473667	0.881707	0.544921
BF046099	510084	ANKRD10		0.267656	0.987467	0.96197	0.704666	0.231314	1.15824	0.492768	1.01033	0.960986	1.06312	0.774908	0.415338	0.0112184	0.690331	0.205444
BF042819	532856	ANKRD11		0.625428	0.939888	0.700665	1.01066	0.943332	0.876008	0.376735	1.15867	0.325836	1.01979	0.895535	0.947403	0.71748	1.01892	0.918302
BF044904	532856	ANKRD11		0.526076	0.991214	0.956061	1.13991	0.381099	0.886934	0.421975	0.968844	0.831792	0.790876	0.119334	1.02619	0.862266	0.818144	0.268851
AW463951	534739	ANKRD12		1.33752e-08	1.03553	0.75523	1.01747	0.869692	1.38189	0.00322237	1.78765	8.77977e-07	1.88327	1.38901e-07	1.05324	0.623503	0.978085	0.857718
AW464401	534739	ANKRD12		1.50907e-09	0.979899	0.894957	1.20855	0.19684	1.36462	0.0364146	0.861419	0.308071	1.05054	0.73514	1.0989	0.518153	1.06385	0.713672
BF040173	616514	ANKRD13B		0.000883898	0.877253	0.372252	0.959464	0.760828	1.03391	0.806176	1.36341	0.0257245	0.9028	0.452908	1.06422	0.657402	1.14403	0.416021
BM364692	505682	ANKRD13D		2.80928e-05	1.21417	0.109152	0.953702	0.672231	0.826061	0.0919674	0.960671	0.7202	1.19599	0.113938	0.969978	0.785478	1.05572	0.685766
AW464777	507779	ANKRD16		5.2547e-11	1.08285	0.556268	0.87528	0.294214	1.42263	0.00696256	2.27643	1.99598e-08	2.02303	6.72083e-07	1.05451	0.674726	0.914174	0.552436
BM365224	508405	ANKRD17	-	0.0923022	0.893711	0.461246	1.10869	0.470833	1.36159	0.0341101	0.830649	0.197005	0.839449	0.223279	0.98038	0.889607	1.00165	0.992219
BF039515	529062	ANKRD28	-	1.08183e-09	0.76926	0.00124556	0.983394	0.818713	1.2621	0.00225688	1.48302	1.30923e-06	1.17905	0.0273915	0.942443	0.418401	0.852888	0.0699888
AW462653	518403	ANKRD33B	-	0.000193977	0.955073	0.784145	1.01498	0.923889	1.02707	0.863757	1.38707	0.0391605	1.31692	0.0809996	1.01807	0.908398	1.05396	0.781857
AW461884	508297	ANKRD43	-	0.00523918	0.978841	0.776258	0.872548	0.0551902	0.941873	0.393379	1.03032	0.669515	0.988746	0.871447	0.860883	0.0357602	0.927479	0.376167
BF045143	540949	ANKRD49	Ankyrin repeat domain-containing protein 49	0.00124306	0.90106	0.348215	1.2712	0.0228201	1.05216	0.621803	0.855151	0.132508	1.0855	0.42691	1.18587	0.101879	0.955178	0.713093
BF046254	528545	ANKS3		0.321815	0.952776	0.830475	1.0088	0.966592	0.773012	0.221642	1.18478	0.419125	0.976244	0.908528	1.01588	0.939965	0.885078	0.633868
BM361891	528545	ANKS3		0.330613	1.03612	0.861151	0.956068	0.811992	1.076	0.69827	0.879424	0.503107	1.0468	0.811262	0.891939	0.55103	1.06525	0.781729
BF045990	521784	ANO6	-	0.000369969	0.84542	0.277081	1.07809	0.61196	1.19675	0.228106	1.47378	0.010966	1.12566	0.425289	1.23822	0.152704	0.931894	0.667697
BF043688	528201	ANO8	-	0.000931552	0.981155	0.905331	1.11781	0.452819	1.11792	0.452446	1.527	0.00572806	1.65453	0.00118268	1.21227	0.196668	0.727422	0.0750734
BF040045	512371	ANO9	-	0.394825	0.957903	0.780637	1.12583	0.402499	1.11897	0.427073	1.0485	0.737333	1.12007	0.423061	1.17563	0.25436	0.857721	0.375522
BF046443	507203	ANP32E		0.00275901	0.758188	0.1528	1.02618	0.886811	1.10185	0.593573	0.619675	0.010493	0.835838	0.325319	1.09085	0.63224	0.99281	0.972675
AW461514	404191	ANPEP	Aminopeptidase N	0.17504	1.26605	0.0763973	0.929174	0.547108	0.884358	0.315209	0.81945	0.117565	0.927568	0.537742	0.956426	0.714706	0.92206	0.584974
AW462573	327662	ANXA1	Annexin A1	0.554622	0.757353	0.090254	1.13634	0.395519	1.29742	0.08659	0.986147	0.925877	0.971953	0.849546	1.00026	0.998597	0.914157	0.625362
BF042369	327662	ANXA1	Annexin A1	0.00478319	0.971283	0.881162	0.936944	0.719525	1.32136	0.128192	1.08567	0.650534	1.078	0.67886	0.990744	0.959088	1.00186	0.993232
AW464058	282142	ANXA11	Annexin A11	2.352e-12	0.938572	0.54021	0.95151	0.61275	0.765724	0.00837157	0.958895	0.671412	1.08842	0.389293	0.970077	0.756876	1.08088	0.491907
BF041698	282142	ANXA11	Annexin A11	0.680991	0.747796	0.139933	1.03459	0.867857	0.801872	0.225198	0.977236	0.898682	1.01191	0.947784	1.00324	0.985733	1.05657	0.820133
BF042214	282142	ANXA11	Annexin A11	1.10057e-11	1.01857	0.861631	0.933841	0.490308	1.52976	6.60881e-05	1.98072	4.45824e-09	1.92154	1.43465e-08	0.979613	0.835244	1.17671	0.169287
AW466147	282689	ANXA2	Annexin A2	2.00741e-05	1.00244	0.987379	0.970485	0.8351	1.03259	0.823649	1.0222	0.87875	1.24648	0.129674	1.12917	0.400023	1.09255	0.60654
AW461550	281625	ANXA4	Annexin A4	0.000102529	0.831063	0.196868	1.16557	0.255047	1.40995	0.0125764	0.765889	0.0501511	0.714075	0.0143323	1.17036	0.242703	1.03741	0.816416
AW461400	281626	ANXA5	Annexin	1.01992e-09	0.960103	0.666222	0.984355	0.857936	1.55082	5.90435e-06	1.39659	0.000348233	1.11294	0.227445	1.04512	0.616741	0.95732	0.679789
BF041575	281626	ANXA5	Annexin	0.00699326	0.807355	0.156862	1.04004	0.780863	1.2597	0.105823	1.30809	0.0609791	1.23686	0.13577	1.11037	0.459145	0.890042	0.482817
BF039192	327685	ANXA6	Annexin A6	4.0578e-06	1.37727	0.115647	0.788408	0.221123	0.453532	0.000128226	0.691499	0.0599629	0.722351	0.0960563	0.890707	0.549351	0.78398	0.263325
AW462193	281627	ANXA8L1	Annexin A8	0.43295	0.776671	0.219555	0.926905	0.689226	1.18327	0.376633	1.23508	0.268278	0.97193	0.88069	1.0417	0.82949	0.995961	0.98603
AW465301	281627	ANXA8L1	Annexin A8	3.88342e-09	0.965658	0.796517	0.970105	0.815195	1.22812	0.117495	0.956281	0.730724	0.767766	0.0455924	1.09075	0.504269	0.923985	0.588482
BM362041	338074	AOX1	Aldehyde oxidase	4.82942e-05	1.35241	0.197217	0.935147	0.757051	0.956326	0.836726	0.729049	0.153937	0.539074	0.00586436	0.833552	0.402208	1.09819	0.719498
BF041683	507677	AP1G1		0.203329	0.876949	0.423324	1.17805	0.283743	1.26733	0.123243	0.864015	0.338468	0.814971	0.181987	0.970417	0.84349	0.934891	0.71502
BF044111	504310	AP1M1	AP-1 complex subunit mu-1	7.43858e-05	1.10882	0.466054	1.03629	0.791501	0.657494	0.00281716	0.836525	0.188837	1.22223	0.140394	1.01381	0.918937	0.90962	0.537811
BF040866	515766	AP1M2	AP-1 complex subunit mu-2	5.25611e-11	1.06512	0.582727	0.935245	0.531505	1.3505	0.00652341	1.88038	1.91055e-07	1.80046	8.70711e-07	1.01538	0.886395	1.12897	0.348467
BF046697	768053	AP1S1	AP-1 complex subunit sigma-1A	3.81904e-07	1.03955	0.718598	1.00969	0.924581	1.00205	0.983975	1.16705	0.133295	1.60424	1.98916e-05	1.02043	0.84267	0.939872	0.599987
BF046332	540693	AP1S3		0.645145	1.06652	0.741654	0.975168	0.889383	0.827166	0.296261	0.98142	0.917375	1.05969	0.74856	1.03037	0.86857	1.01185	0.957554
BF041127	515216	AP2A2	AP-2 complex subunit alpha-2	1.54815e-06	1.02148	0.862177	0.997613	0.983546	0.819334	0.0896588	0.617781	0.000105251	0.853815	0.176212	0.996795	0.977899	1.0114	0.932765
AW464308	517446	AP2M1	AP-2 complex subunit mu	2.57991e-09	1.1324	0.0425197	0.957968	0.449673	0.690292	1.76498e-08	0.961269	0.486627	1.22683	0.000625675	0.963087	0.50763	0.834602	0.00848401
AW465141	536553	AP2S1	AP-2 complex subunit sigma	3.9262e-06	1.08635	0.52851	0.86015	0.228793	0.625902	0.000377094	0.695252	0.00481845	0.91649	0.48414	0.924483	0.528531	0.912761	0.525816
BF042538	281023	AP3D1	AP-3 complex subunit delta-1	0.014382	1.17633	0.524108	0.921766	0.730687	0.606468	0.0381274	0.793434	0.330044	1.24385	0.358085	0.938723	0.789279	1.02806	0.923135
BF044504	281023	AP3D1	AP-3 complex subunit delta-1	0.621678	1.1902	0.439421	0.864225	0.484012	0.76352	0.197995	0.988199	0.954496	0.990598	0.963783	0.951046	0.809398	0.978332	0.931412
AW464545	514761	AP3M1	AP-3 complex subunit mu-1	0.105846	0.869003	0.276007	1.15507	0.232352	1.27669	0.045475	1.13674	0.287687	1.06458	0.602255	1.0884	0.480996	0.942928	0.681733
BF040862	514761	AP3M1	AP-3 complex subunit mu-1	0.980368	0.934125	0.698595	0.992266	0.962335	1.14468	0.412536	1.02657	0.873286	1.02099	0.899453	1.0212	0.898461	1.167	0.433422
BF045634	536359	AP3S1	AP-3 complex subunit sigma-1	0.0480772	1.01037	0.928399	1.37814	0.00371432	1.11075	0.325588	0.966495	0.748821	0.8802	0.233328	1.1259	0.267651	1.11328	0.410722
BF040925	508867	AP3S2	AP-3 complex subunit sigma-2	0.157485	1.20255	0.215431	0.922019	0.554078	0.759407	0.0484179	0.906423	0.474327	0.967835	0.811442	0.809369	0.126628	1.22621	0.226535
BM366447	768040	AP4M1	AP-4 complex subunit mu-1	0.87354	0.979233	0.91095	1.08136	0.648718	1.06437	0.716254	1.13886	0.456894	1.01496	0.931039	1.31533	0.114131	0.934411	0.7446
BF044230	618267	AP4S1	AP-4 complex subunit sigma-1	0.404718	0.900541	0.321469	1.03236	0.744055	1.17654	0.099557	1.00977	0.920538	1.06103	0.544165	1.00963	0.921697	0.944603	0.632568
BM365566	618505	AP5S1		0.677641	0.997078	0.984323	0.986846	0.923586	0.918065	0.536447	1.04117	0.770181	0.842668	0.218107	0.897252	0.433502	1.10259	0.562888
BF042227	511925	APBA3		0.521698	0.978691	0.897428	0.898375	0.49227	0.768345	0.0992031	0.830863	0.250837	0.889479	0.453156	0.898604	0.493297	1.10768	0.586048
BM366186	533670	APBB1IP		1.09476e-06	0.960313	0.764174	0.955129	0.715177	0.788127	0.0623035	0.936601	0.602864	1.03169	0.804061	0.957973	0.732878	1.05349	0.731088
BF044165	525278	APBB3		0.537925	0.985583	0.926878	0.976391	0.872397	0.760179	0.0693391	0.766993	0.0786223	0.805017	0.148592	0.999474	0.99718	0.952687	0.778516
BF045148	509040	APCDD1	-	0.256993	0.957088	0.730596	1.12077	0.335504	0.792086	0.0519345	0.885352	0.30394	0.952919	0.68271	1.0539	0.656377	0.855467	0.281925
BF045727	509040	APCDD1	-	0.00293923	1.09253	0.582481	0.884153	0.411901	0.603946	0.00130271	0.877854	0.385457	0.947907	0.720785	0.818727	0.184714	0.998809	0.994749
BF041480	538968	API5	-	0.00205828	0.853156	0.309667	1.3708	0.0355038	1.14744	0.351455	0.773651	0.0850356	0.794218	0.121124	1.17557	0.273869	1.12868	0.480537
BF041938	508345	APIP	Methylthioribulose-1-phosphate dehydratase	0.159477	0.859601	0.239523	0.853971	0.192607	0.991652	0.944413	0.854912	0.195682	0.625012	0.000238661	0.803145	0.0723592	0.941404	0.670145
BF043894	613732	APITD1	Centromere protein S	2.25898e-13	1.05022	0.572823	0.956458	0.584615	1.61013	2.35601e-07	1.89466	1.16152e-10	1.63894	1.03742e-07	1.01361	0.868047	1.05199	0.600332
AW464890	785005	APLP2	-	0.0148856	0.878231	0.512959	0.984863	0.936111	0.591074	0.00747156	0.742319	0.121336	0.716124	0.0834019	0.911754	0.627654	0.745877	0.171445
BF046406	785005	APLP2	-	9.66259e-05	0.972832	0.807874	1.10957	0.327607	0.843818	0.112348	1.01304	0.902531	1.05648	0.603776	0.994759	0.960372	0.835094	0.158985
BF042114	535740	APMAP	Adipocyte plasma membrane-associated protein	0.020251	1.43271	0.0237286	1.14526	0.357087	0.77716	0.0898451	1.18739	0.244578	0.95799	0.769965	1.09283	0.545802	1.15413	0.405257
AW462476	281631	APOA1	Apolipoprotein A-I	9.01789e-05	1.97195	0.000132309	0.97632	0.879902	0.93105	0.653751	1.231	0.18964	1.02015	0.899036	0.845376	0.287805	0.763188	0.142244
BF039553	404132	APOA1BP	NAD(P)H-hydrate epimerase	4.00279e-05	1.02901	0.829122	0.819192	0.118498	0.605184	0.000192316	0.686963	0.00419972	0.860287	0.23661	0.851669	0.207094	1.00025	0.998601
BF042818	504800	APOBR		0.612678	1.0696	0.682277	0.877934	0.396522	1.227	0.184809	1.24352	0.158165	1.24189	0.160638	0.92179	0.595128	1.23384	0.257404
BF039356	617441	APOPT1	Apoptogenic protein 1, mitochondrial	0.00287585	0.983111	0.844853	1.04236	0.612703	0.840932	0.0379556	0.852252	0.0547877	1.14276	0.107164	1.01643	0.842231	1.01853	0.848975
BF046670	505734	APPBP2		0.193911	0.916414	0.622978	1.25414	0.177489	1.45805	0.0267994	0.988343	0.943872	1.1642	0.363111	1.16934	0.34949	1.18649	0.388484
BF044049	519017	APRT	Adenine phosphoribosyltransferase	8.98683e-06	1.19049	0.149782	0.975596	0.827402	0.567221	5.43126e-06	0.803602	0.0575902	1.01593	0.889068	0.963161	0.740527	0.916331	0.508951
AW463171	359714	APTX	Aprataxin	0.480996	0.969046	0.763207	0.901732	0.287909	0.841769	0.0794023	1.03714	0.706644	0.958276	0.660139	1.04846	0.625453	1.07415	0.544644
AW466173	282653	AQP1	Aquaporin-1	0.010084	1.03489	0.692659	0.88879	0.152674	0.817427	0.016204	0.94977	0.5288	0.881956	0.128028	0.903273	0.216106	0.816873	0.0384689
AW461617	510038	AQP11		9.31555e-09	1.14218	0.200239	0.895505	0.262428	0.979675	0.833944	1.17426	0.105005	1.01923	0.845812	0.867055	0.148996	0.971524	0.797157
BF040026	780866	AQP3	Aquaporin-3	0.470185	1.0605	0.655215	0.923256	0.512985	0.881983	0.304894	0.886981	0.32697	0.903217	0.404856	0.971792	0.814346	0.992785	0.961206
BF040595	780866	AQP3	Aquaporin-3	0.0511524	1.02575	0.88528	0.979466	0.898992	1.18799	0.294304	1.07196	0.674732	0.873357	0.408835	1.0523	0.755202	1.07379	0.721324
BF041834	780866	AQP3	Aquaporin-3	3.26042e-10	0.980818	0.877496	0.861331	0.205496	1.47168	0.00160832	1.99364	2.04621e-07	1.68061	4.06553e-05	0.976122	0.836464	1.02311	0.871421
BF045169	537445	AQR		0.27995	0.973224	0.803306	1.02677	0.794037	1.30641	0.0103303	1.00731	0.942575	1.06668	0.524111	1.07586	0.470814	1.00994	0.935964
AW465270	540421	ARAF		3.42171e-07	1.10143	0.433431	0.904052	0.394441	1.09648	0.436538	1.3168	0.0227927	1.38341	0.00776968	0.928473	0.530334	0.967508	0.802685
BF044567	511889	ARAP1	-	0.113919	0.997732	0.988924	1.07898	0.616628	0.662125	0.00844034	0.823504	0.203736	0.945276	0.710779	0.977538	0.88095	1.13099	0.506853
BM362390	511889	ARAP1	-	0.616153	0.85441	0.535766	0.913652	0.703037	0.914736	0.711407	0.686439	0.116022	1.16378	0.522472	0.875181	0.573849	0.867841	0.618684
BM366296	511889	ARAP1	-	0.0711125	1.15581	0.457084	0.999223	0.996559	1.03687	0.840768	0.685736	0.0399467	1.0646	0.728411	0.997435	0.988627	0.947181	0.805018
AW463958	510994	ARF3	ADP-ribosylation factor 3	0.00155113	1.17121	0.135306	0.910603	0.349449	0.928131	0.455524	1.22101	0.0490507	1.21167	0.0581105	0.921779	0.415323	0.923404	0.485749
AW464330	511918	ARF5		1.70818e-12	1.01295	0.893965	0.883536	0.174479	1.38126	0.000701559	1.80657	1.77544e-08	1.57322	5.31746e-06	0.934818	0.45717	1.07632	0.495081
AW465699	614161	ARF6	-	1.22932e-07	0.987163	0.875532	1.03723	0.637135	0.674781	4.11586e-06	0.849377	0.0385929	0.841988	0.0296494	0.97348	0.728562	0.917809	0.351315
BF044839	614161	ARF6	-	0.283256	1.01042	0.965397	1.01987	0.929743	0.979947	0.927667	1.19831	0.402012	0.912007	0.674363	0.933706	0.76391	1.15739	0.593203
AW461968	506471	ARFGAP1		1.63911e-05	1.22963	0.0141411	0.845029	0.0321653	0.661361	1.43226e-06	1.02527	0.745896	1.07438	0.35323	0.941936	0.438367	0.911932	0.313777
AW465915	506471	ARFGAP1		0.736296	1.15507	0.223626	1.01378	0.898745	1.02083	0.848028	0.969074	0.770312	0.970036	0.777364	1.04714	0.668718	0.925965	0.54783
AW465213	505438	ARFGAP2	ADP-ribosylation factor GTPase-activating protein 2	2.25217e-10	1.10734	0.160279	0.933767	0.317162	0.948107	0.435853	1.24486	0.00209863	1.21826	0.00520974	0.963855	0.589816	1.07	0.392429
BF046709	507386	ARFIP1		0.386587	0.913457	0.621928	1.25794	0.180523	1.30146	0.125091	0.83835	0.301915	0.736553	0.076143	1.12394	0.492752	1.20708	0.36615
BF039173	514938	ARFIP2	Arfaptin-2	0.237634	0.918145	0.69839	0.922432	0.697955	1.31457	0.184332	0.95817	0.834439	1.05386	0.797519	0.944382	0.779578	1.27117	0.336507
AW464042	540543	ARGLU1	Arginine and glutamate-rich protein 1	0.0121321	0.793442	0.145745	1.25039	0.138345	1.04315	0.777274	0.887429	0.425071	1.05443	0.722747	1.39419	0.0293648	1.10287	0.57103
AW464450	540543	ARGLU1	Arginine and glutamate-rich protein 1	0.000266927	0.737377	0.081728	1.15622	0.376325	0.98177	0.910415	0.809022	0.198256	1.00183	0.991091	1.31487	0.098195	0.809522	0.2677
AW464464	540543	ARGLU1	Arginine and glutamate-rich protein 1	0.00173077	0.847136	0.105861	1.07837	0.437806	0.995426	0.962299	0.93405	0.482731	1.0754	0.454638	1.20326	0.0604116	0.911919	0.401259
BF040769	512817	ARHGAP1		0.299078	1.23368	0.169057	0.995766	0.975905	0.835908	0.205265	1.17109	0.26358	1.08204	0.57515	0.9761	0.863302	0.973859	0.877123
AW463851	504245	ARHGAP17	-	0.0219385	0.916843	0.596749	1.05445	0.72698	0.758472	0.0726441	0.957792	0.77639	1.00192	0.989928	1.0422	0.785434	1.04379	0.817562
BF039109	504245	ARHGAP17	-	0.854555	0.931975	0.779606	1.02256	0.924519	0.839565	0.458776	1.06391	0.792522	1.12782	0.616452	1.19297	0.454763	1.28942	0.360491
BF041260	538584	ARHGAP21	-	0.78483	1.14183	0.411694	1.11232	0.476785	0.950266	0.741048	0.889639	0.434645	0.82571	0.202786	1.08234	0.59652	0.969389	0.864648
BM366919	538584	ARHGAP21	-	0.53867	0.894566	0.460202	1.0793	0.585349	0.968314	0.817733	0.850409	0.248854	0.806753	0.128164	1.07293	0.61471	0.934749	0.691629
AW464731	523030	ARHGAP23	-	2.02204e-07	1.11257	0.11996	0.956042	0.487195	0.990207	0.87886	1.32046	6.33858e-05	1.31947	6.59352e-05	0.908727	0.142069	1.04689	0.536054
AW463977	539902	ARHGAP24		0.0248742	0.989296	0.942341	0.92485	0.573892	1.17656	0.244081	0.956633	0.749401	0.743641	0.0363384	0.914229	0.518811	0.981377	0.909945
BF043143	504657	ARHGAP29	Rho GTPase-activating protein 29	0.00558259	0.909733	0.491187	1.21061	0.140016	1.02448	0.850423	0.782563	0.0599135	0.909583	0.461031	1.13707	0.318685	0.967489	0.829269
BF041844	507960	ARHGAP9	-	3.15003e-06	0.941944	0.837992	0.983606	0.952102	1.14948	0.6131	0.664967	0.142006	1.36646	0.259265	0.823202	0.480552	0.425214	0.0103706
BF046238	507960	ARHGAP9	-	0.511259	0.986724	0.952549	0.886294	0.562883	0.812684	0.321557	1.13615	0.540717	0.928402	0.721527	0.914791	0.669258	0.962127	0.879229
AW464720	327676	ARHGDIB	Rho GDP-dissociation inhibitor 2	0.135727	0.900245	0.368333	0.873948	0.218184	1.0078	0.94298	1.1464	0.211887	0.99876	0.990889	1.0001	0.999265	1.05158	0.699794
BF042389	327676	ARHGDIB	Rho GDP-dissociation inhibitor 2	9.25608e-08	0.748777	0.0203056	0.961944	0.731825	0.671048	0.00081088	0.849798	0.1541	1.13634	0.261398	0.88245	0.271714	0.900487	0.445597
AW462209	513377	ARHGEF1	-	0.000161262	0.913396	0.459698	0.984389	0.889539	0.776972	0.0292368	0.968737	0.779253	0.879287	0.258836	1.01444	0.900928	1.03897	0.782408
AW465116	503575	ARHGEF12		0.000536494	0.877413	0.171007	1.42918	0.000183883	1.28634	0.00654279	1.20071	0.0448524	1.05793	0.530141	1.16847	0.0861728	1.11664	0.292191
BF046696	503575	ARHGEF12		0.00117973	0.804274	0.219424	1.32421	0.0963828	1.16618	0.358532	0.819379	0.235341	0.820612	0.238849	1.22694	0.223239	1.14895	0.473529
AW461754	505940	ARHGEF2		0.00361588	1.2558	0.12519	1.01173	0.932611	0.78734	0.0869956	1.06636	0.641524	1.1457	0.325965	1.16117	0.280931	0.85093	0.32569
BF043564	505940	ARHGEF2		0.00971057	1.01713	0.928367	1.0318	0.858625	0.76224	0.126267	0.863551	0.405205	1.10767	0.561159	1.02796	0.875316	0.812468	0.330809
BF043452	506075	ARHGEF25		0.640962	0.883043	0.447243	0.899908	0.486306	0.874447	0.376438	0.90716	0.519955	1.30121	0.085647	0.988678	0.939954	0.966503	0.853924
BF040351	531741	ARHGEF26		1.59722e-11	0.844088	0.114152	1.21716	0.051301	1.26213	0.0218209	1.26995	0.0187029	1.07069	0.491645	1.01462	0.88356	1.00859	0.942598
BF043067	782247	ARHGEF3		0.0247461	0.697918	0.0198375	1.09315	0.524598	0.916866	0.535193	1.09412	0.520523	0.839443	0.213547	0.962786	0.786138	0.772271	0.133217
BF042105	516290	ARHGEF5		0.0126921	1.2396	0.146414	0.898849	0.434611	0.912311	0.501023	1.00182	0.989347	1.00056	0.996694	0.966799	0.804136	1.09751	0.57448
AW465242	540181	ARID1A	-	6.01749e-12	0.945851	0.630876	1.03185	0.77241	0.678112	0.00067411	0.712867	0.00271812	0.846125	0.127069	1.09047	0.425471	0.893387	0.384669
AW466107	531515	ARID4A		0.0413411	0.8684	0.31724	0.961737	0.767344	1.20624	0.158609	0.952303	0.710996	0.880893	0.338013	1.02047	0.877827	0.998885	0.9943
AW464952	524118	ARID5A	AT-rich interactive domain-containing protein 5A	0.0620353	0.640472	0.0875227	1.40456	0.178696	0.743583	0.197381	1.26999	0.297219	1.03139	0.890598	0.979003	0.928925	1.3329	0.551583
AW465781	508410	ARIH1	E3 ubiquitin-protein ligase ARIH1	0.162986	0.838561	0.0546019	1.05105	0.55258	1.1265	0.158436	1.0537	0.532746	0.886846	0.155153	1.0721	0.407035	0.951515	0.625118
BF040724	508410	ARIH1	E3 ubiquitin-protein ligase ARIH1	0.0175878	0.993833	0.973351	1.34318	0.0951103	1.16332	0.387734	0.761189	0.122004	0.996382	0.983433	1.11453	0.535205	0.828968	0.361766
AW463285	517345	ARL1	ADP-ribosylation factor-like protein 1	0.00297093	0.978012	0.867058	1.03152	0.80354	1.27529	0.0551401	0.73356	0.0155448	0.637304	0.000617535	0.9749	0.838512	0.929198	0.619991
AW464711	517345	ARL1	ADP-ribosylation factor-like protein 1	0.000213253	0.972736	0.838163	1.00656	0.959533	1.11539	0.398203	0.769596	0.0459126	0.571852	5.68645e-05	1.00823	0.949306	1.08005	0.601421
AW464418	614282	ARL10		0.118203	1.15096	0.240228	0.895739	0.321985	1.00556	0.960046	0.905102	0.369414	0.908777	0.389049	0.894467	0.315831	0.876803	0.327128
AW464997	614282	ARL10		0.172332	1.13379	0.565179	1.05047	0.808553	0.837202	0.391338	0.831057	0.364156	0.978088	0.913169	0.906129	0.627917	0.966934	0.890803
BF045571	512780	ARL13A	-	0.30216	1.19027	0.371012	0.866752	0.414097	1.10163	0.602683	0.845167	0.346493	1.17229	0.371396	0.766381	0.131404	0.900896	0.624249
BM364880	512781	ARL13B	-	0.000136222	0.766503	0.0724065	1.08143	0.563659	1.06664	0.634021	0.778857	0.0689299	1.08516	0.546693	1.18704	0.208522	0.964556	0.826713
AW465353	767906	ARL4A	ADP-ribosylation factor-like protein 4A	3.70222e-13	1.00574	0.93744	0.942229	0.385032	1.35408	3.99763e-05	1.63051	1.66057e-09	1.58033	9.54908e-09	1.04347	0.533824	1.01869	0.820256
BF044311	788039	ARL4C		0.48945	0.921996	0.633034	1.047	0.773179	1.01359	0.932475	1.04902	0.763913	1.31791	0.0872074	0.872629	0.393895	0.965675	0.853793
BF045491	538936	ARL4D	ADP-ribosylation factor-like protein 4D	0	1.10582	0.453608	0.908803	0.455004	0.553432	2.0356e-05	0.6204	0.000413336	0.57086	4.73397e-05	1.02389	0.853341	0.999397	0.996689
BF043246	526095	ARL6IP4	-	0.000158925	1.02259	0.820875	0.949846	0.575165	0.784813	0.0127544	0.904359	0.27542	0.875783	0.151744	0.833463	0.0508199	1.03153	0.780149
BF046125	507137	ARL6IP6	ADP-ribosylation factor-like protein 6-interacting protein 6	0.0174566	0.777326	0.0214033	1.01667	0.868201	1.22557	0.044952	0.929125	0.461632	0.833131	0.0709362	1.0554	0.588826	0.883335	0.30429
AW462077	511009	ARL8B	ADP-ribosylation factor-like protein 8B	4.48894e-06	1.00842	0.887634	0.997998	0.971625	1.3165	8.48482e-06	1.05679	0.328932	1.10385	0.0835913	1.05357	0.356194	1.15299	0.0316623
AW462422	514000	ARMC1	Armadillo repeat-containing protein 1	0.000988268	0.952359	0.685557	0.967264	0.766009	1.17341	0.156335	0.838722	0.119691	0.863505	0.192679	1.04562	0.690085	0.954521	0.732317
AW462591	514000	ARMC1	Armadillo repeat-containing protein 1	0.00109532	0.781131	0.105222	1.19477	0.210161	1.21722	0.166949	0.782852	0.0866589	0.824558	0.174856	1.23137	0.143786	0.971771	0.864942
AW463312	281010	ARNT	Aryl hydrocarbon receptor nuclear translocator	6.94264e-12	1.00634	0.939311	1.00598	0.939258	1.29493	0.00159967	1.56037	4.46455e-07	1.60383	1.19719e-07	1.10346	0.211563	0.998817	0.989707
BF045592	281010	ARNT	Aryl hydrocarbon receptor nuclear translocator	5.24949e-11	1.03049	0.738755	1.07736	0.382264	0.973061	0.748073	1.21761	0.0235986	1.28481	0.00447705	1.04577	0.598939	1.03979	0.694139
AW464557	508402	ARPC1A	Actin-related protein 2/3 complex subunit 1A	1.56003e-07	0.976772	0.839426	1.02582	0.817215	0.732614	0.00637305	0.769737	0.0205317	0.738515	0.00776874	0.941327	0.583934	1.04824	0.70989
BF042602	506596	ARPC3	Actin-related protein 2/3 complex subunit 3	6.39378e-08	0.857208	0.123759	1.04046	0.673537	1.60403	5.0849e-06	1.52036	3.8117e-05	1.7773	8.95554e-08	1.06042	0.533555	1.0112	0.917962
AW465231	539459	ARPC4	Actin-related protein 2/3 complex subunit 4	1.31709e-08	1.10383	0.356259	0.923985	0.435864	0.656891	0.00010622	0.941787	0.553988	1.09965	0.34975	0.883173	0.222625	0.974334	0.82401
AW463929	614345	ARPC5	Actin-related protein 2/3 complex subunit 5	0.0885594	0.907482	0.272622	1.0133	0.87284	1.006	0.942256	0.953243	0.562328	0.921916	0.332507	0.998984	0.990172	1.05154	0.608354
AW465462	614345	ARPC5	Actin-related protein 2/3 complex subunit 5	0.0502767	0.965659	0.73271	0.976311	0.803324	1.14977	0.15079	0.930455	0.454979	0.832725	0.0611738	1.00805	0.933589	1.02695	0.814358
BF039187	614345	ARPC5	Actin-related protein 2/3 complex subunit 5	0.000123986	0.85589	0.138645	1.16759	0.118446	1.1777	0.0997342	0.940079	0.52973	0.805454	0.0309135	1.06827	0.501894	1.00041	0.99714
AW461349	613421	ARPC5L	Actin-related protein 2/3 complex subunit 5-like protein	0.00495932	0.894723	0.22798	1.02883	0.7382	0.864605	0.0910234	0.954617	0.585196	1.00208	0.98053	1.10458	0.244689	1.0681	0.526141
BF045103	282658	ARPP19	cAMP-regulated phosphoprotein 19	0.0145763	0.806642	0.135758	1.05956	0.664241	1.34914	0.0278129	0.957741	0.745886	0.843016	0.203035	1.00857	0.948894	0.947951	0.737873
BF039067	281638	ARRB2		0.259519	0.9789	0.942238	1.52448	0.113448	0.876158	0.651785	1.46762	0.20598	1.88275	0.0214848	1.08791	0.756064	1.79716	0.0726339
AW461741	523285	ARRDC2		0.000618223	0.943686	0.591515	0.932992	0.49861	1.06303	0.550793	1.23942	0.0395377	1.08307	0.436548	1.0318	0.759644	1.04366	0.717544
AW463113	523285	ARRDC2		1.55504e-05	0.811887	0.145656	1.04832	0.724856	1.09301	0.507656	1.00193	0.988545	1.33182	0.036033	0.957903	0.748322	0.817449	0.200322
AW464840	505514	ARSA	Arylsulfatase A	8.02995e-07	1.06214	0.442896	0.915936	0.240382	0.961464	0.597468	0.827138	0.0130341	0.812068	0.00675341	0.945468	0.451752	1.01702	0.843931
BF042302	505514	ARSA	Arylsulfatase A	0.000303305	1.19188	0.478435	0.81417	0.377329	0.706881	0.13883	0.905063	0.66756	0.91573	0.704599	0.834826	0.437832	1.0917	0.749227
AW462172	538401	ARSB		0.0152546	0.905814	0.518408	1.12853	0.400121	1.2283	0.154906	1.16327	0.293483	1.24935	0.124145	1.02076	0.885966	0.940603	0.719552
AW465650	505899	ARSE		0.000735614	0.991967	0.939169	0.897327	0.281324	0.797732	0.0271274	0.820128	0.0513489	0.739058	0.00363089	0.869336	0.16523	0.96491	0.758204
BF045493	505899	ARSE		0.301592	1.00098	0.994448	0.970955	0.817559	1.27124	0.0643313	0.800677	0.0859497	0.907652	0.449315	1.18451	0.18842	0.796299	0.148722
BF042947	517045	ARVCF		0.00112897	1.7307	0.0074961	0.926278	0.682311	0.546928	0.00200076	0.855036	0.403681	0.675872	0.0398099	0.923056	0.668723	0.930395	0.742721
AW461677	510620	ASAH1	Acid ceramidase	0.00296443	0.866565	0.0631387	1.01634	0.818977	1.19018	0.016585	0.893978	0.117465	0.933439	0.33267	0.984274	0.822887	0.962318	0.651821
BF041279	510620	ASAH1	Acid ceramidase	0.00116868	0.810748	0.193964	0.982576	0.906148	1.74571	0.000415473	0.918794	0.570511	0.755138	0.0636123	0.949227	0.726834	0.982981	0.924293
AW463496	511852	ASB11	Ankyrin repeat and SOCS box protein 11	0.161939	0.852542	0.415955	0.97797	0.904612	0.918513	0.647765	0.951004	0.787014	0.7831	0.19178	0.976002	0.896032	0.839299	0.412876
AW463552	511852	ASB11	Ankyrin repeat and SOCS box protein 11	1.89751e-05	0.91884	0.184977	1.04472	0.458505	1.11336	0.0722397	1.26469	0.000183604	1.4126	2.2611e-07	1.01291	0.827513	1.0221	0.760074
BF039026	511852	ASB11	Ankyrin repeat and SOCS box protein 11	0.00745342	0.723259	0.0798995	1.16358	0.377393	0.972325	0.869671	0.931509	0.678493	0.905219	0.561007	0.964582	0.833044	0.932039	0.729326
BF041825	539244	ASB2	Ankyrin repeat and SOCS box protein 2	7.83803e-12	1.02757	0.778482	0.86598	0.114338	1.29155	0.00607518	1.69108	2.60003e-07	1.7766	3.29287e-08	0.902679	0.258583	1.1091	0.341819
BF044335	540802	ASB3	Ankyrin repeat and SOCS box protein 3	3.83134e-09	1.001	0.993887	0.977178	0.849508	1.70581	4.74804e-05	2.09897	9.61035e-08	1.70284	4.98735e-05	0.978623	0.859032	1.06273	0.679231
BF040573	784390	ASB9		0.000116264	0.889897	0.423113	0.894905	0.415203	1.50557	0.00375092	1.44842	0.00825374	1.20287	0.17755	0.989558	0.938422	0.981683	0.909191
BF040939	534915	ASCC1		0.271987	0.946618	0.650334	0.974207	0.815576	1.12249	0.30457	1.09169	0.434793	0.897039	0.334057	1.02913	0.797761	1.13858	0.345445
AW465932	618099	ASF1A	Histone chaperone ASF1A	0.00637739	0.899235	0.267979	1.0482	0.602203	1.01318	0.884566	1.09769	0.303791	0.840695	0.0584035	1.00091	0.991926	1.05869	0.586545
BF039241	531519	ASGR2		0.0040846	1.44425	0.131795	0.869424	0.538595	0.562399	0.0137087	0.765182	0.241607	0.589725	0.0231392	0.793587	0.311021	0.973196	0.919045
BF040561	540563	ASH1L		0.00557715	0.872727	0.442131	1.20263	0.264602	1.19605	0.278925	0.974305	0.874261	1.25164	0.175913	1.14993	0.397191	0.779436	0.212854
BF043379	404192	ASIP	Agouti-signaling protein	0.427187	0.912829	0.569265	1.03774	0.802724	1.17117	0.288926	1.06675	0.663174	0.922744	0.588039	1.10627	0.496564	1.00533	0.976608
BF046507	512771	ASL	Argininosuccinate lyase	0.00342832	0.912659	0.512153	1.05913	0.657427	0.620045	0.000479231	0.820897	0.131258	1.06738	0.614831	0.966205	0.790605	1.13347	0.423831
BF045158	504586	ASNA1	ATPase ASNA1	0.287468	1.22878	0.0985695	0.919242	0.467691	0.768065	0.0257194	0.97346	0.816161	0.965083	0.758749	0.849974	0.163618	1.02002	0.884845
BF045205	504586	ASNA1	ATPase ASNA1	0.00157972	1.14671	0.214088	0.942697	0.569273	0.842047	0.100914	1.10749	0.326178	1.29495	0.0150792	0.892597	0.275041	1.03359	0.783448
AW464444	540860	ASPDH	-	0.618855	1.11485	0.536314	1.01743	0.91981	0.939269	0.70613	0.968613	0.842401	0.931508	0.670576	1.21142	0.259993	0.888386	0.547141
BM364010	515670	ASPSCR1		0.00212796	1.34003	0.0799692	0.874657	0.382237	0.6249	0.00309777	0.797758	0.142911	0.880035	0.404254	0.974929	0.867992	0.879343	0.49208
BF043535	280726	ASS1	Argininosuccinate synthase	3.67569e-06	0.904852	0.57665	1.00612	0.972102	0.655546	0.018342	0.677206	0.0288936	0.644103	0.0142082	0.992245	0.964432	0.914118	0.631261
BF042599	522091	ASXL1	-	0.0108309	0.893847	0.239194	1.00304	0.972501	1.18311	0.060273	0.85328	0.075745	0.790337	0.00956509	1.02337	0.793154	1.00726	0.945983
AW464633	515266	ATF3	Cyclic AMP-dependent transcription factor ATF-3	0.0297229	1.07987	0.581715	0.922266	0.532352	1.40899	0.0101137	1.15145	0.278225	1.08847	0.513083	1.00642	0.960562	1.22507	0.20044
BF042570	515266	ATF3	Cyclic AMP-dependent transcription factor ATF-3	0.206779	0.960432	0.818111	1.22125	0.221781	1.17606	0.320434	1.01836	0.910874	1.22193	0.220508	1.13972	0.422242	0.75911	0.169682
BF043007	515266	ATF3	Cyclic AMP-dependent transcription factor ATF-3	0.139638	0.994945	0.976757	1.07313	0.662741	1.02963	0.856726	1.18253	0.302144	1.10951	0.521217	1.27629	0.135284	0.779224	0.20644
BF043185	509107	ATF4	Cyclic AMP-dependent transcription factor ATF-4	1.39776e-10	1.16816	0.20808	1.11625	0.338795	0.617312	8.68337e-05	0.604009	4.537e-05	0.975338	0.827399	1.01826	0.874449	1.20453	0.178577
BF040108	530610	ATF6	-	0.0187998	0.922435	0.620443	1.11311	0.481488	0.936004	0.663525	0.768272	0.0867632	0.855136	0.305145	1.079	0.617029	1.18767	0.348479
AW462462	513928	ATF6B		0.0579937	1.02539	0.851139	1.02249	0.857922	0.880283	0.306935	0.852497	0.2022	0.967173	0.788231	1.14872	0.267024	1.10062	0.523665
AW461882	781834	ATF7IP		0.000147899	0.885241	0.183026	1.05075	0.558678	0.997178	0.973323	0.963403	0.659378	1.00224	0.978862	1.14045	0.123918	0.98837	0.908902
AW464307	767903	ATG12	Ubiquitin-like protein ATG12	0.00180058	0.88026	0.169239	0.949604	0.550612	1.14119	0.130735	0.864839	0.0973114	0.709801	0.000200092	0.977081	0.788735	1.11217	0.300059
BF043250	509587	ATG16L1	-	0.401122	0.843403	0.337963	1.12216	0.483591	1.10421	0.54658	0.703329	0.0356041	0.99729	0.986813	1.11617	0.504036	1.00857	0.96603
BF046054	509587	ATG16L1	-	0.126852	1.08176	0.652241	1.08526	0.617966	0.961178	0.809111	0.865947	0.381387	1.18779	0.302531	1.36055	0.0643012	1.12965	0.528269
AW461365	408002	ATG4B	Cysteine protease ATG4B	0.128321	1.13481	0.487709	0.96846	0.849402	0.920751	0.625019	1.00553	0.973945	0.900956	0.537227	0.914668	0.59757	0.994821	0.979833
BF045006	506862	ATG9B	-	3.67702e-05	1.02145	0.869781	0.872555	0.266017	1.25368	0.0676877	1.23143	0.0917649	1.61063	0.000237486	0.945491	0.645929	1.05804	0.69382
BF042320	511919	ATHL1	-	0.00207541	1.14029	0.162793	1.03446	0.695048	1.16705	0.0777798	0.845109	0.0552984	0.67118	2.16015e-05	1.02659	0.761309	1.05828	0.592273
AW464488	100140212	ATL2		0.000298381	1.04573	0.686321	1.09673	0.374767	1.35976	0.00428328	1.00437	0.966413	0.779488	0.0190715	0.966165	0.73997	0.978151	0.85781
BM362216	613998	ATOX1	Copper transport protein ATOX1	1.54339e-08	1.24864	0.148077	1.05143	0.731511	0.6219	0.00186365	0.655721	0.00529287	0.840007	0.235624	1.13448	0.389296	1.21086	0.243957
BF040197	614392	ATP11B	-	0.00117662	0.952479	0.795234	1.12149	0.522466	1.4693	0.0350853	1.04609	0.801262	0.839612	0.3307	1.08085	0.66424	1.16438	0.455428
AW462404	530703	ATP12A	-	2.27596e-12	1.14991	0.289194	0.845077	0.174148	1.28441	0.0453818	2.02346	3.67421e-07	1.5806	0.000429567	0.934585	0.582309	1.01143	0.938029
BF044162	534369	ATP13A1		0.120194	1.18512	0.224006	0.912027	0.477874	0.857254	0.23709	1.01481	0.909606	1.10302	0.449969	0.902879	0.431278	1.05492	0.731198
BF042311	282144	ATP1A1	Sodium/potassium-transporting ATPase subunit alpha-1	8.54852e-11	0.751242	0.0187318	0.975934	0.826784	1.04016	0.723676	0.67513	0.000799994	0.776768	0.026448	1.00281	0.979853	1.00433	0.97391
BM363983	282144	ATP1A1	Sodium/potassium-transporting ATPase subunit alpha-1	0.108277	1.04784	0.822978	1.43356	0.0426463	1.1008	0.582355	0.893616	0.519725	0.865012	0.414371	0.874156	0.441792	0.827477	0.3745
AW461819	519758	ATP1B1		0.011193	0.958233	0.782471	1.09238	0.548894	1.34315	0.048871	0.959418	0.778406	1.0977	0.52722	0.950062	0.727918	0.958578	0.801089
AW462679	532844	ATP1B3	Sodium/potassium-transporting ATPase subunit beta-3	3.82527e-06	1.26435	0.0213612	0.745058	0.00279523	0.696923	0.000318301	0.889507	0.218552	1.07652	0.436567	0.935566	0.481988	0.982738	0.872681
AW462021	512313	ATP2A3		9.9377e-10	0.995206	0.936289	0.979654	0.716731	1.14554	0.0192365	1.09825	0.101988	0.86838	0.0152321	0.950812	0.374711	1.07755	0.263784
BF042546	510329	ATP2C2	-	4.08505e-07	1.00237	0.983849	0.854936	0.149863	1.11397	0.318988	1.42089	0.00182899	1.38842	0.00342182	0.885095	0.260341	0.977576	0.861393
BF039512	282578	ATP5A1	ATP synthase subunit alpha, mitochondrial	7.18674e-05	1.08861	0.521217	1.23191	0.10064	0.972427	0.823738	0.740693	0.0196262	0.667502	0.00204223	1.0538	0.676506	1.09819	0.516771
BM365597	282578	ATP5A1	ATP synthase subunit alpha, mitochondrial	0.0418363	0.834094	0.354697	1.13114	0.499389	1.14562	0.456392	0.868787	0.441004	0.6831	0.0400056	0.970359	0.868751	1.02671	0.904215
BM366630	282578	ATP5A1	ATP synthase subunit alpha, mitochondrial	0.302385	1.24441	0.194548	0.858341	0.320537	1.09609	0.549623	1.11892	0.464066	0.800604	0.150114	0.887181	0.435523	1.16355	0.419369
AW466055	327675	ATP5B	ATP synthase subunit beta, mitochondrial	3.44188e-10	1.11233	0.307174	0.88211	0.214998	0.750928	0.00587914	0.803956	0.0333459	0.768799	0.0110408	0.868581	0.164461	1.0159	0.885883
AW464602	338081	ATP5D	ATP synthase subunit delta, mitochondrial	5.71349e-07	1.20224	0.18452	0.942251	0.651535	0.634598	0.00100457	0.745869	0.0292038	0.964816	0.785542	0.93368	0.60247	1.08814	0.571294
AW463021	282701	ATP5F1	ATP synthase subunit b, mitochondrial	6.28908e-05	0.924865	0.640176	1.17616	0.304824	1.18724	0.277989	0.659529	0.0102625	0.627923	0.00437768	1.04876	0.762354	1.10782	0.579024
AW464381	282701	ATP5F1	ATP synthase subunit b, mitochondrial	1.08586e-06	0.978004	0.877937	1.09141	0.520913	1.19929	0.184964	0.643555	0.00192555	0.540307	2.96246e-05	0.98047	0.884707	1.07139	0.668237
AW461997	337887	ATP5G2	ATP synthase lipid-binding protein, mitochondrial	7.38474e-06	1.04393	0.745939	0.796326	0.0769452	0.715977	0.0106256	0.725093	0.0137696	0.842493	0.180539	0.843756	0.184317	0.943381	0.683984
AW462319	282710	ATP5H	ATP synthase subunit d, mitochondrial	1.86873e-09	1.01317	0.85784	0.899647	0.128445	1.04134	0.556857	0.819287	0.00520063	0.838347	0.012766	1.00899	0.896555	1.10483	0.219378
BM366035	338040	ATP5I	ATP synthase subunit e, mitochondrial	0.00569543	0.978006	0.851579	0.886709	0.291001	0.754709	0.0155709	0.750459	0.0137083	0.772933	0.0262183	0.94793	0.63728	0.901825	0.424479
AW464223	282690	ATP5J	ATP synthase-coupling factor 6, mitochondrial	0.000114595	0.909531	0.242554	1.07367	0.351435	1.08776	0.270855	0.756917	0.00052271	0.7285	0.00010073	1.09664	0.227756	1.05299	0.563699
BF045461	506492	ATP5J2	ATP synthase subunit f, mitochondrial	0.00010616	1.00788	0.929325	1.00053	0.994943	1.02612	0.756023	0.985372	0.859021	0.962498	0.645269	1.0145	0.862224	1.03197	0.749539
AW463143	515696	ATP5L	ATP synthase subunit g, mitochondrial	9.59414e-11	0.973855	0.83049	1.06365	0.607744	0.949012	0.6632	0.817968	0.0983379	0.770089	0.0330439	0.928936	0.539933	1.04132	0.75663
BF041499	281640	ATP5O	ATP synthase subunit O, mitochondrial	1.53834e-09	0.991405	0.944326	1.00521	0.964212	1.12058	0.327534	0.509535	2.66285e-07	0.614972	9.08956e-05	0.829827	0.111185	1.02566	0.854319
BF044783	530597	ATP5SL	ATP synthase subunit s-like protein	0.431592	1.08722	0.589881	0.960103	0.777377	0.795902	0.116809	0.848999	0.258203	0.752028	0.0516433	0.930178	0.615502	1.13614	0.466254
AW461362	327687	ATP6AP1	V-type proton ATPase subunit S1	1.78452e-06	0.984423	0.827344	0.994977	0.940616	0.772368	0.000317323	0.87814	0.0585402	1.16158	0.030069	0.988882	0.868639	0.894622	0.168477
AW462544	327687	ATP6AP1	V-type proton ATPase subunit S1	4.284e-12	1.08377	0.352574	0.87948	0.117543	1.25182	0.00738709	1.70057	1.75665e-08	1.63266	1.17858e-07	0.979998	0.803425	0.977699	0.813088
AW465974	327687	ATP6AP1	V-type proton ATPase subunit S1	0.000865936	1.04253	0.635321	0.919422	0.308872	0.754223	0.0010793	1.04787	0.569928	1.12236	0.16375	0.930342	0.381231	0.996118	0.968278
AW462383	513520	ATP6AP2	Renin receptor	0.000814879	0.854276	0.201352	1.08948	0.459532	1.27376	0.0399984	0.949488	0.654148	0.721605	0.00635881	1.05218	0.66017	1.08967	0.524582
AW466046	505684	ATP6V0B	V-type proton ATPase 21 kDa proteolipid subunit	3.51408e-06	1.08799	0.359013	0.872213	0.12086	0.718262	0.000344859	0.971919	0.744032	1.1157	0.212416	0.937826	0.462681	0.946451	0.581523
AW461497	550622	ATP6V0C	V-type proton ATPase 16 kDa proteolipid subunit	0.00317199	0.918842	0.194766	1.0271	0.659327	1.30203	5.35793e-05	1.04773	0.442942	1.05346	0.39172	1.01804	0.7681	1.12047	0.119941
AW464318	550622	ATP6V0C	V-type proton ATPase 16 kDa proteolipid subunit	0.0995306	1.01169	0.962206	1.17706	0.448312	0.82626	0.36879	1.08048	0.710253	1.21205	0.364659	0.636625	0.0424601	1.79768	0.0292685
AW463755	282148	ATP6V0D1	V-type proton ATPase subunit d 1	2.83932e-05	1.16473	0.0608081	0.916095	0.240529	0.838197	0.0202781	1.29993	0.000787091	1.38265	5.15022e-05	1.05221	0.493752	1.07504	0.42582
BF043933	511839	ATP6V0D2	V-type proton ATPase subunit d 2	0.00330629	0.855592	0.466562	1.32446	0.163891	1.59796	0.0221618	0.897854	0.590735	0.68605	0.0637304	1.12499	0.556742	1.16866	0.514345
AW463450	338075	ATP6V0E1	V-type proton ATPase subunit e 1	8.23799e-09	1.22182	0.108291	1.11247	0.374895	0.787782	0.050148	0.740297	0.0144778	0.872255	0.256242	0.996827	0.978816	0.87748	0.317226
AW466032	282147	ATP6V1A	V-type proton ATPase catalytic subunit A	8.60556e-07	1.03703	0.758053	1.13472	0.258689	1.35242	0.00854861	0.810139	0.0624581	0.927511	0.499678	1.00521	0.962747	1.17295	0.223717
BF044729	282147	ATP6V1A	V-type proton ATPase catalytic subunit A	0.000262145	0.864144	0.27093	1.08993	0.488605	1.25771	0.068687	0.699641	0.00544852	0.586985	6.60401e-05	1.01846	0.88283	1.09732	0.525957
AW461404	338082	ATP6V1B2	V-type proton ATPase subunit B, brain isoform	1.40041e-12	1.05766	0.585615	0.867514	0.147955	0.495346	1.32924e-09	0.599271	2.13575e-06	0.828058	0.0564909	0.926964	0.437014	0.96969	0.784524
AW463255	338082	ATP6V1B2	V-type proton ATPase subunit B, brain isoform	2.46137e-08	1.023	0.827917	0.942959	0.552848	0.980303	0.840458	0.873382	0.17419	0.905593	0.317716	0.873836	0.175822	1.05757	0.627574
AW463247	404152	ATP6V1D		1.25243e-06	0.821041	0.0289165	1.20747	0.0250905	1.42535	6.29202e-05	0.886977	0.148705	0.836437	0.0334329	1.00032	0.996879	1.0624	0.542683
AW464121	287017	ATP6V1E1	V-type proton ATPase subunit E 1	9.96881e-05	0.961222	0.69969	0.946838	0.571937	0.816954	0.0398674	0.910404	0.332799	0.863181	0.131325	0.906468	0.311162	1.00597	0.958106
AW463272	282405	ATP6V1F	V-type proton ATPase subunit F	4.43278e-06	1.00111	0.991711	0.790347	0.0227035	0.639882	4.1889e-05	0.809445	0.0397641	0.801971	0.0321247	0.840734	0.0895721	0.886381	0.307913
AW464635	281641	ATP6V1G1	V-type proton ATPase subunit G 1	2.65652e-09	0.934479	0.528074	1.03963	0.701741	0.939781	0.540898	0.683185	0.000390008	0.703061	0.000949258	1.00332	0.973959	0.992467	0.948817
BF045269	513521	ATPAF2	ATP synthase mitochondrial F1 complex assembly factor 2	0.148339	0.991188	0.962079	1.07777	0.666415	0.782372	0.166305	0.836223	0.305163	1.03712	0.833731	0.995638	0.979912	0.741504	0.155834
BF039949	327699	ATPIF1	ATPase inhibitor, mitochondrial	9.67622e-06	0.804887	0.0551186	0.961859	0.712746	1.07942	0.470089	0.747996	0.00773506	0.669307	0.000335802	0.909884	0.372683	0.931219	0.559269
AW463730	100125287	ATRIP		1.32408e-11	1.04132	0.692894	0.914393	0.349306	1.59616	7.65341e-06	2.16592	4.37251e-11	1.82895	3.81744e-08	1.02668	0.782288	1.05834	0.624102
BF039822	100125287	ATRIP		0.000111914	0.969502	0.784623	0.858108	0.151681	1.13525	0.233312	1.40186	0.00220889	1.35897	0.00512972	0.963354	0.724215	0.866516	0.261585
BF044458	616399	ATXN1		0.000122148	0.894212	0.345335	1.02306	0.838135	1.36038	0.00756977	0.971501	0.795567	0.711079	0.00329869	0.919478	0.452905	1.02911	0.82502
AW462577	767990	ATXN10	Ataxin-10	3.40301e-11	1.05017	0.530695	1.01787	0.812679	1.14535	0.0733907	1.48748	1.75896e-06	1.41321	2.06673e-05	1.02553	0.735897	0.924193	0.349411
BF041270	532649	ATXN2		8.72398e-09	1.01324	0.892082	1.0582	0.529768	0.91527	0.326657	0.6645	2.74952e-05	0.898835	0.238267	1.20212	0.0443104	1.04171	0.709574
BF041111	539507	ATXN2L	-	0.000273706	0.737973	0.110169	0.981241	0.915893	0.929698	0.684557	0.580471	0.00352142	0.595921	0.00532312	0.955728	0.800674	0.772562	0.209335
BM366911	539507	ATXN2L	-	0.000117512	1.31223	0.217347	1.0633	0.762311	0.782479	0.229607	1.15113	0.488736	1.68912	0.0120296	1.08608	0.684164	0.922806	0.745604
BF041320	790880	ATXN3		0.0285758	0.785035	0.107208	1.18757	0.218875	1.23004	0.139842	1.01007	0.942509	0.922221	0.56044	1.1892	0.215276	0.87745	0.431954
BM362463	536833	ATXN7	-	0.00330854	0.881112	0.253338	0.993156	0.946961	0.724542	0.00273331	0.681369	0.000444165	0.996826	0.975428	1.10532	0.33407	0.893628	0.36147
BM364471	777786	ATXN7L3B		2.04751e-08	0.990431	0.924409	0.895972	0.244571	0.862237	0.118172	0.857906	0.106447	0.771289	0.00738413	0.951769	0.598746	0.865137	0.210557
AW462893	509130	AUP1		7.27536e-11	0.980747	0.839563	0.884403	0.176501	1.22969	0.024953	1.56597	6.03565e-06	1.73578	8.81773e-08	1.01322	0.884209	0.997127	0.978497
AW466059	509130	AUP1		7.37493e-07	1.22242	0.211301	0.880641	0.407438	0.528069	9.88594e-05	0.615567	0.00235661	0.964817	0.814906	0.935122	0.661272	0.948572	0.758553
BM362267	360192	AURKB		0.0127526	1.00354	0.990472	0.7933	0.404324	1.27162	0.386934	1.0756	0.792398	1.00817	0.976548	1.03341	0.905496	0.92413	0.811562
AW465842	512666	AVEN	-	0.245868	0.799167	0.167426	1.23152	0.155639	0.964057	0.801208	0.851451	0.271137	0.970383	0.836153	0.975048	0.861994	0.950396	0.774437
AW465112	614488	AVPI1	Arginine vasopressin-induced protein 1	0.00161559	1.14599	0.180399	0.908792	0.314398	0.692526	0.00026014	0.989105	0.907852	0.999735	0.997766	0.90534	0.295708	0.846486	0.141542
BF039828	511619	AXIN2		0.861217	1.12092	0.51823	0.88062	0.437439	1.01564	0.925541	1.01147	0.945225	0.76544	0.105675	0.837019	0.27841	1.13297	0.533075
AW465195	516598	AXL	-	8.85603e-10	0.777429	0.0022363	1.05565	0.463002	1.11327	0.148729	1.5924	4.09389e-08	1.64327	8.05407e-09	1.08997	0.244731	0.968067	0.714716
BF040392	767932	AZI2	5-azacytidine-induced protein 2	0.0199135	0.987311	0.904656	1.23825	0.0344373	1.15875	0.140627	0.918671	0.393183	0.92534	0.434525	1.08024	0.436924	0.965496	0.770483
AW461625	404162	B3GAT3		0.00141942	0.95409	0.65479	1.00033	0.997355	1.08609	0.406312	1.21411	0.054303	1.03753	0.710378	0.970824	0.765287	1.00544	0.96185
BF041567	534859	B3GNT8		0.597852	1.67234	0.0157571	1.04622	0.811519	0.897773	0.575511	0.936425	0.728923	0.816005	0.285577	0.91662	0.65679	0.937454	0.780389
AW464929	508108	B4GALNT2	-	0.0810216	1.13578	0.492383	0.961062	0.820681	1.17128	0.36853	1.3607	0.0828363	1.01631	0.92642	0.791387	0.185148	0.869489	0.492068
AW463538	281781	B4GALT1	Beta-1,4-galactosyltransferase 1	4.69986e-09	1.36584	0.0788417	0.987585	0.938712	0.39533	4.04703e-07	0.889837	0.473543	1.30539	0.105024	1.06992	0.67765	1.12999	0.536605
BF039569	281781	B4GALT1	Beta-1,4-galactosyltransferase 1	0.0163826	1.44086	0.0319123	1.00753	0.960327	0.599616	0.001774	1.05117	0.758106	1.32389	0.0899126	0.883994	0.421608	0.900876	0.571966
BF043934	281781	B4GALT1	Beta-1,4-galactosyltransferase 1	3.61227e-07	1.16922	0.0777297	1.03586	0.670247	0.803511	0.0102373	0.957383	0.598846	1.5478	1.97603e-06	0.935282	0.41977	1.03102	0.750471
AW465328	515771	B4GALT3	Beta-1,4-galactosyltransferase 3	0.182903	1.05023	0.85352	1.12948	0.747127	0.939312	0.774765	1.01165	0.957778	1.09544	0.677093	0.846019	0.461517	0.771784	0.494856
AW463682	282407	B4GALT5	-	6.04924e-12	1.01449	0.8353	1.00853	0.89578	1.46738	1.88347e-07	1.80347	1.07681e-12	1.47478	1.40677e-07	1.05507	0.409627	1.03889	0.621204
AW464996	282407	B4GALT5	-	0.000506154	0.857766	0.167548	0.824876	0.0637127	0.990738	0.928393	1.03562	0.732239	0.853275	0.135726	0.958421	0.678069	1.0413	0.745733
BF040625	282407	B4GALT5	-	0.205488	0.997156	0.981379	1.02635	0.818397	0.993848	0.956538	1.01877	0.869586	0.990795	0.934909	0.987015	0.908106	1.03741	0.790087
BF045012	282407	B4GALT5	-	0.00242649	0.89001	0.401665	1.08122	0.544367	1.12474	0.362444	0.703162	0.00799278	0.639134	0.000930124	1.12022	0.379003	1.09437	0.564863
BM364853	282407	B4GALT5	-	0.68348	0.923495	0.592224	0.916236	0.526233	0.837511	0.201421	0.926002	0.577401	0.960118	0.767792	0.826338	0.169845	1.16831	0.355078
BF043136	505335	B9D1		0.393919	0.952027	0.762839	0.882624	0.409671	1.08308	0.597541	0.961167	0.793119	0.77891	0.102022	0.892682	0.453225	0.91431	0.62734
BF042845	614333	BACE1	Beta-secretase 1	0.912377	0.901085	0.618081	0.993671	0.973976	0.82156	0.314733	1.14329	0.492327	0.996431	0.985345	0.986512	0.944371	0.847567	0.480887
AW466001	615013	BAD		0.023171	0.954887	0.564967	0.970101	0.684142	1.00355	0.962076	0.832239	0.0164201	0.851496	0.0346016	0.984493	0.834008	0.930226	0.423371
BF040177	613855	BAG1		0.00341287	1.19222	0.13111	0.946771	0.613768	0.639091	0.000112603	0.869673	0.200397	1.10487	0.358738	0.87755	0.230593	0.954242	0.714515
BM366740	506107	BAG2	BAG family molecular chaperone regulator 2	0.880509	1.2746	0.39777	1.05621	0.814458	1.13334	0.591688	0.968064	0.903134	0.818303	0.420786	0.80531	0.376852	1.09738	0.739304
AW461444	516353	BAG4		0.00155905	0.901365	0.107936	1.12208	0.0583791	1.03798	0.53429	0.957282	0.466957	1.07004	0.260885	1.14751	0.0246931	0.901376	0.147699
BM366215	516353	BAG4		0.913108	1.04899	0.758588	1.02336	0.873901	0.943572	0.689929	1.0165	0.910467	1.10488	0.493924	0.902568	0.48202	1.02624	0.8816
AW464517	522854	BAG5	BAG family molecular chaperone regulator 5	1.33362e-06	0.694518	0.0387331	1.61992	0.00435719	1.47451	0.0201217	0.657997	0.0125766	0.679129	0.0205477	1.41719	0.0360483	0.976163	0.899546
BF043966	508605	BAG6		6.23234e-08	1.05693	0.44897	0.868286	0.0438135	0.864158	0.0374021	1.21259	0.00672236	1.47272	5.53553e-07	0.916441	0.207841	0.964268	0.651746
BF039147	617684	BAHD1		0.372888	0.943816	0.68935	1.08274	0.553905	0.918596	0.527335	0.838416	0.192133	0.807192	0.114226	0.916808	0.517936	1.14475	0.409887
BF043318	617684	BAHD1		0.00015455	0.961888	0.748631	0.974506	0.818265	0.815767	0.0740551	0.900943	0.355077	1.26279	0.0415653	1.09325	0.428826	0.895304	0.421437
AW463245	507837	BAIAP2	Brain-specific angiogenesis inhibitor 1-associated protein 2	0.125842	1.10549	0.41975	1.00189	0.986933	1.27277	0.0396723	1.21283	0.0975464	1.19404	0.127091	1.09062	0.451925	0.978809	0.878569
BF042847	530147	BAMBI	BMP and activin membrane-bound inhibitor homolog	0.0235428	0.829664	0.433856	0.96907	0.889745	1.48088	0.0774732	1.42795	0.10832	1.30021	0.234197	1.07158	0.752662	1.26663	0.370735
AW461442	360196	BANF1	Barrier-to-autointegration factor	2.56478e-08	0.944069	0.504648	1.08295	0.328572	0.728631	0.000247198	0.740954	0.000480819	0.787146	0.00450129	0.999866	0.998688	1.03004	0.755391
AW462896	286842	BASP1	Brain acid soluble protein 1	4.94245e-08	0.802311	0.0662189	1.19564	0.106811	1.19043	0.115447	0.84356	0.124267	0.881989	0.254261	1.11425	0.325294	1.25414	0.0944371
BM361822	286842	BASP1	Brain acid soluble protein 1	0.882224	1.10676	0.773747	0.949355	0.867128	0.672244	0.10805	1.08361	0.745469	1.24233	0.418637	0.816201	0.516814	1.10796	0.778667
AW463160	508442	BAZ1B	-	0.000149078	0.742124	0.0118538	1.14497	0.213554	1.1088	0.341259	1.27275	0.0289743	1.3182	0.0129373	1.0146	0.893309	0.900752	0.415655
AW463431	508442	BAZ1B	-	0.302019	0.956296	0.688517	0.980678	0.850734	0.890705	0.266863	0.992399	0.941331	0.981747	0.858973	0.953146	0.643749	0.954124	0.707346
BM365054	535498	BAZ2B	-	0.701098	0.937878	0.753591	1.17204	0.404158	0.963129	0.84304	0.932039	0.710793	0.959448	0.827284	1.38636	0.0891683	0.979678	0.929092
BF039648	533187	BBX		0.00502817	0.830118	0.143639	1.20295	0.118703	1.20472	0.115856	0.848242	0.163644	0.884732	0.298112	1.00336	0.977143	0.989055	0.93837
BM364817	533187	BBX		0.614853	0.81657	0.127486	0.908689	0.4417	1.00869	0.943958	0.864396	0.239295	0.744752	0.019483	0.947117	0.659134	0.935347	0.649578
AW462249	282862	BCAM	Basal cell adhesion molecule	8.32686e-10	1.21757	0.0273211	0.855067	0.0624897	0.877524	0.118367	1.27495	0.00464785	1.46957	1.9054e-05	0.944531	0.491325	1.01262	0.895586
BF039393	511018	BCAP29	B-cell receptor-associated protein 29	0.00270527	1.12462	0.438301	0.983488	0.905636	0.833559	0.198237	1.17575	0.251793	1.0547	0.704713	0.872136	0.332055	1.01775	0.917629
BF045258	511018	BCAP29	B-cell receptor-associated protein 29	0.000130767	0.829737	0.258776	1.2827	0.10685	2.22922	2.20287e-06	0.929124	0.630338	0.779603	0.106845	0.969956	0.841585	0.962618	0.837331
AW465567	533949	BCAP31		0.00625895	1.22475	0.355494	0.93069	0.733014	0.577837	0.0113635	0.862898	0.484479	0.899677	0.615835	0.776106	0.231461	0.987585	0.957369
BF043710	506231	BCAR3	Breast cancer anti-estrogen resistance protein 3	0.65806	1.06475	0.737291	0.940676	0.726443	0.897558	0.536862	0.901904	0.555152	0.965433	0.840448	0.968371	0.85406	1.10348	0.637905
BF040123	507944	BCAS2		0.0736835	0.873398	0.289046	1.07146	0.558767	1.43536	0.00320756	1.01865	0.875453	0.890574	0.32763	1.01132	0.923917	1.0395	0.787318
BF039683	505926	BCAT1	Branched-chain-amino-acid aminotransferase	0.198315	0.915996	0.66603	0.916657	0.644608	0.59477	0.00951188	1.23637	0.262964	1.13113	0.526818	1.30945	0.156329	0.996965	0.989439
AW463325	512466	BCCIP	BRCA2 and CDKN1A-interacting protein	6.92538e-11	1.0258	0.803539	0.930503	0.453457	1.35231	0.00252128	1.76161	1.94273e-07	1.55391	2.29875e-05	1.07785	0.435358	0.920883	0.457011
BF041105	512466	BCCIP	BRCA2 and CDKN1A-interacting protein	0.0385916	1.0817	0.716924	1.09999	0.635233	1.13741	0.521964	1.12905	0.546006	0.530949	0.00248261	1.01956	0.924034	0.92898	0.763876
BF042710	512466	BCCIP	BRCA2 and CDKN1A-interacting protein	0.8253	1.07632	0.763635	0.938334	0.779387	0.782424	0.282556	0.773948	0.28057	1.05349	0.818587	0.955362	0.840696	0.984298	0.954164
BF042089	282149	BCKDHA	2-oxoisovalerate dehydrogenase subunit alpha, mitochondrial	0.0442342	0.8856	0.268591	0.878405	0.207335	0.816313	0.0506919	0.785491	0.0209609	1.14368	0.191887	0.863179	0.153268	0.895959	0.37005
BF046550	505005	BCKDK	[3-methyl-2-oxobutanoate dehydrogenase [lipoamide]] kinase, mitochondrial	0.0299791	1.18198	0.239911	0.912159	0.489607	0.819398	0.137481	0.866866	0.284419	0.993687	0.961963	0.90802	0.46848	1.01827	0.908193
BF045182	540824	BCL10		0.00618536	1.01033	0.933702	0.915296	0.440995	0.976252	0.833862	0.941185	0.597193	1.0437	0.709067	1.02668	0.818255	1.05557	0.699018
BF044345	282151	BCL2A1	Bcl-2-related protein A1	4.82179e-08	0.911539	0.474957	0.92529	0.525684	1.11668	0.367958	1.51726	0.00114416	1.58587	0.000367614	0.912086	0.452334	1.02717	0.85081
AW464309	282152	BCL2L1		3.42671e-11	0.996026	0.963747	1.03541	0.672189	1.10828	0.214086	0.908724	0.246956	0.764759	0.00179729	1.06181	0.466503	1.02493	0.800727
BF043962	617809	BCL2L13		0.0497249	1.16667	0.267374	1.21235	0.141604	0.714849	0.011928	1.01476	0.910076	1.02175	0.868282	1.0213	0.870976	1.08291	0.604489
AW463418	531942	BCL3		0.265545	1.19089	0.25231	0.776435	0.0757369	0.674299	0.00666347	1.17295	0.258821	0.914696	0.526322	1.12465	0.404449	0.958913	0.807349
BF043238	531942	BCL3		0.0157441	1.07853	0.690296	0.874338	0.453341	0.661014	0.0235646	0.792122	0.18858	0.977677	0.897864	0.936937	0.711266	0.83355	0.397192
BF041174	539020	BCL6		0.390109	1.11762	0.602503	0.963136	0.849196	0.979167	0.915115	0.682638	0.05721	0.84822	0.40604	0.966578	0.863367	1.0158	0.948278
BF044574	100138731	BCL6B	-	0.776982	0.881595	0.368005	0.842276	0.187384	0.98741	0.921875	0.876248	0.308736	0.919429	0.516314	0.856473	0.233383	1.08181	0.619212
BF043518	539340	BCL9L	-	0.268255	1.00011	0.99946	1.11556	0.486719	1.50028	0.0131631	0.998615	0.992953	0.801513	0.162149	0.970221	0.847223	0.938476	0.739514
BF040296	540648	BCLAF1		0.156578	0.955125	0.827646	0.843777	0.380378	1.10061	0.619747	1.01399	0.942606	1.02087	0.914751	0.874188	0.486895	1.17187	0.499311
BF040346	514135	BCO2		0.0464156	0.906929	0.547204	1.14885	0.35692	1.47317	0.0121023	0.939452	0.677461	0.855165	0.299418	1.01733	0.908822	1.06428	0.734617
BF039805	789892	BCR	-	0.000406339	0.74945	0.016104	0.802111	0.0470763	0.533573	3.4054e-07	0.624261	6.05029e-05	0.737514	0.00693354	0.790673	0.0348544	0.789441	0.0750187
AW465820	515321	BDH2	3-hydroxybutyrate dehydrogenase type 2	0.000315918	1.13099	0.512778	1.1638	0.41265	1.21716	0.289512	1.10006	0.605863	0.926006	0.677333	1.17904	0.37399	1.21678	0.313158
AW464859	504404	BEND7	-	0.864023	1.12188	0.572414	1.00149	0.993708	0.898245	0.569424	0.882791	0.508889	0.798717	0.235751	0.993416	0.972022	1.04248	0.856887
AW463393	616526	BET1		0.00230865	0.990985	0.933611	0.9158	0.389831	0.962293	0.70633	0.720052	0.0020368	0.804963	0.0369195	1.01979	0.847569	0.929176	0.545011
BF040753	509758	BET1L	BET1-like protein	0.142517	1.09849	0.573079	1.14212	0.392096	0.9204	0.59247	0.935957	0.669161	1.39033	0.0368243	1.09497	0.563789	0.823521	0.302895
BM363883	768028	BEX2		1.69549e-05	0.894605	0.347913	1.12285	0.300051	1.20461	0.0984208	0.775468	0.025463	0.657419	0.00037471	1.00102	0.992685	1.1006	0.466714
AW466203	504902	BFAR		0.00168644	1.05572	0.466455	1.19429	0.0145249	0.854587	0.0296049	0.947545	0.447204	1.00343	0.961397	0.963331	0.597701	0.905331	0.22167
BF040942	504902	BFAR		0.000275939	1.07312	0.489494	1.29228	0.0092934	0.957229	0.647789	1.00625	0.948056	1.11939	0.240996	1.2108	0.0492675	0.809386	0.0660488
AW462121	506945	BHLHE40	Class E basic helix-loop-helix protein 40	1.60519e-05	0.882347	0.309354	0.779936	0.0336169	0.71827	0.00532146	1.50877	0.000665804	1.29062	0.0293649	1.11456	0.345923	0.911899	0.501415
AW464172	506945	BHLHE40	Class E basic helix-loop-helix protein 40	0.000751153	0.915622	0.615526	0.514173	0.000180138	0.648685	0.0115739	0.790924	0.162664	0.781839	0.143286	1.03655	0.829368	1.04506	0.818025
BF040128	506945	BHLHE40	Class E basic helix-loop-helix protein 40	0.31098	0.952983	0.814866	0.72792	0.101079	0.774939	0.186141	1.01155	0.952146	0.679693	0.0474374	1.12246	0.546667	1.07502	0.754638
BF039537	782484	BID		0.0638394	1.19513	0.325869	1.00151	0.992818	0.864514	0.3878	0.954353	0.781023	1.27464	0.152426	1.03286	0.847445	1.01549	0.939798
BF041733	782484	BID		0.584883	0.968871	0.858234	0.972462	0.865801	1.11038	0.527016	0.874064	0.416629	1.14792	0.405191	1.15377	0.394792	0.770338	0.191692
BM364680	782484	BID		4.98107e-07	0.993519	0.963601	1.01602	0.904948	0.825553	0.153394	0.821298	0.142811	1.10661	0.447627	1.12357	0.382834	1.0673	0.683266
BF043568	515025	BIN2		0.904141	0.755608	0.0315127	0.953942	0.690092	0.96504	0.763405	0.989979	0.932084	1.03515	0.770128	1.0161	0.892483	1.03668	0.803393
AW465363	534211	BIRC6	-	2.7939e-10	1.00832	0.939507	0.942329	0.562428	1.67063	5.29419e-06	1.86423	1.00596e-07	1.62954	1.26374e-05	1.06957	0.512083	1.15922	0.226963
BM365964	539241	BLA-DQB		0.000125494	1.07874	0.705765	0.833993	0.335805	0.709037	0.0712313	1.07506	0.700158	0.996598	0.985525	0.99208	0.966231	0.914512	0.689902
AW465674	281649	BLCAP	Bladder cancer-associated protein	0.00264378	0.997447	0.972524	0.875965	0.0613484	0.774937	0.000531927	0.937706	0.357731	1.08902	0.224034	0.901715	0.141411	0.944422	0.489654
AW463955	534148	BLM	-	0.00207281	0.833281	0.278053	0.875274	0.391199	1.31836	0.078403	1.49167	0.0120862	0.786225	0.124369	0.982213	0.907739	1.06915	0.724542
AW462091	504483	BLMH	-	0.00791638	0.916505	0.391709	1.11497	0.255432	0.880489	0.18444	0.770764	0.00803185	1.0049	0.959022	1.06525	0.507312	1.15125	0.215453
BF043180	615149	BLOC1S1	Biogenesis of lysosome-related organelles complex 1 subunit 1	2.82327e-08	1.06737	0.436759	0.879334	0.104082	0.952191	0.531603	1.43564	2.09447e-05	1.58294	2.1989e-07	0.949877	0.511502	1.07497	0.44027
BF039617	519172	BLOC1S2	-	0.216345	0.889345	0.41401	1.07427	0.590271	1.32621	0.0372303	0.956715	0.739271	0.76029	0.0429264	1.01028	0.938632	1.12647	0.462072
BF040968	614408	BLOC1S6	Biogenesis of lysosome-related organelles complex 1 subunit 6	0.000461426	0.793881	0.113644	1.4287	0.0102883	1.30481	0.0525706	0.828194	0.166071	0.713406	0.0148454	1.14215	0.326749	0.951769	0.759084
AW462089	281650	BLVRB	Flavin reductase (NADPH)	6.71957e-05	1.12853	0.388621	0.851033	0.221855	0.585454	0.000134826	0.682335	0.0049332	0.730875	0.0196937	0.846884	0.208352	1.08449	0.602346
BF040634	504820	BLZF1		0.0950105	0.875553	0.619476	0.998572	0.995422	1.96385	0.00868486	0.803078	0.380365	0.787842	0.340471	1.10183	0.69728	1.00614	0.983746
BF045110	617566	BMP6		0.695067	0.895174	0.524553	1.03225	0.84473	0.834851	0.276877	0.980053	0.901062	1.06744	0.687367	0.966345	0.832725	0.882932	0.520483
AW464234	540595	BMP7		0.00244101	1.02501	0.858349	0.860384	0.243907	1.34513	0.0238967	1.02983	0.818776	0.90363	0.430774	0.991898	0.949431	1.17307	0.310597
BF044949	614520	BNIP1		0.120422	1.26489	0.222852	0.922399	0.649271	1.08275	0.65441	0.931247	0.688336	1.0039	0.982522	0.873728	0.448024	0.69603	0.0987425
AW462956	615342	BNIP3	BCL2/adenovirus E1B 19 kDa protein-interacting protein 3	4.28287e-07	1.03059	0.690732	0.919776	0.239746	0.974892	0.719218	1.24824	0.00261377	1.38215	2.47211e-05	0.993715	0.928934	0.99735	0.975053
BF046668	615342	BNIP3	BCL2/adenovirus E1B 19 kDa protein-interacting protein 3	0.000222439	0.961657	0.675469	0.96045	0.643549	0.722969	0.000434528	0.99543	0.958071	0.975796	0.77861	1.00743	0.93232	0.983729	0.875265
BM365241	282490	BOLA-DMA		0.157693	0.967064	0.812724	0.876189	0.317399	1.13191	0.348347	1.07067	0.604297	1.07935	0.562341	0.910616	0.477781	1.1156	0.492191
BM363079	510417	BOLA-NC1		0.00751869	0.740141	0.0859643	1.05973	0.72996	0.78268	0.148481	0.801304	0.190716	1.23831	0.206499	0.910956	0.579316	0.806799	0.241548
BM363909	510417	BOLA-NC1		7.8894e-08	0.592461	0.00265823	1.02247	0.889623	0.676097	0.0172037	0.761978	0.0936904	0.86599	0.370617	0.856475	0.335287	0.991079	0.960344
AW463110	514162	BORA	-	0.0305168	0.823281	0.179106	1.44558	0.00794552	1.32523	0.0399139	1.02915	0.830839	0.978202	0.869814	1.36434	0.0239584	0.89065	0.471027
AW464844	505457	BPHL		0.0880774	1.09207	0.585106	0.956267	0.771346	0.654582	0.0076462	0.764509	0.0849811	0.784148	0.117938	0.895083	0.472192	1.06824	0.705454
BF042257	505457	BPHL		0.832621	0.869514	0.438404	1.0048	0.977108	0.863266	0.379444	0.976962	0.888818	1.09741	0.577673	1.17326	0.3398	0.933082	0.734158
BF043775	280734	BPI	Bactericidal permeability-increasing protein	0.00648488	1.14567	0.364856	1.08704	0.550013	0.911719	0.508162	0.773654	0.06971	1.0085	0.951606	0.90685	0.484006	0.789824	0.163351
AW463337	521254	BPNT1	3'(2'),5'-bisphosphate nucleotidase 1	0.0065995	0.972623	0.694172	1.04409	0.512243	1.28703	0.000298465	0.972876	0.675838	0.949467	0.431322	0.953445	0.469186	1.12798	0.133068
AW463094	536051	BRAF	-	0.00520079	0.905725	0.366028	1.22669	0.0484127	1.08499	0.423884	0.970246	0.766579	0.898099	0.293067	1.08574	0.420006	0.843663	0.169014
BF040251	518844	BRAP		0.0431851	0.910608	0.46509	1.15942	0.22416	0.939836	0.602926	0.899278	0.374569	0.799845	0.0734173	1.1146	0.364226	1.19915	0.207233
AW464674	505358	BRD2	Bromodomain-containing protein 2	3.31727e-08	0.931137	0.328111	0.997993	0.976192	0.809267	0.00256035	0.886806	0.0784435	1.16044	0.0304586	1.03251	0.634927	0.949119	0.526534
BF040694	505358	BRD2	Bromodomain-containing protein 2	0.00378747	0.998644	0.988516	1.04154	0.64514	0.688346	8.20721e-05	0.981224	0.830065	0.868055	0.113085	1.00968	0.913131	0.918948	0.42276
BF044619	505358	BRD2	Bromodomain-containing protein 2	0	1.18957	0.312022	0.925322	0.63861	0.504833	0.000110947	0.594482	0.00251413	1.11061	0.525882	0.975997	0.883017	0.935928	0.715774
BF046598	614048	BRD4	-	0.00717875	1.03754	0.661835	1.05754	0.476012	0.73441	0.00021424	0.85965	0.0574483	0.92302	0.308612	1.00675	0.931531	0.960452	0.670807
BF039867	615865	BRD9		1.9118e-08	1.00105	0.993452	0.931077	0.553924	0.991322	0.942321	1.66064	8.75563e-05	1.47585	0.00198019	0.895573	0.36169	1.00284	0.984068
BF043768	512789	BRF2	Transcription factor IIIB 50 kDa subunit	1.34275e-12	1.0548	0.643068	0.871644	0.205804	1.33437	0.00945238	1.96102	5.39984e-08	1.92594	1.01694e-07	0.959733	0.703191	0.975955	0.849359
AW465272	518501	BRIX1	Ribosome biogenesis protein BRX1 homolog	9.93685e-10	1.00335	0.974317	0.986413	0.888256	1.67544	1.85069e-06	1.1448	0.168432	0.881142	0.197033	0.922683	0.409912	1.00376	0.974108
BF043680	540092	BRK1		1.67681e-07	1.04523	0.633045	0.896842	0.215483	0.831894	0.0386423	0.930775	0.412609	1.0501	0.575996	0.933315	0.430484	1.15156	0.170705
BF046372	616718	BRP44		2.74752e-07	0.990797	0.892833	1.11984	0.0807409	0.925309	0.227645	0.865548	0.0271456	0.652711	1.06688e-08	1.06525	0.324833	1.18607	0.0306692
BF039790	540661	BRWD1	-	0.00279686	0.727934	0.0137014	1.51191	0.000737616	1.5381	0.000463008	1.13108	0.291776	1.19562	0.128291	1.35049	0.012019	0.874348	0.345618
BF046357	505545	BSDC1	BSD domain-containing protein 1	0.00269991	1.10741	0.282167	0.912463	0.299159	0.770261	0.00418592	0.908462	0.2768	0.834573	0.0432038	0.934479	0.441471	1.07625	0.490206
AW465714	508716	BSG		2.79627e-06	1.07496	0.717315	0.837735	0.358167	0.513755	0.00096336	0.646571	0.0263174	0.591281	0.00801724	0.775163	0.188026	1.19857	0.398146
BF039879	510681	BSPRY	-	0.0460054	1.23528	0.200521	0.910625	0.538531	0.885348	0.424272	1.21175	0.209505	0.931374	0.640236	0.92504	0.608561	0.951989	0.790549
BF041108	510681	BSPRY	-	0.0129863	1.2459	0.30212	0.839521	0.360036	0.7487	0.145317	0.69583	0.060831	0.701821	0.066992	0.92984	0.702595	0.749524	0.218554
AW464552	505888	BTBD10		0.147212	0.93625	0.624859	1.13533	0.306889	1.2991	0.0379258	1.00239	0.984575	0.895531	0.373847	1.08126	0.528151	0.966955	0.822088
BF042441	615438	BTBD19	BTB/POZ domain-containing protein 19	0.950322	1.02061	0.879518	0.8971	0.391395	0.78911	0.0647537	0.936489	0.603757	0.972216	0.823463	0.906066	0.435956	0.915208	0.554058
BF040398	100125777	BTBD6		0.343451	1.18977	0.266062	0.916704	0.546937	0.939484	0.665238	1.07092	0.634919	1.05808	0.695529	1.06338	0.670135	0.974543	0.883402
AW462314	281031	BTF3		3.96725e-10	0.960964	0.711073	1.0024	0.981234	1.07448	0.482499	0.836965	0.0853125	0.761617	0.00964767	0.951262	0.624807	1.03123	0.793163
AW464528	281032	BTG1	Protein BTG1	0.021398	1.02857	0.822048	1.10047	0.412974	0.915992	0.45284	0.829494	0.112906	0.709155	0.00449244	0.96763	0.777849	0.958526	0.763728
AW465381	281032	BTG1	Protein BTG1	0.000115755	1.11052	0.451063	0.805429	0.0987219	0.818101	0.124895	0.894069	0.388637	0.72288	0.0146858	0.889726	0.368484	0.97304	0.860514
AW465401	539364	BTG2	-	0.229412	1.16238	0.333907	0.771229	0.0766177	0.751306	0.0519702	1.0294	0.841264	0.960987	0.783297	0.85113	0.267759	1.16848	0.372445
AW465572	539594	BUB3	Mitotic checkpoint protein BUB3	3.17231e-08	0.960246	0.437695	0.985908	0.771684	1.35482	6.19545e-08	1.27121	7.6877e-06	0.986461	0.780467	1.00159	0.974098	0.975269	0.666282
BF040524	539594	BUB3	Mitotic checkpoint protein BUB3	1.82767e-05	0.804062	0.0649281	1.07258	0.521739	0.867913	0.197742	0.967942	0.765434	0.850654	0.142281	0.988994	0.919251	0.841581	0.18608
AW464909	533977	BUD31	Protein BUD31 homolog	0.0477295	0.92748	0.445343	0.917722	0.360025	0.892808	0.228059	0.900538	0.26494	0.927324	0.420788	0.974205	0.779819	1.11215	0.324511
BM366224	786690	BVD1.15	-	0.451756	1.04373	0.775713	0.977994	0.873224	1.29141	0.07074	1.08235	0.570921	0.87042	0.321745	1.06741	0.640234	1.16964	0.357159
AW464734	326579	BZW2		0.00365678	0.915575	0.541658	1.16593	0.261522	1.00336	0.980327	0.822384	0.154092	1.21204	0.160905	1.21038	0.163867	1.19609	0.264099
BF039112	539248	C10H14orf1		0.000470349	0.871932	0.407097	1.08885	0.580176	0.898727	0.488111	0.853682	0.305569	1.04641	0.767936	0.89468	0.469996	1.05079	0.789134
AW463479	614796	C10H14orf101		0.988026	0.975182	0.887781	0.977923	0.892411	0.984322	0.923724	0.850299	0.327898	1.00491	0.976311	0.950162	0.756848	0.935386	0.740552
BF043801	507864	C10H15orf23		0.38743	0.676437	0.0118467	1.11765	0.427921	1.08473	0.561651	1.12883	0.388028	0.827317	0.178981	0.919741	0.550507	0.979165	0.901863
AW464641	100125942	C11H2orf28		6.87444e-12	0.984185	0.850654	0.836195	0.0277671	1.07639	0.35652	1.55013	8.52179e-07	1.68927	1.45574e-08	0.990668	0.906161	0.960443	0.66826
BF044080	506268	C11H2orf29		0.00572817	0.99051	0.946876	1.2553	0.0903436	0.970664	0.822281	0.801438	0.098987	1.05431	0.690063	1.12288	0.383482	0.934155	0.674797
BM362775	515133	C11H2orf40	Augurin	0.168658	0.735927	0.188146	0.845908	0.477094	1.22413	0.346675	1.23746	0.321668	0.864397	0.496881	0.769328	0.223597	0.801977	0.401274
BF040241	782932	C11H2orf53		0.879253	1.09499	0.595193	0.942947	0.710773	1.13526	0.431895	1.07322	0.655658	0.791149	0.142805	0.882475	0.431	1.0488	0.804628
BF041602	525174	C11H2orf55	-	0.00829364	1.07058	0.668862	0.834728	0.227334	1.06845	0.656322	1.10214	0.513761	1.26995	0.11787	0.872997	0.362683	0.861427	0.405421
BF042427	535148	C11H9orf78		0.415069	1.03335	0.706012	0.966475	0.674817	1.06472	0.441199	0.938459	0.435413	0.875847	0.106691	1.05523	0.508846	1.04375	0.659976
BF040217	510457	C13H20orf111	Uncharacterized protein C20orf111 homolog	0.304283	0.992568	0.950903	0.817923	0.0776706	0.891037	0.306642	1.01159	0.918305	1.08955	0.446318	1.00616	0.956373	1.13913	0.343697
BF046591	615129	C13H20orf196	Uncharacterized protein C20orf196 homolog	1.74099e-11	0.990043	0.929803	0.870202	0.193912	1.31638	0.0119063	1.92689	7.08712e-08	1.75884	1.74959e-06	1.02422	0.821783	1.0907	0.495051
AW462168	512377	C13H20orf24		1.29234e-05	1.12127	0.229208	0.862071	0.0992764	0.921536	0.360046	1.26449	0.0104352	1.2053	0.0394447	1.00566	0.949446	1.17823	0.121561
AW463718	515589	C13H20orf27	UPF0687 protein C20orf27 homolog	0.015666	1.05841	0.643329	1.01068	0.926688	0.783067	0.037791	0.898797	0.357228	1.04577	0.698488	0.95571	0.694979	0.917121	0.523178
BF041338	522230	C13H20orf7		5.53644e-12	0.902202	0.424383	0.878673	0.285296	1.52876	0.000812852	2.00792	3.04157e-07	1.66087	8.6886e-05	0.986646	0.911121	1.02839	0.84483
AW462353	506205	C13H20orf72		5.06374e-08	0.99131	0.936915	0.985939	0.890238	1.4632	0.000453836	1.80354	3.53773e-07	1.44008	0.000740315	1.12279	0.2617	1.0254	0.8399
AW462855	505518	C15H11orf34	Placenta-expressed transcript 1 protein	0.00201758	1.03012	0.786986	1.02765	0.789436	1.15801	0.154559	1.24016	0.0386855	0.957731	0.672583	1.01219	0.905561	1.07512	0.558455
AW464040	505518	C15H11orf34	Placenta-expressed transcript 1 protein	1.88912e-10	1.02405	0.82228	0.96785	0.746556	1.39654	0.00158992	1.78047	4.1073e-07	1.54979	5.73187e-05	1.09408	0.375313	0.911147	0.417855
AW464610	614490	C15H11orf52		0.000263294	1.42192	0.00289387	1.02823	0.791495	0.649955	0.000130063	0.873599	0.202568	1.05732	0.596971	0.976457	0.820999	1.14154	0.304835
BF042629	513716	C15H11orf57		0.00455261	0.924716	0.40652	1.15781	0.0996553	1.0777	0.396174	1.29242	0.00488297	1.3858	0.000451294	1.06736	0.45946	1.06454	0.55233
AW465313	616182	C15H11orf58	Small acidic protein	4.06552e-06	0.943282	0.629047	1.03707	0.753934	1.57058	0.000254069	0.906765	0.400573	0.75421	0.0178181	1.06834	0.569502	1.08445	0.531778
BF042824	616182	C15H11orf58	Small acidic protein	3.49426e-05	0.761955	0.0636048	1.21908	0.147371	1.31576	0.0465699	0.785181	0.0782667	0.634771	0.0013634	1.10006	0.482299	1.0102	0.949589
AW463827	615529	C15H11orf71	Uncharacterized protein C11orf71 homolog	1.18746e-11	1.03119	0.783149	0.900884	0.32201	1.48	0.000417243	2.06417	4.38982e-09	2.00876	1.18101e-08	1.0566	0.600226	1.11486	0.38052
AW462632	100270684	C15H11orf96	-	2.23523e-10	1.05948	0.624318	0.875769	0.22811	1.27583	0.029234	1.72381	5.94094e-06	1.66167	1.96147e-05	0.975561	0.821023	1.01845	0.890924
AW463348	100270684	C15H11orf96	-	0.218381	1.34621	0.274436	0.958265	0.869557	0.850506	0.487279	1.3411	0.218019	0.687991	0.118005	1.12186	0.664232	1.88847	0.0350524
AW466142	100270684	C15H11orf96	-	8.14347e-08	0.975377	0.832356	0.906191	0.383578	0.993958	0.957101	1.24047	0.0597992	1.24962	0.0518522	0.920496	0.463246	1.02699	0.834074
BF041623	509263	C16H1orf159		5.01112e-12	1.05838	0.635472	0.87588	0.238764	1.29583	0.0235202	2.02463	4.26204e-08	2.04315	3.1288e-08	0.96852	0.774868	0.934454	0.612399
BF043474	507724	C16H1orf27		1.74099e-11	1.01025	0.934083	0.998989	0.993152	1.33516	0.0168781	1.75631	1.22434e-05	1.68531	4.17051e-05	0.957139	0.710353	0.942393	0.656884
BF046735	507351	C17H12orf43	Uncharacterized protein C12orf43 homolog	0.318472	1.08917	0.758995	0.761161	0.294935	0.76309	0.299392	0.950656	0.845291	1.10668	0.696046	0.871062	0.594922	0.875364	0.668853
BF040693	533158	C17H12orf52	RBPJ-interacting and tubulin-associated protein	0.65429	1.10819	0.499121	0.90265	0.466975	0.826219	0.177685	1.07077	0.626773	1.03341	0.815049	1.07543	0.605114	1.06755	0.704007
BF044145	517135	C17H22orf13		0.0549934	1.41705	0.0201212	0.853597	0.247381	0.716865	0.0170887	1.03358	0.808208	1.07208	0.609301	1.01001	0.941639	1.01578	0.924406
BF044178	530484	C17H4orf29		0.000198453	1.02645	0.845935	1.07953	0.54532	1.55293	0.000921179	1.07316	0.576754	0.705549	0.00752471	0.945263	0.65617	0.940117	0.678584
BF041775	445424	C18H16orf80	UPF0468 protein C16orf80 homolog	0.610483	0.928982	0.559747	1.07182	0.554251	0.860297	0.202041	0.83684	0.132126	0.943957	0.622693	0.943472	0.619605	0.886818	0.400654
BF044643	533209	C18H19orf12	Protein C19orf12 homolog	1.19331e-10	0.947091	0.64043	0.991342	0.936692	1.68686	1.23206e-05	1.76294	2.89203e-06	1.87291	3.76178e-07	1.10665	0.356493	1.09289	0.493933
BM363020	618343	C19H17orf62	Uncharacterized protein C17orf62 homolog	0.309307	1.24248	0.190923	1.13784	0.391659	1.01682	0.911632	1.06798	0.661861	1.2203	0.188582	1.09974	0.527623	0.952932	0.792359
AW463065	510317	C19H17orf85		0.282648	0.899796	0.427648	1.035	0.779844	1.08503	0.507974	0.976345	0.845749	0.915174	0.472265	1.16443	0.219103	1.03468	0.820674
BM364755	518967	C1H21orf2		0.464229	1.27444	0.136776	0.996485	0.98121	0.990598	0.949626	0.855004	0.297174	0.794734	0.128374	0.897965	0.4727	0.973799	0.884548
BF039980	514335	C1H21orf33		0.978717	0.615319	0.153387	1.04035	0.906885	1.29324	0.393415	1.02897	0.926886	0.851187	0.598613	1.03132	0.937837	1.28916	0.511149
BF042591	514335	C1H21orf33		0.000280875	1.02746	0.862754	1.03994	0.788259	0.913959	0.537833	1.20992	0.194562	1.09623	0.529287	1.05386	0.719128	1.26656	0.183686
BM364672	535482	C1H21orf59		0.47477	0.895289	0.703647	0.893549	0.561528	0.866863	0.486291	0.917245	0.659947	0.876971	0.521914	0.820936	0.42409	1.13737	0.587076
AW465617	511707	C1H3orf38	Uncharacterized protein C3orf38 homolog	0.00727374	0.874593	0.356064	1.13451	0.349244	1.22397	0.136237	1.1251	0.38173	0.97796	0.868207	1.11597	0.415297	1.06066	0.718689
BF043586	511707	C1H3orf38	Uncharacterized protein C3orf38 homolog	0.0636475	0.825803	0.24407	1.329	0.0654582	1.41287	0.028301	0.908984	0.530996	1.01826	0.905287	1.22494	0.185552	0.968282	0.860667
BF045540	511707	C1H3orf38	Uncharacterized protein C3orf38 homolog	0.0847125	0.964106	0.820003	1.0325	0.82997	1.37423	0.0363741	0.913502	0.544193	1.13928	0.382884	0.995504	0.975861	1.12309	0.523441
BF039365	614166	C1H8orf42	-	0.979507	1.0447	0.765113	1.048	0.729566	1.10541	0.460775	1.03432	0.803469	1.04455	0.747891	0.997021	0.98244	0.903326	0.540293
AW465171	534961	C1QA	Complement C1q subcomponent subunit A	0.0136341	1.18289	0.480605	0.837442	0.428732	0.448805	0.000675331	0.781353	0.272317	0.889026	0.599201	0.610769	0.0308141	1.19925	0.490771
BF044538	617435	C1QB	Complement C1q subcomponent subunit B	0.0403782	1.01291	0.961134	0.888711	0.635181	0.558501	0.0220371	0.676552	0.119752	0.551455	0.0194244	0.630851	0.0677469	1.18745	0.554554
BM366568	617435	C1QB	Complement C1q subcomponent subunit B	0.00131376	0.939689	0.764119	0.989045	0.955595	0.683488	0.0583829	0.720269	0.101263	0.6204	0.0186013	0.7885	0.232661	1.17391	0.476173
BF044037	509968	C1QC		2.2493e-05	0.913984	0.709343	0.905862	0.669132	0.481633	0.00243957	0.593151	0.0271071	0.487724	0.00285827	0.555026	0.0132543	0.813684	0.428633
BM365577	509968	C1QC		0.0365132	1.37579	0.210185	0.825146	0.421996	0.50981	0.00635499	0.813379	0.388366	0.561886	0.0185055	0.583632	0.0273134	1.08856	0.76074
AW464264	511774	C1QTNF1		0.0168493	1.0973	0.512352	0.913857	0.498307	0.689423	0.00673938	0.920721	0.534528	0.991957	0.951494	0.830973	0.166736	1.09863	0.550649
BF046067	614671	C1QTNF5		0.406369	1.09742	0.379819	0.984517	0.873428	1.08819	0.38976	0.891265	0.242758	0.891091	0.241966	0.851835	0.105644	1.04209	0.729347
BM365265	511581	C1R		1.70412e-05	1.20236	0.521766	0.755734	0.302511	0.57857	0.0467789	0.600321	0.066176	0.427303	0.00254954	0.817828	0.458042	1.40255	0.28931
BF040320	507633	C1RL	-	3.83134e-09	1.293	0.122334	0.831059	0.231386	0.604801	0.00174775	0.794493	0.138166	1.01396	0.928101	0.958399	0.782173	1.11192	0.565359
BF044250	767827	C1S	Complement C1s subcomponent	1.88129e-06	1.51764	0.0877038	0.644597	0.0558436	0.576893	0.0175983	0.675434	0.0864658	0.623787	0.0403588	0.869763	0.537434	1.28339	0.354865
BF045177	515440	C2	Complement C2	2.12157e-07	2.59231	5.21722e-05	0.885954	0.556319	0.587492	0.0119038	0.747887	0.161166	0.821904	0.341848	0.827775	0.359515	0.976545	0.921765
AW461596	511108	C20H5orf44	Trafficking protein particle complex subunit 13	0.000621916	0.983174	0.884757	1.06706	0.560518	0.931374	0.523902	0.925639	0.488633	0.897552	0.333721	1.01647	0.883348	0.987231	0.919758
BF045593	505131	C21H14orf142	Uncharacterized protein C14orf142 homolog	2.23839e-10	0.936226	0.553752	0.97423	0.80248	1.5891	4.01294e-05	1.95362	2.82744e-08	1.48066	0.000384719	1.00395	0.969865	0.917955	0.488815
BF039326	511761	C21H15orf26		0.221734	1.11759	0.497904	0.885595	0.424404	1.50925	0.00853759	1.27053	0.118412	1.01688	0.913731	1.00234	0.98773	1.07478	0.697499
AW465557	784903	C21H15orf39	-	1.15051e-07	0.99414	0.953183	0.834575	0.0561535	0.855676	0.0983319	0.93174	0.44895	1.01322	0.887847	0.91776	0.358642	0.946082	0.623163
BF046199	784903	C21H15orf39	-	0.171805	1.11699	0.584549	0.82057	0.292962	0.830683	0.323598	0.983524	0.929253	0.875187	0.477152	0.867182	0.44747	0.780294	0.281405
BF042069	512966	C22H3orf75		0.452248	1.05311	0.810302	0.886628	0.547795	1.38844	0.104678	0.915981	0.660873	1.15351	0.475928	0.928209	0.709519	0.943819	0.812525
AW462738	617655	C23H6orf106		0.0117273	1.11764	0.262261	0.985962	0.878589	0.870653	0.13834	1.05865	0.538682	0.906036	0.288734	0.829629	0.0473975	0.929158	0.503947
AW465427	617655	C23H6orf106		0.0762975	0.600875	0.0252494	0.856716	0.330394	0.776479	0.113856	0.961917	0.806186	0.899041	0.502013	0.938673	0.68935	0.918811	0.661867
AW463132	768056	C23H6orf130	O-acetyl-ADP-ribose deacetylase 1	0.0025821	0.95863	0.694136	0.977512	0.819227	1.06576	0.522883	0.7509	0.00543825	0.675373	0.000212196	0.983727	0.86904	1.04137	0.738864
BF040324	100140540	C23H6orf226	-	0.0027138	0.850946	0.196625	1.0332	0.776829	1.01655	0.886661	0.715948	0.00511616	1.01787	0.877765	0.982011	0.874777	1.10099	0.493331
BM362924	618886	C23H6orf89	-	0.301651	1.09744	0.542227	1.11162	0.456108	0.805757	0.131212	0.910983	0.511179	0.923557	0.575005	1.01743	0.902918	1.11421	0.529492
BM366878	618886	C23H6orf89	-	0.810089	1.29606	0.102884	1.04467	0.764905	0.940058	0.672447	1.26075	0.121031	1.05086	0.734314	1.13712	0.380726	1.05326	0.769568
BF045411	512779	C24H18orf21	UPF0711 protein C18orf21 homolog	1.33504e-05	0.707918	0.0208291	1.08276	0.571106	1.31479	0.0548464	1.03514	0.805437	1.20388	0.189041	1.16499	0.2785	0.986498	0.930768
BF043663	615069	C24H18orf25		0.370319	1.07175	0.621854	0.984211	0.902589	0.989305	0.934098	0.896802	0.403694	1.21943	0.131028	1.12282	0.374687	0.971232	0.8543
BF039871	511442	C25H16orf88	Lysine-rich nucleolar protein 1	0.708449	0.856506	0.375467	0.961621	0.808347	0.934902	0.676686	1.06008	0.717719	0.875166	0.40986	0.937416	0.688879	1.19661	0.364813
AW464975	618598	C25H16orf91	Protein CCSMST1	1.74099e-11	1.01728	0.816399	0.918346	0.219871	1.31479	0.000196174	1.46743	7.08682e-07	1.51845	1.10882e-07	1.00159	0.981567	1.05336	0.529074
BF045603	618598	C25H16orf91	Protein CCSMST1	0.15674	0.827226	0.622238	0.831205	0.521601	0.779889	0.382536	1.09992	0.742189	0.771269	0.379652	1.19451	0.560088	1.27256	0.495862
BF041041	613274	C26H10orf32	-	0.106877	0.856728	0.359431	1.09763	0.555307	1.52029	0.00994921	1.04307	0.789205	0.716428	0.0380751	1.10408	0.530795	1.04315	0.821249
BF041835	617047	C27H8orf4	Uncharacterized protein C8orf4 homolog	0.000125486	0.918751	0.441777	0.946728	0.597179	1.38404	0.00257897	0.804418	0.0390727	0.646736	8.69932e-05	0.933573	0.507292	1.06274	0.616969
AW462809	510161	C28H10orf35		3.32356e-08	1.25247	0.00770691	0.899902	0.170153	0.99651	0.963428	1.1698	0.0434403	1.06294	0.424697	0.912145	0.230773	0.937575	0.484513
BM365371	783068	C28H10orf54		0.72775	0.974459	0.879375	0.918599	0.599516	0.797553	0.164962	0.971771	0.859281	1.00015	0.999279	0.922431	0.617492	0.912883	0.626011
AW464885	505854	C28H10orf57	Transmembrane protein 254	0.000124268	1.37863	0.0126536	1.04689	0.699002	0.720748	0.0074344	0.744072	0.015083	0.965348	0.765932	1.09247	0.456265	1.1641	0.272588
AW463027	504867	C29H11orf73	Protein Hikeshi	1.05394e-05	1.02953	0.613816	1.08571	0.132103	1.25906	7.35727e-05	1.18861	0.00219284	1.12484	0.0330029	1.00929	0.864236	1.04147	0.526568
AW463315	614071	C29H11orf75	UPF0443 protein C11orf75 homolog	0.0177351	1.15364	0.169603	0.912027	0.338151	0.728373	0.00156386	0.85836	0.114705	0.9669	0.725315	0.934903	0.482995	1.03278	0.782112
BF045750	511966	C2CD2L		0.917601	0.954635	0.75305	1.00042	0.997543	0.948524	0.699365	0.997832	0.987338	1.06537	0.643663	1.19022	0.206164	1.09315	0.594113
BF043991	540019	C2H1orf172		5.57428e-06	1.23646	0.109216	0.861408	0.227082	1.14753	0.26472	1.44463	0.00389636	1.57847	0.000439111	1.08383	0.512603	0.98219	0.902033
BF046158	540019	C2H1orf172		0.139779	1.05417	0.755197	0.933964	0.663081	0.831786	0.242681	0.967521	0.833123	0.875771	0.39871	1.10162	0.537473	1.03475	0.858539
BF043450	517857	C3H1orf123	UPF0587 protein C1orf123 homolog	0.0765574	0.930528	0.539099	0.871187	0.20872	0.794978	0.0388065	0.834989	0.101877	1.07917	0.4852	0.838082	0.108923	0.98264	0.894281
AW466149	615569	C3H1orf168	-	2.77454e-07	0.888969	0.288186	0.942964	0.567875	0.925359	0.451053	1.0472	0.653533	0.843397	0.101225	0.920677	0.422167	0.960978	0.74452
BF044609	509100	C3H1orf210		0.00189827	1.40501	0.00959804	0.878565	0.27553	0.578037	1.98198e-05	0.880595	0.28409	0.765339	0.0267741	0.842621	0.150843	1.02767	0.849735
BF044199	538459	C3H1orf43	Uncharacterized protein C1orf43 homolog	0.0123314	1.60148	0.0141379	1.10952	0.548188	0.954709	0.785617	0.985492	0.931634	1.15692	0.393702	1.771	0.00157671	0.784936	0.248119
BF045248	509947	C3H1orf52	UPF0690 protein C1orf52 homolog	0.0251139	1.13228	0.329172	0.992972	0.952613	0.928456	0.532373	0.964956	0.76383	0.897815	0.365512	0.900165	0.377172	0.984265	0.909591
AW465458	614807	C3H1orf54	Uncharacterized protein C1orf54 homolog	0.459215	0.978741	0.885992	1.08779	0.553184	1.33517	0.0451235	0.926824	0.592184	0.904578	0.480028	0.887367	0.400491	1.12764	0.46711
AW465665	280678	C4A	-	8.78699e-05	1.35295	0.313998	0.651808	0.134282	0.332421	0.000251843	0.519793	0.0238445	0.503905	0.0181899	0.788877	0.403442	1.04142	0.901489
BF045738	280678	C4A	-	3.96235e-06	1.41713	0.0897938	0.845229	0.382325	0.347516	8.56242e-07	0.613317	0.0131892	0.794926	0.234472	0.935089	0.726562	1.24962	0.320047
BF045063	615685	C4H7orf41	UPF0452 protein C7orf41 homolog	0.312541	0.66076	0.0701839	0.879085	0.53859	0.97906	0.919434	0.983944	0.938334	1.0696	0.747856	1.18649	0.41512	1.15555	0.571017
AW465009	506560	C5H12orf10		1.25736e-13	1.0647	0.526249	0.87881	0.163463	1.41148	0.000398668	2.13951	2.36394e-11	2.14237	2.23698e-11	0.930669	0.435548	1.01104	0.921308
BF045165	767986	C5H12orf29	Uncharacterized protein C12orf29 homolog	9.99936e-09	0.844441	0.127421	1.06977	0.5155	1.70175	3.37623e-06	1.17075	0.131684	1.05455	0.608295	1.00544	0.958217	1.10377	0.416556
BM364565	510651	C5H12orf35		0.0119253	0.768326	0.156852	1.40319	0.0577637	1.53334	0.0168703	1.26088	0.187021	1.094	0.606697	1.17203	0.364262	0.829251	0.358564
BF045239	513049	C5H12orf44	Autophagy-related protein 101	5.16051e-05	1.17356	0.184202	0.866777	0.210844	0.820311	0.0849809	1.1644	0.183252	1.28897	0.0285811	0.917049	0.446526	0.975082	0.846972
BM363908	511545	C5H12orf57	Protein C10	0.00129868	0.912409	0.439619	0.887866	0.282125	0.794014	0.0396858	0.83981	0.116537	1.09079	0.43082	0.89763	0.328302	1.02631	0.845509
BM366737	506149	C5H22orf32	Single-pass membrane protein with aspartate-rich tail 1, mitochondrial	0.000766031	2.03362	0.0334828	0.951606	0.853203	0.706143	0.225067	1.43275	0.182769	0.789891	0.400292	1.15308	0.605402	1.82791	0.0434555
BF039480	539572	C6H4orf21	-	0.11154	0.802395	0.130971	1.0848	0.543157	1.13721	0.338014	0.895942	0.412393	1.05371	0.69564	1.19728	0.181411	0.991804	0.959843
AW464843	615008	C6H4orf3	-	6.44685e-11	0.978122	0.824748	0.91819	0.363947	1.5738	9.75063e-06	1.76502	1.07225e-07	1.60775	4.30056e-06	0.97349	0.77431	0.979428	0.851639
AW464826	407769	C7H19orf10	UPF0556 protein C19orf10 homolog	9.01151e-06	1.14082	0.255735	1.01218	0.910229	0.697085	0.00134264	0.840657	0.110024	1.14332	0.215404	1.03411	0.754818	0.961916	0.764355
AW466179	504587	C7H19orf43		1.33759e-06	0.962411	0.753084	0.985071	0.895077	1.54664	0.000314585	1.80988	2.65722e-06	1.95179	2.29147e-07	1.03843	0.740992	1.03831	0.781757
BF042929	504587	C7H19orf43		0.0186145	1.01691	0.938254	0.957985	0.830688	0.649833	0.0352907	0.736951	0.132231	1.21404	0.335869	0.858	0.446603	2.65747	0.00018328
AW461999	614800	C7H19orf53	Leydig cell tumor 10 kDa protein homolog	2.23523e-10	1.00309	0.96982	0.919392	0.276183	1.1672	0.0478628	1.45308	8.88703e-06	1.46655	5.77476e-06	1.01042	0.892596	1.03241	0.723674
AW465168	514413	C7H19orf6	-	8.33564e-07	1.03164	0.826257	0.836385	0.181593	0.861073	0.262275	0.837027	0.183448	0.78196	0.0678391	1.05577	0.68275	0.919448	0.596675
BF045695	514413	C7H19orf6	-	0.000752136	1.14177	0.357462	0.993013	0.958971	0.664006	0.00382774	0.864467	0.287709	0.941531	0.658737	1.05394	0.700071	0.940653	0.696513
BF045980	514413	C7H19orf6	-	0.00579907	1.18939	0.0798339	1.01934	0.833921	0.741329	0.00172602	1.0607	0.519513	1.0448	0.631699	1.01304	0.887229	0.937643	0.55563
BM362700	511085	C7H19orf60	Uncharacterized protein C19orf60 homolog	0.00178537	1.46497	0.00907687	0.883647	0.349387	1.08052	0.557052	1.32999	0.0338257	0.969957	0.816833	0.833389	0.169906	0.863217	0.361308
AW463002	540962	C7H19orf70		1.66716e-08	1.1847	0.112721	0.912155	0.352796	0.617866	8.36133e-06	0.812806	0.0391491	0.851459	0.106885	0.880351	0.199393	1.05821	0.633268
AW462717	614757	C7H5orf45	UPF0544 protein C5orf45 homolog	2.8813e-12	0.99488	0.934315	0.945033	0.336949	1.16323	0.0122037	1.31731	1.61099e-05	1.26058	0.000208938	1.05105	0.397342	1.12062	0.102425
AW461455	507596	C8H9orf156		0.687131	0.966783	0.635999	1.0131	0.847467	1.00745	0.912609	0.884965	0.0749625	0.948784	0.438334	1.04494	0.516593	1.0104	0.894467
AW462277	531757	C8H9orf3	-	0.00436013	0.889141	0.294372	1.11441	0.301878	0.959656	0.69351	1.02654	0.801951	0.908437	0.359574	1.02575	0.807676	0.822844	0.120755
BF041146	614217	C8H9orf89	Bcl10-interacting CARD protein	0.3878	0.922775	0.623127	0.977846	0.882275	0.919594	0.580018	1.00806	0.957653	1.16369	0.318444	1.17452	0.290042	0.73159	0.0956072
AW464435	535122	C8H9orf91	Transmembrane protein C9orf91 homolog	0.199116	0.931726	0.696648	0.979284	0.901619	0.655383	0.0151248	1.05447	0.754202	1.13647	0.457265	1.05381	0.757015	1.09401	0.658087
BF044011	535122	C8H9orf91	Transmembrane protein C9orf91 homolog	0.106431	0.983045	0.856536	0.957436	0.621779	0.80498	0.0164092	0.953673	0.590655	0.861482	0.0945805	1.00721	0.935033	1.08035	0.468271
AW464816	534423	C9H12orf49	UPF0454 protein C12orf49 homolog	0.0606358	1.12225	0.37496	0.893591	0.353345	0.787989	0.0523864	0.830911	0.128981	0.929029	0.542772	0.861468	0.219985	1.01555	0.915544
AW465913	100125289	C9H6orf120	UPF0669 protein C6orf120 homolog	0.00353888	0.882766	0.0781183	1.05081	0.454186	0.963978	0.579119	0.830442	0.00653011	0.809024	0.00211726	1.1065	0.129433	0.989654	0.892055
AW461641	614323	CA12	-	0.0159844	0.997305	0.986098	1.05639	0.7027	0.953836	0.742254	1.43935	0.01365	1.18754	0.234441	1.04157	0.776859	0.952266	0.780134
BF043907	614323	CA12	-	8.39092e-06	1.04962	0.71801	1.09106	0.497344	1.01746	0.892535	0.765728	0.0409537	0.74464	0.0245247	0.986487	0.915452	1.05075	0.732743
AW464980	280740	CA2	Carbonic anhydrase 2	2.48635e-07	0.796152	0.275232	1.06973	0.662678	0.847815	0.287419	0.973013	0.85937	0.684871	0.0169385	0.979218	0.89181	0.719711	0.0846662
AW464908	511451	CAB39	Calcium-binding protein 39	0.153906	0.89943	0.331101	1.21636	0.056224	1.26628	0.0223164	1.06494	0.53365	0.880405	0.21006	1.12241	0.255232	1.03109	0.802636
BF039445	511451	CAB39	Calcium-binding protein 39	0.873696	0.859821	0.505801	1.06916	0.744895	1.05214	0.804634	0.995917	0.984111	0.99293	0.972449	0.957086	0.833858	1.02617	0.916493
BF041718	511451	CAB39	Calcium-binding protein 39	0.00021277	0.840821	0.0866487	1.18691	0.0752827	1.2345	0.0298998	1.25823	0.0183444	1.09651	0.334012	1.03278	0.734293	1.12961	0.265512
AW461877	618428	CACYBP	Calcyclin-binding protein	3.30785e-09	0.954326	0.541659	1.03879	0.600683	1.25341	0.00282421	1.31998	0.000315878	1.4686	1.9146e-06	1.08465	0.265842	1.07807	0.370024
BF042170	529873	CADM1		1.62653e-06	0.95235	0.763848	1.04604	0.770194	1.00229	0.988145	0.602489	0.00166427	0.646834	0.00625828	1.30207	0.0907062	0.874554	0.452525
BM364851	529873	CADM1		4.37388e-05	1.34979	0.0284663	0.86925	0.268383	0.748656	0.0246325	0.828927	0.140049	0.963355	0.766924	0.930199	0.566079	0.812556	0.166074
AW465070	281942	CALCOCO2	Calcium-binding and coiled-coil domain-containing protein 2	0.0024557	0.967088	0.777836	1.10469	0.37773	1.34837	0.0099308	0.869699	0.217691	1.12751	0.288436	0.969852	0.785575	0.929312	0.572529
BF046203	281942	CALCOCO2	Calcium-binding and coiled-coil domain-containing protein 2	1.72632e-06	0.928482	0.550883	1.03209	0.785259	1.30628	0.0242632	0.792573	0.0487354	1.01781	0.878955	0.993186	0.952958	1.11214	0.446429
AW465282	281660	CALD1		0.0172564	0.876501	0.258311	1.23248	0.0589908	1.12785	0.271963	0.962679	0.727097	1.16494	0.164695	1.14196	0.226041	0.881979	0.331386
BF043154	281660	CALD1		0.319337	0.900176	0.601782	1.24853	0.244295	0.965008	0.850913	0.914768	0.638576	1.04947	0.798906	1.21186	0.312745	0.875702	0.55185
AW462531	326597	CALM		0.0112249	0.978009	0.88671	1.19927	0.223745	1.34705	0.0485053	1.02252	0.880721	0.89353	0.449164	1.03946	0.794261	0.891309	0.499803
BF043886	617095	CALM1	Calmodulin	2.63273e-08	0.867212	0.369875	1.12681	0.428175	0.864609	0.334981	0.740679	0.0496168	0.846112	0.268734	1.02853	0.851525	0.965553	0.83948
BM366884	617095	CALM1	Calmodulin	0.0049881	0.879594	0.291484	1.10626	0.370195	0.97179	0.798907	1.09347	0.427475	0.994702	0.96227	1.0608	0.599584	1.09028	0.52812
AW464513	539277	CALML4	Calmodulin-like protein 4	0.000694678	1.07719	0.403797	1.04932	0.56106	0.853696	0.0597702	0.907006	0.240771	0.817674	0.0176506	0.979476	0.802036	0.88203	0.211647
AW464722	520404	CALML5		0.0325035	1.07704	0.723287	0.968458	0.869039	0.893027	0.561112	0.929033	0.705071	0.852089	0.411668	0.976307	0.901819	1.08194	0.739884
AW462040	281036	CALR	Calreticulin	4.35489e-11	1.27274	0.00325333	1.18618	0.0233124	0.723537	4.57936e-05	0.835957	0.0175486	1.86529	1.1051e-11	1.22183	0.00830139	1.07328	0.424288
BF045298	539218	CALU	Calumenin	5.27546e-05	1.06148	0.650281	1.05234	0.679816	0.800824	0.0762597	0.559707	1.62172e-05	0.818377	0.108736	1.04669	0.711962	0.983424	0.909049
BM362389	539218	CALU	Calumenin	1.73475e-05	1.12576	0.449594	1.22152	0.185345	1.00031	0.998333	0.755259	0.0651563	1.03701	0.808456	1.13201	0.409524	1.12274	0.491829
BF040989	532713	CAMK2D	Calcium/calmodulin-dependent protein kinase type II subunit delta	1.48089e-12	0.961304	0.680418	0.891018	0.20813	1.16859	0.0910705	1.26385	0.0123979	1.25754	0.0142845	0.938807	0.48878	1.07645	0.48136
BF044772	532713	CAMK2D	Calcium/calmodulin-dependent protein kinase type II subunit delta	4.19098e-07	0.932237	0.370314	1.00796	0.914368	1.27105	0.00185761	1.54221	2.19811e-07	1.54325	2.12401e-07	1.09669	0.224044	0.953035	0.575979
AW466073	282162	CAMK2G		0.000428404	1.06784	0.583791	1.08271	0.487614	1.13809	0.260235	1.46568	0.0014018	1.57787	0.000181528	0.936938	0.569117	0.857771	0.239408
BM365393	282162	CAMK2G		0.0840634	0.949039	0.7014	0.879342	0.313037	0.982762	0.890993	0.971519	0.819879	0.867842	0.266537	1.00425	0.973321	1.13639	0.406283
AW463397	510260	CAMKK1	-	0.00034862	1.25961	0.229038	0.859384	0.397134	1.57453	0.0133242	0.894558	0.532936	0.71701	0.0676969	0.863325	0.411452	0.971601	0.892677
BF042312	510260	CAMKK1	-	0.687032	1.08777	0.611825	0.910213	0.544681	1.21293	0.216285	1.00464	0.976163	1.22797	0.188778	0.891304	0.45911	1.13524	0.494158
BM362540	509084	CAMKK2		0.0312395	0.870285	0.62369	1.31543	0.23235	0.697704	0.138174	0.846864	0.490486	1.18636	0.470563	0.884323	0.596957	0.821135	0.474501
BM365955	509084	CAMKK2		0.337162	0.997001	0.984624	0.904935	0.492104	0.908499	0.509226	0.854687	0.281701	0.820381	0.175976	0.948781	0.71725	0.984727	0.930053
AW464529	317650	CAMP	Cathelicidin-7	8.44748e-12	1.01299	0.909143	0.906515	0.356404	1.63829	1.87991e-05	2.06741	5.43373e-09	1.79273	8.69728e-07	1.09115	0.412019	1.06565	0.613939
AW464086	506553	CAMSAP1		0.363037	0.913308	0.471043	1.0631	0.599509	1.03876	0.743987	0.91475	0.445132	0.849791	0.165638	1.15095	0.230119	0.895479	0.438114
AW464026	518086	CANT1		0.0189856	1.31779	0.0551797	0.921812	0.539539	0.615295	0.000521655	0.977888	0.865983	0.940787	0.645296	0.845461	0.208329	1.04603	0.775781
BF044404	407129	CANX		3.50769e-07	1.01901	0.901586	1.34445	0.0439194	1.19428	0.221438	0.663321	0.00596101	1.00481	0.973458	1.25269	0.122265	1.19681	0.284243
AW465076	504519	CAP1	Adenylyl cyclase-associated protein 1	2.10514e-05	1.0943	0.411217	1.115	0.291584	0.793765	0.0277966	0.808543	0.0422505	0.905405	0.335269	0.947023	0.596572	1.00795	0.947983
AW465947	281662	CAPN2	Calpain-2 catalytic subunit	2.90874e-10	0.881158	0.0511536	1.01721	0.775796	1.31107	3.00077e-05	1.36986	2.19036e-06	1.41938	2.43263e-07	0.990195	0.869331	0.984935	0.83039
AW465935	539360	CAPN6		0.0190195	1.45721	0.0521087	0.954993	0.792028	0.98513	0.931623	0.839036	0.31699	0.851924	0.36049	0.874608	0.444064	0.960719	0.850796
BF039131	539360	CAPN6		0.620913	1.19942	0.378173	0.884326	0.514343	0.895156	0.556709	0.96858	0.865287	1.02652	0.889384	0.918404	0.651295	0.607696	0.0332903
AW464733	535571	CAPRIN1	Caprin-1	7.40545e-09	0.945777	0.510307	1.00311	0.968459	1.40783	5.34549e-05	1.67025	1.83272e-08	1.67501	1.59653e-08	1.04992	0.535804	1.01904	0.843158
AW465052	535571	CAPRIN1	Caprin-1	2.95657e-12	0.964373	0.702308	1.03177	0.726943	1.69281	2.15183e-07	1.9547	4.75999e-10	2.04899	6.39742e-11	1.12979	0.17633	1.098	0.373292
AW461338	616482	CAPS	Calcyphosin	8.10814e-06	0.952849	0.354694	0.964747	0.467117	1.19111	0.000746308	1.32548	3.88675e-07	1.10252	0.0513553	1.03422	0.495302	1.04609	0.43054
BF039596	616482	CAPS	Calcyphosin	1.65288e-11	1.02571	0.831543	0.866317	0.203255	1.58185	0.000128705	1.8352	1.18395e-06	1.55012	0.000234095	0.950422	0.650028	1.03137	0.815965
BF042474	616482	CAPS	Calcyphosin	0.198823	1.07136	0.635722	0.936432	0.626282	1.0307	0.822438	1.27223	0.0780414	1.30562	0.0516834	0.823787	0.153972	0.900153	0.523431
AW465555	534656	CAPZA1	F-actin-capping protein subunit alpha-1	8.62074e-05	0.71751	0.117278	1.37981	0.106418	1.54223	0.031348	0.71497	0.0927887	0.599866	0.011753	1.1654	0.438585	1.17053	0.499516
AW462257	493728	CAPZA2	F-actin-capping protein subunit alpha-2	0.105515	0.71777	0.0946046	1.13351	0.491073	1.05179	0.781071	1.13502	0.486517	0.975083	0.889504	1.16566	0.400143	1.15796	0.509014
BF044292	338052	CAPZB	F-actin-capping protein subunit beta	3.15052e-10	1.02908	0.74733	1.10308	0.239621	0.700867	6.75707e-05	0.74323	0.000685783	1.02872	0.73283	1.04699	0.580205	0.900242	0.296109
BM361824	515377	CARD11		0.00611884	1.10716	0.515187	1.05641	0.704541	0.759825	0.0615631	1.12377	0.421103	1.0467	0.752433	0.850089	0.26411	0.970305	0.864729
BF042741	506760	CARHSP1		0.00175154	1.10484	0.482987	0.868259	0.288714	0.762429	0.0443899	0.8507	0.225322	1.13578	0.338499	0.889323	0.377617	0.975538	0.875967
AW463045	613996	CARKD	ATP-dependent (S)-NAD(P)H-hydrate dehydratase	3.91452e-07	1.12017	0.110392	0.96493	0.583848	1.02382	0.717746	1.35774	1.61842e-05	1.43279	8.09392e-07	1.06024	0.370476	1.14737	0.0883798
AW463191	613996	CARKD	ATP-dependent (S)-NAD(P)H-hydrate dehydratase	1.55215e-05	1.00011	0.999325	0.904652	0.401495	1.27324	0.0462848	1.58619	0.000266753	1.68672	4.73427e-05	1.02154	0.857982	1.03213	0.826608
BF042668	613996	CARKD	ATP-dependent (S)-NAD(P)H-hydrate dehydratase	0.58391	1.09418	0.635784	1.02566	0.887155	1.23924	0.240133	0.943491	0.744679	0.828961	0.295809	0.931723	0.69222	0.843119	0.41031
BF039625	784795	CARM1	-	0.15674	0.885478	0.338753	0.948458	0.652882	1.03573	0.765289	0.949525	0.659774	0.830548	0.118245	0.96577	0.767093	1.01788	0.901274
BF044701	531673	CASC3	Protein CASC3	0.000342993	0.959738	0.622665	0.902721	0.193746	0.913788	0.251472	1.06887	0.395629	1.30204	0.00127802	0.927635	0.338463	0.904212	0.281418
BM365228	531673	CASC3	Protein CASC3	2.30332e-06	0.989893	0.917163	0.915906	0.340428	0.756071	0.00338724	0.891017	0.211794	1.10796	0.266563	1.00612	0.946962	1.00619	0.954633
BF041675	532541	CASD1		0.275444	0.637025	0.101969	1.54309	0.0524499	0.739755	0.179772	1.05865	0.794599	0.976883	0.918942	0.981179	0.934494	1.45992	0.176117
AW464412	404149	CASK		6.15876e-10	0.838557	0.132221	1.06135	0.585035	0.996603	0.97507	0.757404	0.01309	0.861484	0.174507	1.09546	0.403936	0.989438	0.934018
AW466143	404149	CASK		2.97884e-12	0.925535	0.28451	0.933278	0.306308	1.52313	5.08751e-08	1.77253	9.40304e-12	1.46488	4.51452e-07	1.02629	0.699517	1.03474	0.671706
BF042902	789036	CASKIN2	-	0.329507	0.925367	0.421874	1.02692	0.766651	0.98274	0.845762	0.72992	0.000829213	0.934884	0.452935	1.04619	0.614251	1.06941	0.537187
AW462740	531419	CASP2	Caspase	9.66526e-05	0.787823	0.0612655	0.900884	0.370849	0.808735	0.0718555	1.03398	0.773768	1.19737	0.125149	1.03934	0.740029	0.89719	0.446048
AW464593	538409	CASP6	Caspase-6	0.0942233	1.06839	0.545242	0.898235	0.294949	1.21412	0.0610899	0.994806	0.959267	0.77504	0.0149748	0.870025	0.17567	0.981914	0.885473
BF040727	538409	CASP6	Caspase-6	0.465491	0.986412	0.901577	1.04575	0.662571	1.09943	0.35661	1.00881	0.931789	0.877967	0.207158	1.00308	0.976033	1.03498	0.783994
BF040440	526279	CASP7	-	0.0617224	1.03502	0.814246	1.08216	0.551383	1.06018	0.659089	0.652998	0.00204508	0.884272	0.354573	1.01782	0.89385	1.17689	0.309977
AW462328	505138	CASP8AP2		0.314964	0.91962	0.580363	1.1364	0.364936	1.0063	0.964399	1.08109	0.579747	0.898163	0.446145	1.19111	0.216735	0.906695	0.56702
AW463060	281039	CAST		0.00021187	0.931139	0.639825	1.44664	0.0130645	1.11197	0.464229	0.977244	0.873589	1.05917	0.691307	1.19736	0.216259	0.845332	0.314563
AW463812	531682	CAT	Catalase	0.0853098	0.949235	0.818192	0.976494	0.912153	1.45765	0.0846124	0.972948	0.899579	0.797865	0.297275	1.13846	0.548156	1.02122	0.932181
BF045543	281040	CAV1	Caveolin-1	0.0375073	0.828936	0.39578	0.972031	0.890025	1.16246	0.464142	0.963714	0.857041	1.10331	0.632121	0.962573	0.852511	0.928639	0.764871
AW464623	527740	CBFA2T2	-	0.363518	1.12845	0.293708	0.909083	0.370742	0.7638	0.01351	1.11768	0.296766	0.951953	0.642934	1.02334	0.827888	1.06682	0.618494
BF043494	523815	CBFA2T3	-	0.84904	1.13298	0.48453	0.932526	0.672315	0.853896	0.340503	0.787135	0.150734	0.963217	0.820394	0.957577	0.792863	0.943899	0.775124
BF043814	527418	CBL	-	0.0136758	0.880105	0.293223	0.992118	0.943838	1.29718	0.0236148	0.944906	0.614293	0.828689	0.0984415	0.826198	0.0932934	1.09466	0.508132
AW463722	615866	CBLC		3.2728e-11	1.02223	0.792498	0.866829	0.0704658	1.12193	0.147721	1.61946	6.63628e-08	1.45774	9.75914e-06	0.98744	0.871031	0.896883	0.249205
AW462440	533020	CBR4	Carbonyl reductase family member 4	0.0801827	0.819407	0.313066	1.41557	0.0625027	1.0158	0.931975	0.893705	0.541312	0.987849	0.946933	1.35317	0.103712	0.892479	0.605392
AW462701	533020	CBR4	Carbonyl reductase family member 4	0.00897814	0.941594	0.613117	1.2579	0.0445	1.10419	0.378378	0.92036	0.460292	0.891578	0.308306	1.0823	0.481567	0.98225	0.891442
BM365972	513830	CBX6		0.0185894	0.889675	0.435757	0.995643	0.974879	0.865575	0.300161	0.844272	0.225223	1.15775	0.293204	0.91443	0.519622	0.871439	0.417669
BM366002	513830	CBX6		0.298314	0.868531	0.512892	0.860188	0.45073	0.766596	0.185518	1.00321	0.987156	1.02325	0.908131	1.14714	0.49163	1.21705	0.421211
BF045654	506458	CBX8		0.00543651	0.96264	0.817698	1.05772	0.706913	0.7429	0.0501823	1.37288	0.0372022	0.712127	0.0260272	1.02977	0.844103	1.16463	0.40518
AW461844	511350	CC2D1B	-	0.0212688	1.12873	0.549088	1.10908	0.583815	1.63133	0.0117534	0.561303	0.00326476	0.785583	0.20428	1.18896	0.369408	1.05748	0.802672
BM364051	511350	CC2D1B	-	0.00550312	0.971548	0.822697	0.895271	0.360494	0.910466	0.437672	1.32139	0.0238628	1.0728	0.560477	0.810391	0.0852241	0.864246	0.312983
AW461608	528582	CCBL1		1.19212e-05	1.23685	0.289533	1.22308	0.299573	0.767636	0.174608	0.843474	0.379876	0.708661	0.0787558	1.05244	0.791387	1.05757	0.791651
BF045645	512583	CCBP2		1.60291e-11	1.08601	0.51975	1.12164	0.346588	0.956761	0.716105	1.04649	0.708502	0.84014	0.155321	1.08026	0.525819	1.15367	0.308702
BF045616	510859	CCDC101		3.70222e-13	1.02719	0.824797	0.863728	0.200808	1.32929	0.0147928	1.9647	1.71688e-07	1.65243	4.30842e-05	1.05485	0.638877	1.00486	0.971296
BF044362	513777	CCDC104	Coiled-coil domain-containing protein 104	0.000277238	0.80783	0.0566868	1.06788	0.524936	1.32352	0.00844218	0.768375	0.0129728	0.736711	0.00430019	1.01262	0.903243	0.824351	0.120548
BF044663	513777	CCDC104	Coiled-coil domain-containing protein 104	0.00139908	0.72035	0.00890082	1.08123	0.492298	1.32609	0.0154582	0.791291	0.0429077	0.745381	0.0118766	1.02896	0.801475	0.835157	0.189545
AW461709	504728	CCDC109B		4.26319e-10	1.03626	0.721896	1.06247	0.519643	1.07809	0.424734	0.866763	0.13186	0.823788	0.042789	1.04208	0.661075	1.1088	0.354589
AW463013	617519	CCDC12		3.96689e-11	0.952553	0.628931	0.925432	0.413487	1.41986	0.000452847	1.74618	2.00163e-07	1.61868	3.88548e-06	1.09466	0.340388	1.09602	0.411867
BF043229	510778	CCDC124	Coiled-coil domain-containing protein 124	1.08525e-09	1.0131	0.89515	1.13872	0.169338	0.728908	0.0012908	0.754944	0.00388129	0.893664	0.2333	0.985195	0.873563	1.0824	0.464373
AW465971	767877	CCDC152	-	4.79187e-05	0.91312	0.701315	1.02486	0.912678	1.12515	0.598955	0.823704	0.388045	0.982164	0.935949	1.30039	0.243707	1.05198	0.845715
AW465694	534614	CCDC158	-	2.21236e-11	1.03818	0.719364	0.941275	0.537534	1.35497	0.0029078	1.87503	2.85777e-08	1.72278	7.36831e-07	0.995659	0.964585	0.923505	0.491697
BF044511	509524	CCDC164	Dynein regulatory complex protein 1	0.387777	0.896351	0.361181	0.985694	0.896678	1.32224	0.0142915	1.06608	0.564722	0.877047	0.239968	1.05052	0.65718	1.14184	0.326479
AW462998	507353	CCDC167	Coiled-coil domain-containing protein 167	4.97825e-12	1.13627	0.158437	0.921691	0.334222	0.573219	1.32277e-08	0.741581	0.000738753	0.830245	0.0303306	0.907318	0.250255	1.05814	0.57268
BF039530	534246	CCDC22	Coiled-coil domain-containing protein 22	7.29376e-12	1.0409	0.671406	0.956802	0.615367	1.41239	0.000220568	2.00917	8.24519e-11	2.05079	3.39492e-11	1.00438	0.960332	1.09375	0.401655
BF042973	614073	CCDC23	Coiled-coil domain-containing protein 23	3.81267e-05	0.875976	0.329386	0.825656	0.13148	1.39902	0.00957986	1.35144	0.0194381	0.798909	0.0782472	1.07848	0.548508	1.09394	0.555975
BF046465	507275	CCDC25	Coiled-coil domain-containing protein 25	0.712178	1.02911	0.856279	1.0439	0.770292	0.950445	0.729796	0.88015	0.386977	0.899698	0.473368	0.95297	0.743376	1.09444	0.614272
AW463826	532940	CCDC28A	-	1.3173e-12	1.04914	0.624978	0.941911	0.514895	1.49271	5.12786e-05	2.14847	1.87239e-11	1.87363	5.54094e-09	1.02794	0.766236	1.04485	0.688889
BF039298	532940	CCDC28A	-	0.0942302	0.820098	0.115616	1.06287	0.598456	1.10361	0.395438	1.13659	0.270825	0.763415	0.0225977	1.0567	0.63375	1.01543	0.913534
BF040750	509875	CCDC3		0.187803	0.862737	0.455328	1.02969	0.87395	1.03201	0.864337	1.28406	0.178646	0.973217	0.88296	0.82725	0.305998	0.782535	0.26887
BM365979	536427	CCDC42	Coiled-coil domain-containing protein 42A	9.29712e-05	1.30821	0.14575	0.722211	0.0607568	0.60406	0.00444821	1.05629	0.748627	1.0487	0.78077	0.740948	0.0833208	0.999102	0.996502
AW464413	540167	CCDC47	Coiled-coil domain-containing protein 47	0.000527156	0.959962	0.76438	1.25763	0.0778732	1.59679	0.000547597	0.891025	0.36983	0.880444	0.322727	1.11353	0.403049	1.04121	0.789182
BF045000	529404	CCDC50		0.0479586	0.639744	0.00650397	1.17378	0.280762	1.10291	0.508281	0.953398	0.746854	0.888824	0.426457	1.23353	0.159234	0.895359	0.536402
BF046093	613720	CCDC53	WASH complex subunit CCDC53	0.00013679	0.868429	0.255497	1.48998	0.000974257	1.30221	0.0248698	0.961473	0.732873	0.773869	0.0292069	1.36168	0.00926648	0.878812	0.352174
BF042838	508149	CCDC58	Coiled-coil domain-containing protein 58	0.0853333	0.883599	0.283535	1.02474	0.81836	1.33435	0.00859194	0.846064	0.120086	0.787938	0.0283569	0.996947	0.977068	1.02197	0.867232
BM362224	536747	CCDC64	-	0.210612	1.28612	0.226042	0.894733	0.563035	0.983645	0.931573	0.858204	0.427184	1.11825	0.561168	0.809966	0.27499	1.04113	0.862409
BM364040	535207	CCDC65	Coiled-coil domain-containing protein 65	0.0042915	1.24608	0.244844	0.848665	0.355476	1.14647	0.440934	0.80601	0.225873	0.666993	0.0252273	0.825379	0.280509	1.04834	0.820657
AW463203	504721	CCDC68	-	0.0611028	0.962281	0.8193	0.899641	0.487205	1.46804	0.0139254	1.27473	0.114077	0.934154	0.654135	0.976952	0.878004	0.772214	0.165063
AW465295	616838	CCDC8		1.20919e-12	1.02436	0.811399	0.879589	0.173688	1.31236	0.00504203	2.11933	5.99731e-11	1.96415	1.33463e-09	1.01621	0.863536	1.05387	0.645947
BF046450	540332	CCDC85B		0.0345003	1.00451	0.981846	1.29434	0.164463	1.26968	0.197688	0.73147	0.0892533	1.15731	0.422522	1.15785	0.43329	0.79923	0.385157
BF043145	617455	CCDC85C	-	0.614758	0.898819	0.617408	1.1279	0.544604	1.09242	0.664488	0.928931	0.710278	0.993428	0.973477	0.980783	0.92463	1.13053	0.610032
BF042004	617129	CCDC90A		0.00163581	0.872342	0.435019	1.18292	0.300843	1.00872	0.957164	1.14029	0.417893	1.57643	0.00646056	1.20891	0.243237	1.52739	0.0357596
BF043891	617510	CCK	Cholecystokinin	0.35971	0.964872	0.805002	0.89799	0.423698	1.02917	0.830247	0.931928	0.599544	0.974398	0.846673	0.819355	0.141224	0.840827	0.293226
AW461818	616723	CCL14		0.000145758	1.25969	0.240552	0.87787	0.484193	0.91696	0.641096	0.823247	0.297506	1.24136	0.247364	1.05599	0.769419	0.989419	0.960225
AW462597	281043	CCL2	C-C motif chemokine 2	0.016323	0.840991	0.214899	0.815183	0.12007	1.07151	0.595733	1.04486	0.735906	1.09534	0.484669	0.991961	0.950505	0.914856	0.565106
BM364578	511112	CCL21	-	0.321815	1.2894	0.0978745	0.756365	0.050944	0.845105	0.23432	0.839051	0.215187	0.985307	0.916165	0.914945	0.528001	0.6224	0.00748825
BM365027	508387	CCL26	-	0.00391509	0.978049	0.92154	0.413874	8.09016e-05	0.999354	0.997524	1.27093	0.252693	1.17826	0.432406	1.02121	0.919784	1.06738	0.793982
BM365571	508387	CCL26	-	0.00271558	0.715825	0.157178	0.428309	0.00025036	0.700976	0.106817	1.18324	0.440895	1.36444	0.157264	1.05472	0.809378	0.839651	0.508671
BM363968	282170	CCL3	C-C motif chemokine 3	1.25736e-13	1.3491	0.193637	0.901212	0.627525	0.613648	0.0257723	0.486449	0.00132534	0.282769	2.01318e-07	0.868336	0.510552	1.26457	0.358913
BM362860	327712	CCL5	C-C motif chemokine 5	0.00767551	0.943083	0.826139	0.891276	0.64314	0.520825	0.0107167	0.694922	0.146351	1.14848	0.577516	0.64554	0.0819484	1.05355	0.862081
BM364854	327712	CCL5	C-C motif chemokine 5	0.0557533	0.930498	0.674559	0.936005	0.679705	0.685249	0.0211538	0.856359	0.334675	1.10364	0.538537	0.667248	0.0139206	1.22449	0.293849
BM364897	327712	CCL5	C-C motif chemokine 5	0.323911	0.874317	0.55605	0.990272	0.963991	0.983818	0.939008	0.955648	0.831534	0.940775	0.774695	0.913168	0.670329	1.05605	0.830287
AW462122	506450	CCM2		0.17504	1.2177	0.0504679	0.974289	0.776602	0.807426	0.0227908	0.850838	0.0824714	1.13968	0.157923	0.937904	0.485742	0.981926	0.870621
AW462793	521939	CCNA1	-	0.0435057	0.872317	0.404894	1.07546	0.635995	1.19502	0.255754	1.11485	0.479885	1.04488	0.775041	1.45278	0.017736	0.778988	0.172702
BF039922	521939	CCNA1	-	0.011355	1.17254	0.476719	0.968534	0.87714	1.30597	0.215745	0.802495	0.297034	1.07464	0.736887	0.811544	0.314784	1.21093	0.449981
BM362987	540547	CCND3	G1/S-specific cyclin-D3	0.148061	1.00804	0.966991	0.953655	0.793053	0.889938	0.519804	1.02137	0.906937	1.28011	0.175598	0.897745	0.551446	1.04023	0.855574
AW465583	617512	CCNDBP1	Cyclin-D1-binding protein 1	8.38918e-09	1.06167	0.538238	0.985831	0.878792	1.24385	0.0227308	1.49854	5.97369e-05	1.4215	0.000387883	0.933535	0.463395	0.940592	0.554825
BF045665	533526	CCNE1	-	0.0164693	0.851743	0.2534	0.946302	0.671566	0.928495	0.568976	1.05707	0.669831	1.50815	0.00244917	0.92352	0.541416	1.03297	0.835686
BF042982	505200	CCNF	Cyclin-F	0.188759	0.924532	0.635488	0.902784	0.508432	0.954575	0.763367	0.980255	0.897205	0.919136	0.585369	1.00672	0.965414	1.03104	0.869012
AW464684	504847	CCNI		0.000282658	0.95732	0.617259	0.990079	0.902253	1.08916	0.29515	1.25528	0.0067535	1.49347	6.83734e-06	1.01214	0.881862	0.869971	0.159192
AW462493	514613	CCNL1		1.31646e-08	0.839408	0.0175721	1.05274	0.445603	1.40428	4.58441e-06	1.34585	4.28832e-05	1.5011	1.16482e-07	1.0849	0.228368	1.10682	0.209919
AW463478	538796	CCNL2		0.0385712	0.916722	0.353296	1.14059	0.134075	0.871186	0.116633	0.899591	0.226488	1.04547	0.609309	1.28866	0.00488486	0.933659	0.513743
BM366888	407771	CCR1		0.31907	1.01717	0.92029	1.00866	0.956718	1.13355	0.439084	1.11289	0.501675	1.02064	0.899463	0.951045	0.752169	1.21491	0.306416
BF042937	540641	CCRN4L		0.000872699	0.993657	0.977012	1.312	0.199922	0.941638	0.774995	1.11657	0.600511	1.91286	0.00304394	1.14538	0.5194	0.914096	0.708535
AW462912	515022	CCS		2.27984e-06	0.878696	0.204971	0.689512	0.000261723	0.562336	1.3299e-07	0.979396	0.828003	0.876946	0.174066	0.769725	0.00813714	0.854894	0.162772
AW465425	505313	CCT2	T-complex protein 1 subunit beta	0.000312499	0.991081	0.9554	1.20097	0.227817	1.40366	0.0278753	0.788803	0.119813	0.775187	0.0955118	0.98381	0.913842	1.18278	0.34527
AW464746	504735	CCT3	T-complex protein 1 subunit gamma	0.000350336	0.952895	0.586738	1.06778	0.432098	0.940869	0.465122	0.926742	0.36254	1.0717	0.406936	1.03402	0.68801	1.03254	0.745064
BF040257	613336	CCT4	T-complex protein 1 subunit delta	0.000120871	0.870042	0.347069	1.19343	0.203085	1.13464	0.361541	0.837535	0.20193	0.94512	0.682586	1.0686	0.630808	1.00218	0.989475
BF040432	281047	CCT8	T-complex protein 1 subunit theta	0.000139201	0.721617	0.0396764	1.2321	0.157107	1.57787	0.00274658	0.769413	0.0770786	0.835868	0.223153	1.07398	0.62576	1.07949	0.658193
BF042217	511088	CCZ1	Vacuolar fusion protein CCZ1 homolog	1.80976e-07	1.17655	0.35078	0.960617	0.809823	0.974348	0.876291	1.08111	0.640656	0.899124	0.524845	0.984222	0.924095	0.778967	0.182727
AW466097	509609	CD101	-	1.02012e-05	1.02485	0.840398	0.961166	0.727819	1.05109	0.661605	1.25053	0.0532875	1.01807	0.874897	0.985138	0.895277	1.08647	0.544442
BF040065	534043	CD109	-	7.64772e-06	0.751727	0.140851	1.12975	0.496169	1.16105	0.405335	1.09314	0.619007	1.148	0.441605	1.04276	0.814991	0.88513	0.571716
AW466058	281048	CD14	Monocyte differentiation antigen CD14	1.79984e-06	1.4396	0.0434174	0.669115	0.0181886	0.590885	0.00235898	0.960814	0.809611	0.630773	0.00718322	0.759608	0.101503	1.0927	0.65369
BF041531	281048	CD14	Monocyte differentiation antigen CD14	1.34505e-07	1.95998	0.00642014	0.766139	0.232936	0.523909	0.00494863	0.808325	0.339566	0.558885	0.0108994	0.773035	0.248832	1.14009	0.626376
AW463121	523328	CD151	CD151 antigen	0.0770024	0.806569	0.063209	0.930807	0.500678	0.727458	0.00393494	0.945696	0.599721	0.995298	0.96462	0.927939	0.482506	0.850799	0.209239
AW462395	533844	CD163	Scavenger receptor cysteine-rich type 1 protein M130	1.75342e-09	1.02574	0.825661	0.994795	0.96173	1.38247	0.00412492	1.66851	1.57231e-05	1.98969	4.01191e-08	1.06053	0.589429	1.07593	0.565985
AW462000	509820	CD164	Sialomucin core protein 24	0.000325713	0.986879	0.938791	1.33459	0.078269	1.30651	0.102199	0.731441	0.0569836	0.776985	0.122481	1.1535	0.378644	1.05395	0.783121
BM365348	497022	CD2		0.33717	1.04543	0.831704	0.869771	0.459044	0.778635	0.194783	0.837735	0.348158	0.699619	0.0706674	1.36499	0.106982	1.22173	0.384446
BF041044	100335828	CD200R1	-	0.1546	0.859232	0.419666	0.83289	0.283003	0.917138	0.616579	0.956412	0.792592	0.914535	0.605	0.851509	0.344711	1.11546	0.597002
BF042971	513266	CD209		0.306986	1.36649	0.0542329	1.08667	0.576679	0.854076	0.291164	1.06546	0.670016	1.33315	0.0570956	0.980734	0.895907	1.34918	0.098541
BM365473	513266	CD209		0.0408701	1.72794	0.00403	1.03657	0.833579	0.945405	0.742687	1.11945	0.509987	1.21213	0.263068	0.954421	0.78498	1.22523	0.324418
BM366819	513468	CD244		0.836145	0.91875	0.608039	1.03554	0.829435	0.953512	0.755935	1.14938	0.364882	0.983048	0.911077	0.843906	0.270218	0.989988	0.956967
BM366758	281056	CD247	-	0.375264	1.08507	0.65774	1.00454	0.978821	0.787425	0.165325	1.15502	0.400217	1.0038	0.98228	1.16797	0.364999	1.10433	0.634109
BF041363	533188	CD2AP		0.00207923	0.839757	0.320977	1.35093	0.0692669	1.81281	0.000554186	1.24917	0.176158	1.35371	0.0674402	0.979596	0.899438	0.750409	0.149623
BM362928	513857	CD2BP2		0.0238227	1.12626	0.513733	1.08152	0.633536	0.691282	0.0278252	1.02655	0.873215	0.982905	0.916375	0.916294	0.594929	0.980953	0.923691
BM366492	281053	CD3D	T-cell surface glycoprotein CD3 delta chain	0.126549	0.930382	0.670708	0.90954	0.553498	0.528343	0.000150141	1.07161	0.660942	0.981381	0.905053	0.695138	0.0241021	0.834646	0.346589
BM361983	617937	CD3EAP		0.0390909	0.996415	0.975582	0.891312	0.292933	0.875361	0.224468	0.892353	0.297811	1.00327	0.976063	0.947711	0.622149	1.03796	0.779048
BF044213	281057	CD44		0.00402232	0.885935	0.519022	1.07202	0.689098	0.827779	0.279069	1.12019	0.514281	1.42035	0.0472018	1.01309	0.940337	0.996208	0.985724
BF045864	281057	CD44		1.29501e-09	0.862387	0.448891	1.17255	0.382214	0.958995	0.817647	1.04821	0.795432	1.8336	0.00143196	1.04983	0.788871	1.03658	0.870022
AW461777	282661	CD47		1.19856e-07	1.00433	0.950384	1.14165	0.0457929	1.39249	4.10012e-06	1.20959	0.00484051	1.01742	0.790927	0.979665	0.752577	1.07679	0.338809
BF042652	282661	CD47		3.41246e-05	0.664284	0.0150313	1.3485	0.0576202	1.37324	0.0444268	0.783424	0.119184	0.666298	0.0109391	1.14346	0.388481	1.07058	0.704909
BF042541	508386	CD48		2.71558e-12	1.00312	0.976668	0.928634	0.458244	1.5117	0.000107312	1.9846	4.79235e-09	1.86458	5.20436e-08	1.07264	0.482272	1.11429	0.366553
BF043735	508386	CD48		0.0194475	0.709447	0.173582	0.985449	0.950016	0.953509	0.838699	0.789421	0.31411	1.06833	0.777504	0.863631	0.531381	0.787201	0.393962
BM365897	508386	CD48		0.148339	0.733466	0.0177779	1.00534	0.96423	1.10705	0.393375	1.008	0.946493	0.852403	0.182237	1.08212	0.507207	1.21134	0.182079
BM366194	507141	CD52		0.00035951	0.6646	0.00225122	0.790311	0.0513476	0.643357	0.00044594	0.889173	0.32455	0.868896	0.239425	0.817754	0.0942344	0.943743	0.690393
BF040446	505574	CD59		3.16078e-05	1.08878	0.571224	1.06723	0.650216	0.954407	0.744903	0.643177	0.00309322	0.634211	0.00232621	0.913886	0.530623	1.17816	0.314482
BM365546	528593	CD5L		0.00252984	1.22358	0.498096	0.959964	0.882319	0.93055	0.794308	0.8117	0.450866	0.491476	0.0123608	1.14623	0.621349	1.12119	0.733287
AW465170	404156	CD63	CD63 antigen	0.325399	0.771562	0.143728	0.921373	0.616352	0.921981	0.619187	1.43218	0.03121	1.15282	0.392056	1.11141	0.524603	1.08305	0.687319
BF041770	504960	CD68		0.261217	1.15964	0.44682	1.05834	0.758137	0.70881	0.0655631	1.03659	0.84523	0.96648	0.853066	0.942365	0.747177	1.24542	0.304395
BM362536	783725	CD72	-	5.17607e-09	0.933299	0.674856	0.914913	0.563765	1.0772	0.629118	1.4297	0.0231903	1.62895	0.0023566	0.729509	0.0441034	0.906692	0.57923
AW463930	613384	CD74		3.08412e-08	0.772636	0.165314	0.967987	0.852472	0.486422	0.000118796	0.536644	0.000732263	0.911888	0.598458	0.885422	0.487595	1.10197	0.630178
BF039039	407131	CD80		0.0197839	1.21588	0.498357	1.09321	0.739176	0.482168	0.0251697	1.01812	0.950592	0.822123	0.531075	1.28876	0.345105	1.01151	0.971871
AW465486	511435	CD81	CD81 antigen	6.80338e-05	1.04732	0.731198	0.931544	0.579211	0.614213	0.000321838	0.910709	0.464975	0.822836	0.130702	0.935023	0.599265	0.905263	0.500526
BM364638	281060	CD8A	T-cell surface glycoprotein CD8 alpha chain	0.093242	0.990702	0.950823	1.02676	0.851212	0.862937	0.302954	0.907521	0.491559	1.05494	0.704178	1.16444	0.282011	0.807004	0.212694
AW461966	280746	CD9	CD9 antigen	0.00758952	0.876609	0.595217	1.02162	0.926039	1.14537	0.556376	0.999557	0.998464	1.01081	0.962772	1.01119	0.96147	1.06727	0.815319
AW462815	280746	CD9	CD9 antigen	0.0275616	0.853356	0.219986	0.871048	0.254834	1.23238	0.0871356	1.29395	0.036096	1.02828	0.8171	1.05792	0.640722	1.05635	0.701117
AW462962	280746	CD9	CD9 antigen	0.011466	0.799425	0.0988465	0.900006	0.397273	1.35937	0.0159326	0.966957	0.786572	1.05643	0.658422	1.09432	0.468543	1.04624	0.766112
AW466060	280746	CD9	CD9 antigen	0.00403276	0.893368	0.607191	0.88178	0.542684	1.00312	0.987961	0.881496	0.541656	0.727098	0.126411	0.908644	0.642739	0.918044	0.724243
BF044764	280746	CD9	CD9 antigen	0.977053	1.11432	0.646697	1.06864	0.761437	0.921124	0.707169	1.08204	0.718456	1.12829	0.58671	1.13391	0.565879	1.04899	0.858055
BF045473	338066	CD97	CD97 antigen	0.0770927	1.0563	0.752156	1.04983	0.770629	0.744157	0.0804373	0.917108	0.604187	0.909251	0.568818	0.839386	0.296014	0.932093	0.705004
BF045585	338066	CD97	CD97 antigen	0.00238415	0.992671	0.969238	1.04227	0.822304	0.559094	0.0024818	0.804977	0.242104	0.918135	0.643412	0.816441	0.273807	0.98137	0.926103
BF042639	538940	CDAN1		0.160313	2.62889	0.00863791	1.02157	0.934333	1.41155	0.195617	0.957512	0.86644	0.810425	0.432231	0.921368	0.778763	0.628095	0.120818
BF042656	520428	CDC14B	-	0.000161881	0.860519	0.0915624	1.0727	0.394457	1.10725	0.218032	1.05887	0.487171	1.01431	0.862686	1.0368	0.660239	0.915544	0.371028
AW463493	515376	CDC20		0.00154786	0.855628	0.3273	0.76469	0.077383	0.82869	0.212845	0.774956	0.0928534	1.31233	0.081474	0.941576	0.687962	0.887181	0.493267
BF041243	512651	CDC23	Cell division cycle protein 23 homolog	0.000130683	1.11228	0.360497	1.01962	0.861227	0.865422	0.196822	1.45883	0.00120125	1.44766	0.00148103	1.02472	0.826149	0.991492	0.945399
BF043955	777693	CDC26	Anaphase-promoting complex subunit CDC26	0.369637	0.904344	0.43069	0.961233	0.737843	1.20431	0.119359	0.825589	0.108596	0.766314	0.0274392	0.940234	0.602143	0.974766	0.859061
AW461687	616156	CDC34	-	5.09563e-09	1.02048	0.835602	0.90587	0.285114	1.28855	0.00763994	1.78627	4.3412e-08	1.67574	5.90009e-07	1.01495	0.871877	1.10598	0.352539
AW462059	520883	CDC37	Hsp90 co-chaperone Cdc37	2.40266e-10	1.01138	0.881049	0.90236	0.151929	1.04149	0.567793	1.40047	1.39669e-05	1.40241	1.30348e-05	0.942584	0.406718	1.00567	0.946273
BF046401	514003	CDC40		0.0108369	0.905905	0.574219	1.17318	0.330528	1.19477	0.278791	1.03119	0.850957	0.788733	0.150272	1.20529	0.256037	1.0855	0.678805
AW461328	532712	CDC42	Cell division control protein 42 homolog	0.0033826	0.881258	0.353614	0.992526	0.953511	1.06408	0.629669	0.865537	0.264453	0.841022	0.181966	0.981505	0.884661	0.867794	0.342188
BF041571	508226	CDC42BPB	-	0.370268	1.15018	0.356153	1.08763	0.549755	1.08413	0.565131	0.998596	0.992004	0.911931	0.511662	1.20594	0.185151	1.07722	0.663192
BF039666	507966	CDC42EP2	Cdc42 effector protein 2	0.194051	0.962801	0.839339	1.03501	0.842595	1.01403	0.937661	1.08267	0.653057	1.94707	0.000569656	1.1094	0.549711	1.02091	0.922171
AW464998	538967	CDC42EP3		0.815782	0.85351	0.348793	0.905035	0.52322	0.868734	0.368825	0.914232	0.566034	1.09826	0.561734	0.831254	0.239096	0.860394	0.431948
BF044012	538967	CDC42EP3		0.109951	0.618528	0.0398612	0.869041	0.509446	1.05614	0.797086	0.972516	0.895594	0.836555	0.402169	0.788534	0.265892	0.928602	0.775793
AW462842	614042	CDC42SE1	CDC42 small effector protein 1	1.74952e-08	0.939459	0.515476	0.9016	0.252156	0.903287	0.26555	1.01988	0.826762	1.19116	0.0557038	0.895177	0.221272	0.948952	0.623476
AW462199	789618	CDC42SE2	CDC42 small effector protein 2	0.0303267	1.01939	0.887281	1.03081	0.809969	1.39362	0.01064	1.07222	0.580937	1.03346	0.79421	0.938114	0.612965	1.04555	0.770137
AW463666	767817	CDC5L	Cell division cycle 5-like protein	0.000186764	0.914831	0.363882	1.0519	0.585471	1.37177	0.00114869	1.31937	0.00396583	1.26554	0.0134157	1.03805	0.687114	0.980145	0.851362
BF042728	527837	CDCA4	-	5.93694e-05	0.960019	0.797553	0.924299	0.593646	0.803608	0.141703	0.840594	0.241509	1.0277	0.852922	1.04221	0.779108	0.87092	0.444205
BF041522	614893	CDCA7	Cell division cycle-associated protein 7	0.27639	0.718383	0.147876	0.806322	0.307221	1.06675	0.758223	1.07064	0.745103	1.03329	0.876008	0.98436	0.940118	0.924546	0.759694
BF044677	614893	CDCA7	Cell division cycle-associated protein 7	0.00603563	0.985653	0.934194	1.08605	0.612983	1.15044	0.391499	1.59201	0.00585552	1.32302	0.0900596	1.02335	0.887393	0.933715	0.727422
BF039863	508022	CDCA8		1.03609e-09	0.836633	0.112939	0.954957	0.660842	1.50192	0.000266166	2.00749	1.21486e-08	1.8159	4.48895e-07	1.06484	0.550068	1.06777	0.593671
BF044355	540622	CDCP1	-	0.191386	0.929063	0.71076	1.09171	0.63335	1.00682	0.970476	0.956305	0.810744	1.00036	0.998497	1.16045	0.419424	1.00983	0.965218
AW463648	282637	CDH1	Cadherin-1	0.00044722	1.15455	0.310002	0.908049	0.469525	0.931375	0.593591	1.08568	0.537364	1.15075	0.293658	0.968296	0.808719	0.832895	0.241661
AW464160	282637	CDH1	Cadherin-1	1.38417e-06	1.30376	0.0610984	0.701205	0.00796516	0.888911	0.365146	0.867528	0.275256	0.782998	0.0630335	0.779531	0.0585411	0.824352	0.222724
AW462392	784716	CDH23	-	0.363064	1.15327	0.324141	0.813374	0.12576	1.07612	0.583136	0.920177	0.533899	0.993581	0.961524	1.12808	0.368394	0.980103	0.90191
BM362911	784716	CDH23	-	0.010148	2.49343	0.000630163	0.827137	0.463634	0.905817	0.665351	0.968659	0.890882	1.05029	0.840928	0.754751	0.228446	1.00108	0.99693
AW462507	414735	CDH5	Cadherin-5	2.77245e-07	1.34455	0.0971046	0.913731	0.585761	0.961546	0.812557	0.974558	0.876135	0.653559	0.0123947	0.682824	0.024123	0.86187	0.449411
AW463177	615171	CDK10	Cyclin-dependent kinase 10	4.37806e-10	1.00694	0.948748	0.90632	0.334913	1.15334	0.163868	1.55133	5.97849e-05	1.31039	0.00982995	0.919344	0.409189	0.925441	0.514881
BF046716	784403	CDK14	-	1.37887e-05	2.41492	2.19548e-05	0.785557	0.176222	1.08181	0.657122	1.11025	0.555222	1.19112	0.325197	0.734607	0.0855356	0.570461	0.0118567
BF046398	613810	CDK16		0.00064848	1.0956	0.516802	1.05444	0.685659	1.06002	0.65637	0.991541	0.948249	1.07146	0.598408	1.07221	0.594684	0.925538	0.62516
BF044394	519217	CDK2	Cyclin-dependent kinase 2	0.710151	0.969313	0.851758	0.997372	0.986428	0.742711	0.0584871	0.87862	0.404322	1.03855	0.806862	0.968079	0.833913	1.06416	0.741678
BF039503	510920	CDK20		0.236946	0.893478	0.467797	0.999094	0.99496	0.843061	0.236917	0.98286	0.904067	0.975671	0.863677	1.00841	0.953445	0.958475	0.808744
AW463586	615387	CDK2AP1		0.0348915	1.10564	0.420513	1.04759	0.687519	1.24079	0.0658395	0.900131	0.364111	0.900141	0.364162	0.887955	0.305839	1.03307	0.816529
BF040259	517206	CDK2AP2	Cyclin-dependent kinase 2-associated protein 2	0.0109211	1.34221	0.136564	0.908648	0.605298	1.00354	0.984751	1.2923	0.169678	1.43803	0.0536897	1.07897	0.694471	0.849918	0.450365
AW463488	618631	CDK3		4.61764e-09	1.03533	0.74211	0.908744	0.330947	1.32469	0.00559742	1.90412	1.57915e-08	1.80854	1.15779e-07	1.09218	0.370031	0.998405	0.989291
AW463639	618631	CDK3		8.85887e-10	1.01694	0.827608	0.926081	0.289453	0.969207	0.664813	1.34407	0.000127012	1.53649	1.62987e-07	1.01785	0.806328	0.976594	0.78356
AW463795	510618	CDK4	Cyclin-dependent kinase 4	2.07214e-06	1.02931	0.826041	0.891616	0.355084	0.819237	0.110707	1.03075	0.806411	1.01068	0.931464	1.00643	0.958638	1.03025	0.838057
AW465448	510618	CDK4	Cyclin-dependent kinase 4	0.000364384	1.11751	0.409776	0.887386	0.343943	0.703352	0.00678825	1.01821	0.885874	1.12872	0.337519	0.984863	0.903452	1.05702	0.711951
BF041329	514086	CDK5RAP1		0.541264	1.36368	0.155899	1.01651	0.934969	0.739527	0.136653	0.82814	0.349377	1.29947	0.195234	1.06094	0.768279	1.09953	0.699131
BF040731	508100	CDK5RAP2	-	0.00180815	1.1539	0.445	0.882835	0.473148	1.08075	0.659625	1.06378	0.72142	0.820304	0.255843	0.89231	0.51172	0.954538	0.825915
BF045435	508100	CDK5RAP2	-	6.04924e-12	1.12735	0.318346	0.848815	0.147716	1.41246	0.00309144	2.02775	4.37803e-08	1.71964	1.00467e-05	0.934733	0.547989	1.07979	0.564482
AW465085	511754	CDK6		0.0274023	0.798182	0.0754732	1.1222	0.321979	0.912035	0.428211	1.03266	0.781625	0.940894	0.59955	0.935152	0.563503	0.803549	0.125973
BF044628	515462	CDK7		0.024214	0.910605	0.591664	1.18299	0.317084	1.38315	0.0489235	1.19241	0.279447	0.887316	0.461194	1.07434	0.657997	1.01974	0.920961
AW465279	520580	CDK9	Cyclin-dependent kinase 9	0.00475117	0.882201	0.453041	1.19761	0.25624	1.46536	0.0183093	0.883992	0.436155	0.814406	0.196945	1.18276	0.290246	1.10162	0.59631
BF039111	513497	CDKN1A		0.00540355	0.934628	0.702018	0.857476	0.359713	0.855578	0.352883	1.11125	0.528944	1.22297	0.231784	0.990666	0.955285	1.18797	0.375628
AW462929	510972	CDKN1C		0.000190765	0.794167	0.16575	1.29404	0.09834	1.39733	0.0333403	0.999837	0.999158	0.75782	0.0759155	1.16567	0.321762	1.25166	0.226538
AW463679	510972	CDKN1C		1.40751e-07	0.798075	0.00488606	1.02278	0.759719	1.24595	0.0042962	1.24861	0.00369646	1.24805	0.0037611	1.1168	0.137306	0.853536	0.0637182
AW463731	510972	CDKN1C		7.90105e-06	0.650817	0.00367295	1.06892	0.618879	0.915895	0.512359	0.904476	0.454286	0.78557	0.0754456	0.904097	0.452413	1.15084	0.374441
AW464222	512206	CDKN2AIPNL	CDKN2AIP N-terminal-like protein	0.137884	0.860207	0.204758	0.998848	0.991638	0.835671	0.10669	0.840926	0.119198	0.822461	0.079654	0.950132	0.646781	0.798752	0.0932102
AW465968	536011	CDON	-	0.154637	0.95289	0.627784	1.02472	0.791492	0.890714	0.213301	0.987214	0.889184	0.772999	0.00698638	1.10507	0.281803	1.0404	0.724188
AW463190	504871	CDV3		0.00017249	0.706298	0.0157315	1.25227	0.0913581	0.976	0.85351	0.645278	0.00147283	0.670811	0.00350438	1.10701	0.440832	0.830317	0.237783
BF043684	539013	CDYL		0.196302	1.04407	0.749312	0.819042	0.114312	0.857001	0.220119	0.929147	0.557203	0.8484	0.19183	0.86452	0.247004	1.08432	0.596655
BF042501	404118	CEACAM1		0.000468422	1.04999	0.813059	1.19486	0.360845	0.625986	0.018602	0.735647	0.117754	1.17106	0.417289	1.04742	0.811381	1.09709	0.68497
BF043707	404118	CEACAM1		0.366914	0.990356	0.961371	1.4251	0.0600374	1.32522	0.13272	1.06164	0.747075	1.17643	0.382408	1.24885	0.233624	0.893909	0.62108
AW465025	511941	CEACAM19		0.688342	0.872369	0.507665	0.910214	0.624193	0.939216	0.74384	0.935881	0.729878	0.878432	0.505639	1.22743	0.287824	0.7684	0.256406
AW465884	511941	CEACAM19		2.4138e-10	1.00308	0.960679	0.930045	0.216673	1.03698	0.534115	1.20828	0.00189945	1.22452	0.000949388	0.994299	0.92188	1.01892	0.788787
BF041983	281677	CEBPA		0.032738	1.28504	0.194449	0.984246	0.930235	0.675895	0.0343098	0.669281	0.0302058	0.659695	0.0249686	0.853668	0.384653	0.85458	0.457288
AW461572	338319	CEBPB	CCAAT/enhancer-binding protein beta	9.51374e-05	0.99436	0.958701	1.012	0.909115	0.945134	0.589606	0.849375	0.122139	0.919348	0.422233	1.04142	0.697854	0.947069	0.645243
AW461913	338319	CEBPB	CCAAT/enhancer-binding protein beta	6.98954e-05	0.878106	0.0642088	1.03013	0.646995	1.03786	0.566674	0.868778	0.0333179	0.875564	0.0439236	1.08365	0.217918	0.966792	0.661756
AW464215	338319	CEBPB	CCAAT/enhancer-binding protein beta	0.000327446	0.932776	0.599308	0.985554	0.905948	0.999171	0.994626	0.96256	0.756764	1.12256	0.349738	0.954571	0.705952	0.893283	0.449291
BF043069	281678	CEBPD	CCAAT/enhancer-binding protein delta	2.90848e-07	1.25827	0.100088	0.77366	0.0568432	0.574387	9.61001e-05	1.06471	0.636537	1.19273	0.187099	1.05773	0.672246	1.28504	0.0946835
AW465166	617530	CEBPG	CCAAT/enhancer-binding protein gamma	1.25736e-13	0.979392	0.810924	0.949785	0.532781	1.60816	3.35549e-07	1.77844	3.28105e-09	1.70737	2.1649e-08	1.08265	0.337494	1.13405	0.19058
BM362107	777790	CELF2		0.00406108	0.882832	0.45259	0.842189	0.270979	1.04785	0.763354	1.13193	0.42582	0.711183	0.0314849	0.953455	0.75882	1.06871	0.714892
AW465716	613898	CENPA		0	0.863123	0.146583	0.942093	0.526231	0.638956	1.2693e-05	0.705632	0.000451964	0.812298	0.0302973	0.973449	0.774635	0.824585	0.0897124
AW464027	788381	CENPB	-	1.29274e-10	1.0571	0.587416	0.929231	0.445488	1.54183	3.10886e-05	2.00999	1.06952e-09	1.87222	1.80487e-08	1.02993	0.758667	1.13663	0.262039
AW463474	505284	CENPH	Centromere protein H	1.14494e-10	0.917013	0.360369	0.983138	0.847934	1.77956	2.06965e-08	1.87825	2.02814e-09	1.68794	1.97332e-07	1.09863	0.291217	1.10411	0.346053
BF041447	613543	CENPJ		0.237882	0.985246	0.926437	0.912636	0.540392	1.43141	0.0189437	0.919859	0.575763	0.710572	0.0273557	0.974452	0.86219	1.0829	0.662813
BF040255	513195	CENPT		0.220857	0.82242	0.237147	1.02912	0.85062	1.07238	0.646884	1.18529	0.2673	1.07804	0.622322	1.35666	0.0492014	0.885679	0.514507
BF045391	521064	CENPV	-	0.0179691	1.1137	0.406263	1.08834	0.491529	0.882247	0.309902	1.17773	0.186288	1.14803	0.26367	0.997822	0.985838	1.1988	0.202204
AW462518	534400	CEP120	Centrosomal protein of 120 kDa	0.0309176	0.932746	0.498625	1.02567	0.792447	0.935827	0.491886	1.01414	0.884065	1.1079	0.289717	0.94899	0.587129	0.896768	0.34295
BF046283	100335896	CEP192	-	0.819125	0.831328	0.207695	1.0361	0.792539	1.10339	0.46649	1.1247	0.384909	1.20238	0.175094	1.15502	0.287433	1.16238	0.363702
BF044427	282707	CEP290	Centrosomal protein of 290 kDa	0.00602682	0.916255	0.538488	1.35735	0.0276115	1.13029	0.354415	1.03229	0.809416	1.12558	0.370932	1.19435	0.181139	0.829592	0.24676
BF042826	534896	CEP350	-	0.0316758	0.752995	0.0622066	1.16187	0.283597	1.42631	0.0131091	1.06001	0.675701	0.949241	0.708396	1.08373	0.56406	1.05576	0.748137
BM365636	537625	CEP85L	-	0.972643	0.872872	0.52109	0.854081	0.424234	0.882037	0.524392	1.01719	0.930986	1.08909	0.664821	1.00418	0.98311	0.94366	0.807539
BF044963	506840	CEP95		0.0170373	1.10977	0.290143	1.16157	0.10747	1.06014	0.526182	0.795379	0.0153547	1.00675	0.941674	1.08451	0.379344	1.00535	0.960882
BF042816	504650	CEPT1		0.171119	1.08524	0.570623	1.00996	0.940775	1.3577	0.0250193	1.11242	0.425756	1.03834	0.777979	0.847135	0.216726	1.16512	0.351181
BM365541	504650	CEPT1		0.135693	1.0685	0.627638	1.03647	0.780434	0.960465	0.753628	1.07262	0.585771	1.06817	0.608134	0.950672	0.693945	1.20011	0.230021
BM365898	504650	CEPT1		0.815133	1.01368	0.940141	1.03598	0.833016	0.890929	0.491748	0.965891	0.83601	0.963503	0.824501	0.926646	0.649775	0.912627	0.655987
BM362502	516122	CERCAM	Probable inactive glycosyltransferase 25 family member 3	0.763284	1.13531	0.627613	1.22091	0.343879	1.05942	0.784374	0.903395	0.624819	0.963206	0.856667	1.08912	0.689491	1.23566	0.399083
AW461905	505647	CFD	Complement factor D	4.04525e-07	1.04104	0.648144	1.0109	0.896138	0.778221	0.00366435	0.986803	0.872905	1.0471	0.579902	1.12429	0.161984	0.982402	0.855102
BF044455	281682	CFDP1	Craniofacial development protein 1	0.00149804	0.779269	0.0585273	1.26732	0.054426	1.40216	0.00694101	0.955886	0.709709	1.10753	0.400626	1.13248	0.306642	0.979798	0.888492
AW465727	286876	CFDP2	Craniofacial development protein 2	0.0277288	0.866522	0.289514	1.48229	0.002647	1.22958	0.104088	0.853513	0.210666	1.0623	0.630878	1.16484	0.227661	0.896145	0.468109
AW466074	534553	CFL1	Cofilin-1	2.42613e-07	1.10068	0.565579	1.04885	0.765578	0.758057	0.0873343	0.678368	0.0179747	0.904731	0.531945	0.934309	0.671124	0.841004	0.336096
AW462843	497199	CFLAR		9.29712e-05	0.940981	0.503673	1.01149	0.893197	1.2278	0.0186742	1.29282	0.00367895	1.20251	0.0337253	1.17451	0.062751	0.974681	0.800094
AW464057	497199	CFLAR		6.33317e-12	1.01369	0.892791	0.923417	0.39892	1.51991	3.90583e-05	1.77095	1.05455e-07	1.6396	2.21662e-06	1.01595	0.866524	1.07313	0.532871
BM365057	539605	CFP		0.157892	1.29883	0.190575	0.971185	0.877102	0.806563	0.261483	1.0216	0.910004	1.06391	0.743267	0.704556	0.0680473	0.956018	0.834426
BF042316	533725	CGN		0.180032	1.10503	0.542974	1.20198	0.233808	1.0633	0.689564	1.06842	0.666704	1.25399	0.144291	1.00921	0.952361	0.953319	0.793615
BF046096	533725	CGN		0.0017958	1.09589	0.516075	1.04441	0.740459	0.805966	0.10397	0.966805	0.796851	1.06338	0.639592	0.850476	0.219807	0.964836	0.820938
BF045253	504535	CHAF1A	Chromatin assembly factor 1 subunit A	0.55498	1.1344	0.534532	0.828195	0.319261	0.824808	0.30895	0.91478	0.640831	0.997002	0.987287	0.866238	0.44719	0.821166	0.390154
BM362152	540610	CHCHD1		0.0010853	0.945971	0.561709	0.945763	0.529802	0.875877	0.138559	0.89395	0.208969	0.988147	0.892948	0.889031	0.187736	1.08575	0.448088
AW465073	614033	CHCHD2		4.44568e-11	1.05517	0.482431	1.02588	0.722999	0.748254	0.000162975	0.665971	5.26126e-07	0.697795	5.65503e-06	0.993014	0.922495	1.10943	0.219485
AW462264	616477	CHCHD3	Coiled-coil-helix-coiled-coil-helix domain-containing protein 3, mitochondrial	0.000176885	0.95449	0.517968	1.07906	0.256254	1.04878	0.475711	0.951308	0.454896	1.02127	0.752199	0.934241	0.309573	0.969132	0.700548
BF039334	616477	CHCHD3	Coiled-coil-helix-coiled-coil-helix domain-containing protein 3, mitochondrial	0.78522	0.899985	0.318139	0.973119	0.779536	1.02257	0.81862	1.07483	0.459454	0.935294	0.492725	1.01251	0.898376	1.05673	0.643503
BF042026	100296470	CHCHD8	-	0.00667961	1.05012	0.688743	0.963409	0.741754	0.852679	0.162355	0.911452	0.41361	0.867891	0.21334	0.940566	0.588362	1.10023	0.490317
BM366212	535026	CHD2		0.297252	0.868255	0.324528	1.08297	0.54944	1.03018	0.823094	0.889131	0.378427	0.938362	0.632627	1.16232	0.260597	0.869619	0.38564
AW463670	532673	CHD3	-	0.013493	0.52851	0.000262024	0.944911	0.715142	0.99527	0.975195	1.01566	0.918836	1.13885	0.395391	1.02195	0.886801	0.768247	0.159168
AW465379	532673	CHD3	-	7.02677e-07	0.930673	0.504666	0.986092	0.892834	1.21669	0.063225	1.18078	0.113955	1.16375	0.148412	0.990747	0.928742	0.922844	0.482393
AW463336	506402	CHD4	-	3.39501e-09	1.23402	0.14767	0.756988	0.043296	1.15767	0.281537	1.11168	0.435	0.924395	0.561644	0.571902	0.000114164	0.973091	0.864291
BF045275	506402	CHD4	-	2.52489e-06	0.865325	0.190934	1.12542	0.256824	0.825121	0.0676009	0.940294	0.55298	0.967278	0.748221	1.10869	0.321414	0.919839	0.490594
BF040390	533175	CHD7	-	0.700338	0.943932	0.746139	0.942774	0.721578	0.941429	0.724119	0.962518	0.817241	1.0184	0.912177	1.08888	0.606825	0.837002	0.379063
BF042188	533175	CHD7	-	0.00694493	0.973502	0.877303	1.16534	0.345086	1.46983	0.0199042	1.02074	0.898813	1.45064	0.0243062	1.16507	0.34582	0.844871	0.393106
BF044830	507111	CHD8	-	9.21901e-06	1.02692	0.84083	0.948214	0.67481	0.910664	0.461036	1.0144	0.910108	1.75414	4.02978e-05	0.957875	0.73411	0.996493	0.980342
BF039246	525110	CHERP		0.0125959	0.977721	0.868392	1.01606	0.89884	0.683538	0.00350139	0.975984	0.846244	1.07294	0.574875	1.00005	0.999711	0.805971	0.154002
BF040037	525110	CHERP		0.000839045	1.13296	0.516969	0.903501	0.574325	0.642989	0.0170528	0.720637	0.0734703	1.01456	0.936146	0.964415	0.840849	0.945412	0.793054
BF045625	525110	CHERP		0.0116879	1.19962	0.279007	0.881489	0.419755	1.12413	0.45401	0.919356	0.595474	0.780228	0.115417	0.921655	0.601165	1.15851	0.434492
BF040529	281071	CHGB	Secretogranin-1	0.0393815	1.05301	0.765093	0.931501	0.659404	0.854486	0.330337	1.04702	0.775233	1.09262	0.582389	0.887516	0.459304	0.968141	0.867268
BF040641	615190	CHIC2		0.303688	0.977158	0.855181	0.920227	0.484349	0.825789	0.110648	0.99403	0.95974	1.04956	0.683645	0.983447	0.888105	1.12645	0.401309
AW461959	514865	CHKA	-	2.67292e-05	0.952942	0.611226	1.08721	0.354386	1.17555	0.0762368	0.865695	0.112847	0.764955	0.00410975	1.01048	0.907754	0.880556	0.222154
AW463205	514865	CHKA	-	0.0450864	0.903875	0.639755	0.56337	0.0046094	1.27024	0.223388	1.40513	0.0806718	0.962222	0.851878	1.2479	0.395455	0.725079	0.212818
BF044575	514865	CHKA	-	0.0911489	1.21608	0.228985	1.033	0.828687	0.850191	0.281779	1.00036	0.998103	0.902659	0.495673	1.01098	0.941988	1.00947	0.958781
AW464612	789414	CHMP1A		1.70818e-12	1.10083	0.230409	0.88807	0.114414	1.16975	0.0386099	1.65931	6.32706e-09	1.59206	5.25875e-08	1.04325	0.569563	1.08466	0.363125
BF041658	539781	CHMP5		0.000373129	0.887211	0.298657	1.13436	0.245144	1.42706	0.00162034	0.92285	0.457569	0.746508	0.00859224	1.06767	0.544288	1.16451	0.233222
AW462593	541288	CHMP7		0.0112478	1.2004	0.288331	0.925586	0.635067	0.833327	0.265302	1.11932	0.489539	0.958591	0.795056	0.879109	0.429885	0.942391	0.750602
AW462990	541288	CHMP7		0.0574359	0.954881	0.676595	1.12241	0.267782	0.994725	0.959298	0.960386	0.696707	0.752939	0.00799907	1.03212	0.760407	1.07635	0.551131
BF040414	512662	CHP1	Calcineurin B homologous protein 1	4.89833e-08	1.07779	0.489383	1.13606	0.207622	0.884729	0.226082	0.707711	0.00105607	1.07201	0.489965	0.979416	0.83609	1.06131	0.625797
BM366355	510942	CHRAC1		0.0680642	0.84859	0.199426	1.09047	0.462822	0.824284	0.104636	1.18856	0.145932	0.874549	0.257389	1.15517	0.223345	0.827027	0.190268
BF039550	540275	CHRDL1	-	0.00129847	1.10945	0.536398	0.859251	0.334184	1.01727	0.912813	0.864986	0.355642	0.845232	0.284878	0.7634	0.0884799	1.05737	0.766857
BM366037	282179	CHRNB1	Acetylcholine receptor subunit beta	0.237744	0.797329	0.0439496	0.932217	0.497117	1.11707	0.285621	0.943664	0.574569	0.947732	0.603204	0.996128	0.969999	1.05042	0.690582
BM366390	528860	CHST11		0.720765	1.07601	0.707295	0.971691	0.874237	0.973912	0.88416	0.996833	0.986051	1.11812	0.538966	0.99206	0.964953	1.03352	0.880612
BF041931	538464	CHST6		0.116684	0.924107	0.699714	1.27825	0.204786	1.34277	0.129119	1.11513	0.571294	0.846475	0.387446	1.17275	0.408497	1.12989	0.590697
BF042384	538464	CHST6		0.815782	1.1589	0.374085	1.35596	0.0522632	0.966169	0.823464	1.17001	0.310912	1.25858	0.139805	1.11819	0.469923	1.03288	0.861439
BF041803	540357	CHST7		0.291512	0.9119	0.510194	1.16516	0.240505	1.17497	0.216014	0.986394	0.915708	1.1357	0.327622	1.15348	0.288755	1.09183	0.579768
BM365375	618186	CHTF8	Chromosome transmission fidelity protein 8 homolog Chromosome transmission fidelity protein 8 homolog isoform 2	3.73504e-05	1.26455	0.067646	0.945023	0.629713	0.683172	0.00186143	0.867962	0.229818	0.908872	0.416146	1.03304	0.7815	0.87492	0.353404
AW464803	616638	CHTOP	Chromatin target of PRMT1 protein	6.33317e-12	0.985586	0.85222	0.995764	0.954004	1.33212	0.000248782	1.68515	2.17688e-09	1.58109	5.89829e-08	1.1034	0.184728	1.02117	0.807182
BF042071	616638	CHTOP	Chromatin target of PRMT1 protein	9.65508e-06	0.981285	0.862883	1.19317	0.0924599	0.868008	0.175523	0.877013	0.20863	0.986816	0.898109	1.12884	0.245098	1.10746	0.3961
AW462576	535119	CIAPIN1	Anamorsin	0.000318275	1.00605	0.964059	0.875019	0.304594	0.631406	0.000744959	0.817851	0.124277	0.961711	0.763022	0.937784	0.620072	0.807474	0.136076
AW462311	510141	CIB1	Calcium and integrin-binding protein 1	0.00080466	1.16486	0.0949048	1.02511	0.768589	0.712852	0.000166902	0.987886	0.884987	0.947417	0.522199	0.91433	0.290179	0.913168	0.370522
AW463526	510141	CIB1	Calcium and integrin-binding protein 1	0.00323357	1.16814	0.0662772	0.996991	0.969235	0.869338	0.0772011	0.949474	0.507761	1.15526	0.0687707	0.861589	0.0605527	0.953383	0.607391
AW466205	527051	CIDEA		1.87123e-11	1.05548	0.627322	0.912649	0.384548	1.23117	0.051025	1.85104	2.17633e-07	1.60796	2.88543e-05	0.891999	0.277828	1.03967	0.751183
BF039729	507120	CIRBP		0.0760317	0.896818	0.269795	0.961298	0.666779	0.746019	0.00217836	0.835833	0.0541959	0.915164	0.33513	1.09323	0.332523	0.999212	0.994285
BF041902	507120	CIRBP		0.020441	0.842815	0.168032	0.816907	0.0877953	0.643723	0.000377087	0.841469	0.143685	0.763694	0.0242303	1.05075	0.672206	1.0075	0.955583
BF046482	507120	CIRBP		0.00229707	0.824922	0.157492	0.768247	0.0461049	0.655211	0.00183673	0.950101	0.693598	0.862077	0.255763	1.14741	0.291949	1.00363	0.979966
BF046453	506589	CIST1		0.132118	1.21226	0.264981	1.05501	0.737277	1.11597	0.492567	1.0982	0.557751	0.868099	0.377012	0.999119	0.995593	1.09089	0.653042
AW465609	282182	CITED1	Cbp/p300-interacting transactivator 1	1.01238e-05	1.09632	0.539656	0.845568	0.243566	1.26193	0.107774	1.27672	0.0916239	1.15096	0.327506	0.805516	0.134274	0.938566	0.695752
AW462789	521378	CITED2	Cbp/p300-interacting transactivator 2	0.002532	1.09929	0.50499	1.05351	0.698627	1.19304	0.19294	1.41873	0.0115535	1.3135	0.0464953	1.03911	0.775632	1.02356	0.880448
BF042209	531522	CIZ1	-	0.0124891	1.08745	0.650765	0.893846	0.519138	1.0794	0.660405	0.812298	0.234486	0.757895	0.114649	0.980996	0.912074	1.00254	0.990154
BF042879	507498	CKAP2L	Cytoskeleton-associated protein 2-like	0.126624	0.682192	0.0697121	0.9689	0.870243	1.14975	0.4716	1.08187	0.684308	1.36031	0.11561	0.904467	0.604057	0.958524	0.856145
AW461717	281692	CKMT1B	Creatine kinase U-type, mitochondrial	6.56393e-07	1.05225	0.39784	0.931965	0.22222	0.870513	0.0183587	0.87008	0.0179638	0.999861	0.998059	0.931927	0.221957	1.0147	0.822428
AW463833	615827	CKS1B	Cyclin-dependent kinases regulatory subunit 1	0.00491171	1.02048	0.851371	0.812671	0.042608	0.927914	0.457372	0.830179	0.0679058	0.913029	0.36666	1.0171	0.865945	1.02378	0.8475
BF041768	509208	CLASRP	CLK4-associating serine/arginine rich protein	0.768753	1.0792	0.687864	0.884127	0.485783	0.674801	0.0290038	0.794132	0.194429	0.934362	0.700359	1.04213	0.818032	0.816179	0.3424
BF046311	509208	CLASRP	CLK4-associating serine/arginine rich protein	0.236403	0.985454	0.913102	0.921838	0.514961	0.881052	0.312279	0.89524	0.376724	1.07059	0.585038	0.920557	0.507836	0.860855	0.324709
AW464787	522719	CLCN3		0.470673	1.1729	0.113988	1.07402	0.441466	0.939682	0.502177	1.1093	0.264915	1.02417	0.796402	1.01679	0.857184	1.07577	0.51831
AW465691	493644	CLCN5	-	0.524006	0.895812	0.436057	1.12006	0.389339	1.00219	0.986716	1.05385	0.689714	0.850402	0.220176	1.05007	0.709931	1.04603	0.776155
AW463346	414922	CLDN1	Claudin-1	0.00318067	1.05573	0.797762	1.42083	0.081814	1.16148	0.453255	0.653428	0.0361462	0.750626	0.153403	1.22103	0.318017	1.07026	0.772012
BF040486	414922	CLDN1	Claudin-1	0.0377685	1.11769	0.553987	0.959399	0.811911	0.831233	0.290892	0.581182	0.00277273	0.892055	0.512662	0.950823	0.77222	1.20482	0.381506
AW463750	414921	CLDN4	Claudin-4	0.508243	0.99956	0.99744	0.975208	0.843652	1.08428	0.525638	1.10081	0.451603	1.17236	0.214659	0.982997	0.892818	0.988597	0.940973
AW465575	414921	CLDN4	Claudin-4	4.714e-05	1.03111	0.794134	0.948935	0.634851	1.07752	0.4992	1.20124	0.100419	1.34106	0.00981728	0.966363	0.756411	0.93161	0.586976
AW463423	511318	CLDN6		0.343502	1.09489	0.542929	0.99774	0.986893	1.12892	0.380297	1.06022	0.671423	1.04336	0.75802	0.976201	0.86119	0.949017	0.75645
AW461703	512975	CLDN7	Claudin-7	2.26583e-06	0.946196	0.550512	1.00892	0.919311	0.824462	0.0311613	0.93834	0.46911	0.867711	0.109754	0.966962	0.701868	0.851655	0.117127
BM364912	617565	CLEC2D	-	5.92359e-05	0.813753	0.252117	1.28834	0.131386	1.70759	0.00205175	0.641475	0.00957239	0.916309	0.599457	1.14602	0.413624	1.1867	0.398089
BF041536	515783	CLEC3B	Tetranectin	0.0053576	1.20574	0.37506	1.00558	0.975486	0.569052	0.00386113	1.2417	0.296108	1.4244	0.0716256	0.970086	0.885641	0.608716	0.0374621
BF045255	515646	CLIC1	Chloride intracellular channel protein 1	1.46195e-08	0.933697	0.600099	0.940064	0.610672	0.86826	0.246888	0.797239	0.0657223	0.920716	0.496639	0.803767	0.0757398	0.81373	0.166611
BF046257	515646	CLIC1	Chloride intracellular channel protein 1	3.31954e-06	0.948949	0.689773	0.89686	0.374488	0.903854	0.409303	0.744791	0.0186391	0.826825	0.12347	0.862161	0.227672	0.921647	0.581468
AW465633	534624	CLIP1		9.81661e-10	0.865429	0.203716	1.01924	0.858674	1.21631	0.0713766	1.7607	1.9555e-06	1.43154	0.00137835	1.00844	0.937423	0.82165	0.116538
BF046285	506908	CLIP2	-	2.14794e-05	0.863922	0.303778	1.02638	0.844711	1.41167	0.0117376	1.4184	0.0106876	1.70597	0.000166589	1.01942	0.884973	0.990484	0.951528
AW462412	512737	CLK2	-	0	0.901701	0.31383	1.04106	0.676255	0.890897	0.233168	0.901589	0.28442	0.96443	0.706963	1.0143	0.882766	0.879671	0.259789
AW466049	504799	CLN3		0.154683	1.16754	0.235461	0.979601	0.865964	0.743497	0.0179482	1.16326	0.21863	0.967167	0.78459	1.10742	0.404784	0.800611	0.125613
BF039390	504799	CLN3		0.318811	1.0307	0.848244	0.913167	0.53985	0.7142	0.0260828	0.730699	0.0375325	1.14536	0.360683	0.907052	0.510399	0.852718	0.367625
BF039604	504799	CLN3		0.134045	1.30036	0.15819	0.85737	0.377496	0.740311	0.0876722	0.851713	0.357466	1.06934	0.699814	0.866868	0.412369	0.954038	0.817575
BF039545	529186	CLN5	Ceroid-lipofuscinosis neuronal protein 5	0.0175985	0.970964	0.864785	1.12693	0.46346	0.971389	0.858325	0.725291	0.0521416	0.836079	0.273442	1.07781	0.645233	1.12417	0.542581
BF039204	530874	CLN8		0.00136647	1.00214	0.986116	1.07598	0.521007	1.00979	0.93183	0.712592	0.00415805	0.777382	0.030417	0.902453	0.36923	1.00684	0.960898
BF044503	100125941	CLRN3		0.964304	1.24559	0.321417	1.02601	0.900091	0.793503	0.276875	0.96651	0.869789	0.820565	0.343901	0.912393	0.654203	0.835498	0.471836
BF042596	514447	CLSTN1	-	0.00232661	1.02393	0.893112	1.01254	0.939466	0.8368	0.280131	0.93678	0.690867	1.14316	0.416283	0.900042	0.521805	0.936536	0.739884
AW464992	281078	CLTA	Clathrin light chain A	2.6722e-08	0.937809	0.447323	0.879766	0.108047	0.695339	2.19768e-05	0.843961	0.0348348	0.957925	0.58585	0.965224	0.653544	0.927461	0.426499
BF046545	281078	CLTA	Clathrin light chain A	1.0742e-10	0.971377	0.796639	1.13169	0.241808	1.55817	8.41152e-05	1.01141	0.91398	1.30003	0.0150204	0.96346	0.7232	1.05325	0.681756
AW461483	281080	CLTC	Clathrin heavy chain 1	2.29086e-07	1.03058	0.658174	0.92306	0.216074	1.16445	0.0207761	1.06638	0.319524	1.0834	0.215855	0.984163	0.803906	1.11018	0.166224
BF044423	516405	CMBL		4.31914e-09	1.07809	0.496753	1.07313	0.492664	1.05682	0.590823	1.25197	0.0320378	1.27372	0.0213952	0.939021	0.540629	1.19534	0.155297
BF043025	509965	CMPK1	UMP-CMP kinase	0.000789059	1.06108	0.734122	1.23149	0.206283	1.2819	0.132871	0.773452	0.120301	0.639742	0.00815951	1.06273	0.710079	1.00177	0.992736
BM366064	787512	CMTM3		0.0105265	0.843213	0.0521648	0.977104	0.776502	0.96551	0.667216	1.20936	0.0228151	0.990042	0.902352	1.04109	0.6219	1.10722	0.286324
AW464168	508881	CMTM6		9.53719e-06	1.06368	0.641298	1.18908	0.175721	0.721042	0.0122141	0.878956	0.311326	0.822668	0.127795	1.06634	0.61302	0.910627	0.51241
BF043177	504831	CNBP	Cellular nucleic acid-binding protein	0.000216824	1.06174	0.397206	0.996314	0.956024	0.997312	0.967933	0.877095	0.0541217	0.89249	0.0935137	0.959334	0.535959	1.0026	0.973084
BF039819	512626	CNDP2	Cytosolic non-specific dipeptidase	5.38876e-06	1.15659	0.415259	1.1314	0.455459	0.616961	0.00476128	0.531762	0.000310805	1.06028	0.722931	1.32138	0.095338	1.11302	0.595682
AW465556	519225	CNGB3	-	6.33317e-12	1.00081	0.993708	0.94441	0.549838	1.55515	2.10386e-05	2.08758	2.05622e-10	1.9426	3.66383e-09	1.0585	0.552229	1.10811	0.373646
AW461712	539019	CNN2	Calponin-2	1.97451e-05	1.0385	0.557582	0.79721	0.000429357	0.770778	6.87829e-05	0.910712	0.12798	0.917437	0.160152	0.878465	0.0366822	0.95187	0.486577
BF042049	539019	CNN2	Calponin-2	5.25972e-06	0.82522	0.229116	1.10387	0.503171	0.932695	0.636538	1.18724	0.246798	1.66005	0.00105222	1.11155	0.473807	0.912754	0.611297
BF043142	522382	CNNM4	-	3.28351e-09	1.05749	0.564003	0.889781	0.203415	1.2069	0.0428462	1.49197	4.75721e-05	1.70258	2.52501e-07	0.947726	0.556459	0.959874	0.702042
AW462096	518544	CNO		4.68195e-07	1.08248	0.568239	0.842598	0.202786	0.655942	0.00244954	0.642019	0.00152038	0.771614	0.0560707	0.875375	0.320857	0.916121	0.555379
BF044812	518544	CNO		1.84409e-11	0.966979	0.707515	0.889346	0.169985	1.08293	0.34902	1.54801	3.13211e-06	1.26925	0.00651572	0.898758	0.210986	1.09441	0.359202
BF042091	533945	CNOT2		0.0228624	1.09061	0.548212	0.976809	0.862056	1.295	0.0595459	1.12445	0.386584	1.00097	0.99429	0.966637	0.801624	0.901154	0.518394
BF039496	527305	CNOT3		0.0669244	1.5627	0.0599793	0.810862	0.320026	1.25685	0.318133	0.722497	0.131385	0.477734	0.00208969	0.533559	0.00565756	0.667024	0.116762
BF043009	534707	CNOT6		0.0238627	1.0318	0.838963	1.13017	0.393665	1.52976	0.00418192	1.16588	0.285581	1.18839	0.230403	1.08056	0.588402	1.10818	0.555801
BF042498	508055	CNOT7	CCR4-NOT transcription complex subunit 7	0.119031	1.01373	0.950336	1.06403	0.76331	1.1885	0.403347	0.776369	0.222257	0.710906	0.10174	1.04575	0.828128	1.15918	0.544099
AW463518	280752	CNP	2',3'-cyclic-nucleotide 3'-phosphodiesterase	0.00894285	0.913894	0.577513	1.13719	0.395596	0.822696	0.199043	1.30804	0.0791552	1.00986	0.948128	0.983278	0.910992	1.02312	0.899294
AW463896	280752	CNP	2',3'-cyclic-nucleotide 3'-phosphodiesterase	0.0783745	0.898787	0.153569	1.02416	0.729221	0.979964	0.769146	1.11726	0.111783	1.0029	0.966524	1.01126	0.871019	0.955481	0.584615
AW465831	506534	CNPY2		0.000355526	1.04362	0.426564	0.96157	0.436492	0.95661	0.378779	0.919043	0.0968907	1.08973	0.0912041	0.97654	0.636789	0.967591	0.580667
BF041635	505637	CNPY4	Protein canopy homolog 4	0.00179174	1.04346	0.750632	1.05883	0.657769	1.09333	0.486497	1.04569	0.727079	1.32624	0.0307252	0.99363	0.960169	0.94324	0.686299
AW461467	539106	CNTROB	-	1.14564e-07	0.989001	0.899	0.89442	0.174006	1.365	0.000315775	1.39348	0.000137291	1.65163	7.38992e-08	1.03543	0.669066	0.772625	0.0131868
AW465200	614728	COASY		1.52841e-09	1.43969	0.0522812	0.987339	0.941798	0.963557	0.831572	0.769572	0.137279	0.891162	0.509892	0.915935	0.61524	1.04836	0.81607
BF043743	614728	COASY		0.339903	1.08735	0.565371	0.968117	0.810969	0.76428	0.0510691	0.663594	0.00358002	0.938494	0.639626	0.938192	0.637933	1.09076	0.595766
BF046002	532067	COBLL1	-	0.314975	1.06328	0.675573	1.08599	0.544894	1.01579	0.908338	1.24735	0.108298	1.18395	0.217656	1.15932	0.279702	1.1266	0.471459
AW466084	512799	COBRA1	-	2.16256e-05	1.18723	0.109988	0.970299	0.759581	1.00603	0.951355	1.19045	0.0808079	1.29855	0.0100505	1.07337	0.473209	1.08409	0.502198
AW461443	515788	COG1		8.35632e-07	0.904655	0.14712	1.0553	0.408783	0.925402	0.235648	0.835376	0.00736084	0.763537	0.000106167	1.01458	0.82366	1.02576	0.734297
BF043044	515788	COG1		0.154637	1.15484	0.507554	0.833973	0.369998	0.794572	0.257215	0.939006	0.755238	0.91692	0.667577	0.908902	0.636299	1.00359	0.988275
BF046440	515788	COG1		0.223996	1.10987	0.430942	1.00468	0.969704	0.777691	0.0447055	0.91497	0.470991	0.939511	0.612325	0.953953	0.701679	0.97579	0.868723
BF039386	512213	COG2		0.867062	0.916725	0.477783	1.08984	0.44918	0.972013	0.802375	1.01079	0.924592	1.05791	0.619968	1.07402	0.529592	0.957355	0.752657
AW463457	507580	COIL		0.161895	0.855474	0.274519	0.980534	0.882093	1.10615	0.447695	0.988963	0.933264	0.906583	0.460403	1.06382	0.640965	1.01625	0.919441
BF045682	507580	COIL		0.231842	0.900083	0.521875	0.947957	0.718373	1.11322	0.470019	0.97889	0.88547	0.893244	0.447115	0.935744	0.659844	1.11369	0.551508
AW463960	359712	COL12A1		0.018627	0.698016	0.0415066	1.07539	0.655509	1.35122	0.0652761	0.746379	0.0729877	0.817898	0.214444	0.790535	0.147632	1.06989	0.729691
BF039673	359712	COL12A1		0.000158738	1.02705	0.883561	0.988406	0.946702	0.851552	0.358787	0.641255	0.0132452	0.968471	0.854314	1.15735	0.403694	0.949237	0.791326
BF042325	359712	COL12A1		1.77891e-05	0.90712	0.36928	1.14707	0.181516	1.13122	0.229172	0.936954	0.523422	0.785717	0.0208507	0.988387	0.908715	0.965096	0.766644
AW464343	508076	COL18A1		0.00279686	1.03147	0.765959	1.03076	0.753471	0.827992	0.0542394	0.925844	0.425589	0.971402	0.763583	1.00685	0.943536	0.975357	0.832198
BF040930	508076	COL18A1		0.486583	1.09815	0.714831	0.727258	0.182867	0.835561	0.418956	1.28487	0.260772	1.37323	0.162963	0.973904	0.917857	1.37357	0.297241
BF041697	282188	COL1A2	Collagen alpha-2(I) chain	0.000729961	0.785491	0.426513	0.957381	0.882786	1.44025	0.197711	0.688074	0.186994	1.74083	0.0525284	0.869497	0.619258	0.448628	0.0376013
BF046382	282188	COL1A2	Collagen alpha-2(I) chain	0.387202	0.914846	0.776971	0.86151	0.613298	1.11608	0.709518	0.521234	0.0303884	1.01541	0.958608	0.871716	0.641555	0.540379	0.0822206
AW465560	282191	COL4A1	-	7.93572e-08	0.996812	0.978573	0.94758	0.62788	0.842172	0.125606	0.853744	0.157887	1.22206	0.0748392	0.861002	0.180947	0.800935	0.0996285
BF039572	282191	COL4A1	-	1.84369e-08	1.17517	0.183112	0.909282	0.40326	1.02585	0.82199	1.66983	3.02449e-05	1.97675	1.3339e-07	0.911507	0.41538	0.779154	0.0642077
BF043484	511422	COL6A1		0.0228925	0.785257	0.223034	0.899891	0.563807	1.08104	0.669593	1.08658	0.649394	1.3729	0.0865432	0.96778	0.857581	0.78157	0.272598
AW463498	507133	COL7A1	-	0.0581711	0.916054	0.443544	0.967203	0.75277	1.09606	0.387658	1.07551	0.492414	0.857925	0.151367	1.05954	0.585195	1.0705	0.598415
BF045865	538564	COL8A1		0.301952	0.886732	0.324072	1.07112	0.548192	1.06017	0.609424	0.829074	0.10492	0.972637	0.808159	1.10925	0.365839	1.02913	0.830741
AW461561	511081	COMMD2		0.0415553	0.998494	0.99056	0.925528	0.5132	1.24404	0.0686125	1.35366	0.0126993	0.95612	0.704242	1.16788	0.192341	1.20716	0.195255
AW462293	767926	COMMD3	COMM domain-containing protein 3	0.00033206	0.861194	0.148421	1.27154	0.015913	1.18081	0.0909146	0.843268	0.0831182	1.03498	0.723259	1.15478	0.14197	1.06035	0.60219
AW465998	767926	COMMD3	COMM domain-containing protein 3	1.20665e-08	0.921579	0.301969	1.07091	0.355359	1.47836	1.894e-06	1.54442	2.10376e-07	1.56464	1.08427e-07	1.0787	0.307158	1.02165	0.806969
AW464035	616960	COMMD4	COMM domain-containing protein 4	0.00235738	1.04059	0.67224	0.925948	0.382666	0.750528	0.00177742	0.946622	0.532963	0.913353	0.304397	0.889124	0.184353	1.10911	0.326584
AW462067	510280	COMMD9	COMM domain-containing protein 9	0.000464194	0.847235	0.385112	1.02486	0.892434	0.86587	0.428974	1.06056	0.746189	0.851395	0.377277	0.985935	0.937819	0.997869	0.991743
AW462471	618278	COMT	Catechol O-methyltransferase	0.0230397	0.925829	0.500902	0.929862	0.496234	0.984702	0.885078	0.886878	0.263017	0.87453	0.211924	0.955565	0.670223	1.08597	0.520206
AW464953	535533	COPB1	Coatomer subunit beta	0.00397425	0.969843	0.869135	1.13138	0.485203	1.27352	0.174223	0.649448	0.0171389	0.766346	0.135452	1.1095	0.556587	0.965128	0.86125
AW466196	281706	COPB2	Coatomer subunit beta'	0.00993628	1.00634	0.93593	1.05421	0.481906	1.04083	0.593601	1.00216	0.977025	0.91042	0.213384	1.08147	0.298064	0.970936	0.730084
BF044085	281706	COPB2	Coatomer subunit beta'	0.671835	1.16735	0.392369	0.948961	0.754073	1.10561	0.556204	1.00221	0.989446	0.794334	0.17195	0.969474	0.85288	1.13882	0.52519
AW465514	338085	COPE	Coatomer subunit epsilon	1.11181e-05	1.15105	0.0940551	0.82211	0.0145259	0.759078	0.000789869	1.00653	0.933478	1.31324	0.000895275	0.941104	0.437712	0.979392	0.820967
BM362004	536616	COPG2	Coatomer subunit gamma-2	0.25279	0.838748	0.198134	0.845441	0.186547	0.960143	0.747181	0.886695	0.342285	0.801517	0.0834954	0.977592	0.857408	0.900068	0.491703
BF043035	507932	COPS3	COP9 signalosome complex subunit 3	0.00624324	0.9496	0.670342	1.01043	0.926769	0.810607	0.0669453	0.827976	0.0985821	0.921668	0.47097	1.01053	0.926083	0.989978	0.941319
AW464161	540223	COPS4	COP9 signalosome complex subunit 4	0.00365677	0.822503	0.0714802	0.983784	0.871053	1.38475	0.00197381	0.806882	0.036709	0.785491	0.0193499	0.909681	0.349151	0.983208	0.886185
AW465607	505079	COPS7A		0.0328103	1.17384	0.168169	0.895001	0.307677	0.713888	0.00249707	0.696291	0.00124472	0.839103	0.104923	0.887873	0.268616	0.975444	0.848891
AW464695	540493	COPS8		0.0248742	1.03961	0.58548	1.06593	0.33995	0.803222	0.00167039	0.972312	0.673734	0.937079	0.331491	1.01994	0.767099	1.04109	0.611771
BF039578	281707	COPZ1	Coatomer subunit zeta-1	6.60417e-07	1.0439	0.758994	0.960522	0.758862	0.785106	0.0691682	0.822464	0.140039	1.25196	0.0907755	1.07946	0.56052	1.07887	0.626914
AW462546	616222	COPZ2	-	0.631093	1.42315	0.0688362	1.05726	0.754674	1.14638	0.444308	1.36441	0.0899889	1.36968	0.0815055	1.12513	0.514002	0.947676	0.80218
BF040564	514221	COQ10B		0.00186257	0.946854	0.724758	0.907722	0.51175	1.33348	0.0546372	0.908325	0.514639	0.97881	0.884388	0.976391	0.871143	1.39466	0.0532203
AW463087	504633	COQ2	4-hydroxybenzoate polyprenyltransferase, mitochondrial	0.0361179	1.03024	0.908754	1.16059	0.556613	0.824874	0.404162	1.26307	0.304663	0.934517	0.790518	1.2841	0.378407	1.14561	0.639784
AW465485	533208	COQ5	2-methoxy-6-polyprenyl-1,4-benzoquinol methylase, mitochondrial	1.48089e-12	1.04915	0.582455	0.929114	0.368619	1.47607	1.2195e-05	1.7027	1.83425e-08	1.69887	2.03756e-08	1.00195	0.980897	1.06641	0.510084
BF044218	533208	COQ5	2-methoxy-6-polyprenyl-1,4-benzoquinol methylase, mitochondrial	8.70081e-12	1.04103	0.700946	0.9069	0.315727	1.54354	3.51986e-05	2.02403	1.08715e-09	1.71243	7.45773e-07	0.995658	0.964205	1.13457	0.289171
BF043548	529282	COQ9	Ubiquinone biosynthesis protein COQ9, mitochondrial	0.000849658	1.11404	0.389836	1.09288	0.449619	0.721624	0.00706208	0.730963	0.00948631	0.856613	0.189985	0.960972	0.734183	0.928171	0.593897
BM363976	282196	CORO1A	Coronin-1A	2.59911e-11	0.852642	0.336143	0.874334	0.387665	0.691548	0.0201809	0.890787	0.456526	1.00469	0.975887	0.849255	0.293997	0.977418	0.900885
BF040956	515798	CORO1C	Coronin	0.972582	1.11822	0.566042	1.16437	0.405185	1.00214	0.99064	1.10374	0.588605	1.34797	0.105419	1.10971	0.568433	0.996674	0.987717
BF044101	515798	CORO1C	Coronin	0.0254229	1.18076	0.167949	0.790925	0.0378553	1.02518	0.822423	1.11156	0.341662	0.856248	0.164881	0.938846	0.569475	1.08699	0.538241
BF045244	515798	CORO1C	Coronin	0.0713188	0.987676	0.948004	1.04934	0.786245	0.959761	0.817096	0.835724	0.314307	0.988545	0.948257	0.89694	0.540792	1.0072	0.973136
BF042957	617165	COTL1	Coactosin-like protein	0.000155124	0.871775	0.187499	0.930588	0.462756	0.657559	6.69458e-05	0.87654	0.181057	1.08724	0.39364	0.889464	0.233677	0.954642	0.682672
BF041161	100126182	COX19	Cytochrome c oxidase assembly protein COX19	0.521856	1.06434	0.771766	1.04403	0.828987	0.860046	0.450845	0.778554	0.212656	0.975823	0.902344	0.958143	0.830282	0.99895	0.996546
AW465233	281090	COX4I1	Cytochrome c oxidase subunit 4 isoform 1, mitochondrial	6.81481e-08	1.09832	0.167873	0.831292	0.00500394	0.647435	5.55771e-09	0.915187	0.166536	0.929783	0.254458	0.920193	0.193741	0.984611	0.835185
BF040599	444878	COX5A	Cytochrome c oxidase subunit 5A, mitochondrial	0.0146561	0.99304	0.972537	0.898787	0.570714	0.9612	0.833251	0.959324	0.825153	1.01593	0.932997	0.97985	0.913749	0.668179	0.0998061
BM365799	287012	COX5B	Cytochrome c oxidase subunit 5B, mitochondrial	1.38615e-11	1.09826	0.438517	0.858332	0.183803	0.693049	0.00207351	0.64056	0.000240647	0.723164	0.00601977	0.949204	0.647836	1.08507	0.539525
BF041399	282199	COX6A1	Cytochrome c oxidase subunit 6A1, mitochondrial	8.2002e-05	1.1639	0.013823	0.915194	0.119216	0.949447	0.358306	1.2416	0.000292257	1.11559	0.0558225	0.941268	0.284459	1.0411	0.546668
BM363070	282200	COX6A2	Cytochrome c oxidase subunit 6A2, mitochondrial	0.048129	1.85274	0.003647	0.788532	0.213042	1.04061	0.833615	1.05953	0.760314	0.826065	0.315389	0.647465	0.0249203	0.946242	0.810603
BM364927	100270792	COX6B1	Cytochrome c oxidase subunit 6B1	1.45781e-07	1.05493	0.685476	0.80384	0.0838226	0.59997	0.000126875	0.620281	0.00030559	0.695345	0.00637175	0.87212	0.274728	0.928282	0.609358
BF039921	327688	COX7A2	Cytochrome c oxidase subunit 7A2, mitochondrial	2.35648e-09	0.922818	0.47771	1.01163	0.912678	1.068	0.533215	0.628915	4.58339e-05	0.605656	1.31389e-05	1.04356	0.685988	1.13158	0.330133
AW464448	540225	COX7A2L	Cytochrome c oxidase subunit 7A-related protein, mitochondrial	0.00171105	1.08832	0.498622	1.04529	0.711219	0.978018	0.852554	0.774078	0.0357876	0.660606	0.00097009	0.958912	0.725823	1.05929	0.669108
BF039382	281091	COX8A	Cytochrome c oxidase subunit 8A, mitochondrial	0.000194283	1.08337	0.560615	0.997314	0.983356	0.700097	0.00742489	0.714574	0.011334	0.731133	0.0178696	0.946806	0.671792	0.878281	0.397258
BM362809	514194	CP	-	0.00446349	1.83007	0.0403291	0.818111	0.454941	1.12329	0.664693	0.519243	0.0171612	1.08035	0.773149	1.08232	0.767954	1.10967	0.750823
AW464956	512903	CPA4	-	0.000630092	0.789671	0.137229	0.835056	0.219514	1.03985	0.78877	1.13007	0.403175	1.38585	0.0285415	1.0685	0.649867	0.95841	0.811481
AW465738	512903	CPA4	-	8.05427e-11	1.06196	0.5039	0.958792	0.619335	1.25144	0.0101009	1.56539	1.88271e-06	1.59794	7.68135e-07	1.02055	0.810069	0.983906	0.870013
BF042881	538880	CPEB2	-	0.16484	0.956254	0.806192	0.970038	0.857428	0.689173	0.0313135	0.831902	0.279558	1.03568	0.835986	0.964538	0.831158	1.24922	0.281782
AW465202	513281	CPM		0.000343109	0.923306	0.578814	1.12114	0.395364	1.18152	0.216714	0.928818	0.582394	0.895448	0.411653	0.899212	0.429535	0.931917	0.660957
BF043456	513281	CPM		0.00114678	1.03939	0.739343	0.854739	0.156723	0.957604	0.693473	0.871468	0.213551	1.46273	0.000984511	0.832838	0.0999403	1.01906	0.882228
BF040614	282703	CPSF1	Cleavage and polyadenylation specificity factor subunit 1	1.4985e-11	1.00078	0.993606	0.886987	0.195646	1.22545	0.0304603	1.74228	1.19901e-07	1.64116	1.35348e-06	1.04576	0.626972	0.930508	0.505838
AW462196	327689	CPSF2	Cleavage and polyadenylation specificity factor subunit 2	0.0861046	0.901784	0.498325	1.21319	0.174268	1.32457	0.0501905	1.00277	0.984353	0.847351	0.243196	1.00483	0.972767	0.89307	0.513507
BF041896	281712	CPSF3	Cleavage and polyadenylation specificity factor subunit 3	0.000862261	0.980324	0.85064	0.968141	0.740512	1.24909	0.026043	1.03651	0.713814	0.682327	0.000236452	0.916191	0.372107	0.923391	0.505981
AW463236	506812	CPT1A	-	6.07725e-06	1.46924	0.00877956	0.901783	0.443696	0.621582	0.000793555	0.800659	0.10272	1.03915	0.775522	0.985001	0.910618	1.11473	0.488181
BF039285	506812	CPT1A	-	0.00228702	1.21269	0.229069	1.09435	0.543535	0.877735	0.380416	0.699625	0.0187126	0.706125	0.0218384	1.11901	0.449074	1.11234	0.553742
AW462519	509459	CPT1B	Carnitine O-palmitoyltransferase 1, muscle isoform	2.59668e-05	0.94203	0.594589	0.94876	0.617572	0.666113	0.000278926	0.967965	0.757107	1.07487	0.493575	1.04288	0.690128	0.962888	0.761714
BF043244	504502	CPT2	Carnitine O-palmitoyltransferase 2, mitochondrial	0.631093	1.29491	0.212687	1.1618	0.436263	0.980982	0.920386	1.03927	0.841119	0.738295	0.118339	0.903525	0.597899	1.12258	0.616823
BF045661	534518	CPVL	-	0.00679866	1.10889	0.597014	0.985576	0.936468	1.33309	0.118738	0.967395	0.855711	0.640725	0.0193203	1.02083	0.909945	1.10076	0.659016
AW466200	493998	CRABP2	Cellular retinoic acid-binding protein 2	0.00173565	0.999078	0.990159	1.05004	0.482475	0.871923	0.0521154	1.11301	0.12672	0.85448	0.0266252	0.961868	0.575735	0.983687	0.845745
BF045843	787466	CRB3	-	0.0574613	1.27693	0.152685	0.917152	0.587845	0.684824	0.0204218	0.847407	0.301138	1.08894	0.602453	0.959205	0.793879	0.999116	0.996237
AW465256	511585	CRBN	Protein cereblon	2.46429e-12	1.02309	0.80724	0.925166	0.37392	1.52407	1.0016e-05	1.8984	7.9439e-10	1.79645	8.93208e-09	0.999816	0.998313	1.1262	0.260595
BM364542	537195	CREBL2	cAMP-responsive element-binding protein-like 2	6.92538e-11	0.949216	0.632544	0.936152	0.521064	1.35754	0.00411757	1.44299	0.000698131	1.26025	0.0274634	0.924705	0.446778	0.967042	0.780982
AW462786	538594	CREBZF		0.000334517	0.775508	0.05154	1.2034	0.128094	1.17117	0.19284	0.969118	0.794525	0.672811	0.00165601	1.26557	0.0544071	1.04319	0.767194
BM362069	530908	CREG1		0.00646332	0.995941	0.987241	1.51615	0.0890974	1.15284	0.556684	0.72551	0.18759	0.75164	0.240262	1.2352	0.383594	1.13881	0.640296
BF040572	504854	CRELD1	Cysteine-rich with EGF-like domain protein 1	3.38383e-05	1.23197	0.0413862	0.8528	0.0951717	0.785522	0.0127451	0.782626	0.0115098	1.08263	0.40099	0.819136	0.0378615	0.951765	0.657805
AW462851	515222	CRELD2	Cysteine-rich with EGF-like domain protein 2	0.00823638	1.18741	0.294542	1.01408	0.927945	1.18208	0.292113	1.25155	0.150575	1.34666	0.0610649	1.08658	0.59176	0.965238	0.842895
BF044437	506264	CRIM1		3.13412e-05	1.169	0.309157	0.933051	0.607954	1.16356	0.264221	1.41386	0.0125837	1.47657	0.00530107	0.981596	0.890505	0.944387	0.723198
BF045277	506264	CRIM1		2.8595e-05	0.832766	0.304296	1.05649	0.746095	1.14659	0.421395	0.735854	0.0747048	0.716134	0.0529759	1.04099	0.81285	0.930933	0.708868
BF041729	574093	CRIP1	Cysteine-rich protein 1	0.000303234	0.866222	0.0918405	0.970131	0.702054	0.837102	0.0280836	0.841911	0.0333201	0.966508	0.667425	1.04985	0.539798	0.899188	0.255904
AW462895	617723	CRIPT	Cysteine-rich PDZ-binding protein	1.32484e-05	0.967006	0.731387	1.03135	0.737029	1.37648	0.000938844	0.919481	0.36266	0.737422	0.00154019	1.01496	0.871613	1.06368	0.568926
BF041028	505329	CRISPLD2	Cysteine-rich secretory protein LCCL domain-containing 2	0.195594	1.1626	0.39019	0.934814	0.67987	1.0408	0.806533	0.797935	0.170312	0.886643	0.46217	0.979945	0.901233	0.982781	0.929248
BF041465	505329	CRISPLD2	Cysteine-rich secretory protein LCCL domain-containing 2	0.819054	0.634515	0.070953	0.8649	0.52978	0.926102	0.739303	0.689598	0.111069	1.12572	0.619474	0.770774	0.261545	0.824284	0.491081
AW465898	518180	CRKL	-	2.032e-07	1.04824	0.584404	1.10033	0.234716	1.29402	0.00202219	0.859363	0.0620142	0.848384	0.0434822	1.00096	0.990472	1.06126	0.54046
BF043123	518180	CRKL	-	0.989356	0.932086	0.786299	1.19992	0.448975	0.983454	0.94905	0.99547	0.986113	0.936196	0.794	1.29294	0.287052	1.09641	0.754342
AW465188	526536	CRNKL1	-	0.00332583	1.07331	0.500542	0.969237	0.747923	1.04062	0.682263	0.998913	0.991074	0.78262	0.0141202	1.01737	0.859406	1.09818	0.430933
AW462203	540109	CRTC3	-	0.445761	0.99498	0.977062	1.0421	0.793945	1.07864	0.631848	1.135	0.423681	0.830993	0.243678	1.1841	0.286777	1.02702	0.890001
AW465930	509058	CRY2	-	0.010812	1.17673	0.138709	0.933958	0.499486	0.757325	0.00768737	1.07771	0.459694	0.975858	0.808802	0.843693	0.0964134	0.912302	0.456594
BF042130	280682	CS	Citrate synthase, mitochondrial	0.817845	0.992448	0.952651	1.01382	0.908949	0.778699	0.0380928	0.861893	0.212142	1.08159	0.508111	0.966472	0.773194	0.983025	0.905797
BF043882	280682	CS	Citrate synthase, mitochondrial	0.00218433	1.03839	0.777723	1.09982	0.44421	0.910781	0.452306	0.925992	0.535997	1.20815	0.131289	0.958545	0.73296	0.957733	0.774084
BM364808	280682	CS	Citrate synthase, mitochondrial	0.372888	1.20304	0.356728	0.939518	0.739782	1.12883	0.519414	1.05477	0.776458	1.03278	0.863629	0.830087	0.323363	0.982434	0.936282
AW462503	533297	CSDA		1.66722e-10	1.03318	0.649469	1.08861	0.204531	0.941944	0.369718	0.866812	0.0349808	1.18265	0.0140142	1.10241	0.146044	1.05919	0.480641
BM365429	513993	CSDE1		0.000126338	0.902096	0.557222	1.28675	0.134198	1.41583	0.040614	0.827169	0.257584	0.855349	0.350324	1.12601	0.477338	0.984874	0.936419
BM365502	281094	CSF1		1.34818e-05	1.05214	0.767458	0.879195	0.428167	0.962298	0.812564	0.698733	0.0303189	0.975039	0.876045	0.869149	0.392749	0.909413	0.617021
BF040002	509418	CSF1R		0.0227479	1.11856	0.45138	0.86547	0.301683	0.711567	0.0172125	0.95437	0.737401	1.07742	0.592699	0.859194	0.278219	0.972248	0.864592
AW463978	281097	CSH2		1.41005e-11	1.02372	0.857403	0.826103	0.124434	1.39814	0.00830562	1.98591	6.68819e-07	1.41286	0.00659343	0.927483	0.541257	0.89425	0.438839
BM366655	509246	CSK	Tyrosine-protein kinase CSK	0.492922	0.75382	0.311793	1.13811	0.606232	1.01835	0.942181	0.948886	0.834245	1.15958	0.555386	0.688173	0.161998	0.914807	0.770583
AW461425	282684	CSNK1A1	Casein kinase I isoform alpha	1.50685e-05	0.996574	0.943105	0.998262	0.969103	1.16406	0.00125759	1.25083	5.87116e-06	1.27913	9.52856e-07	1.02343	0.60655	1.05966	0.284071
AW465807	282684	CSNK1A1	Casein kinase I isoform alpha	0.0133388	0.916098	0.483898	1.29139	0.0342922	1.32353	0.0208306	0.878791	0.27765	0.878781	0.277609	1.08002	0.516345	0.992441	0.955771
AW464865	523542	CSNK1D		0.00178971	1.12319	0.426355	0.951149	0.717741	0.982036	0.895857	1.07733	0.591118	0.898666	0.441575	0.990385	0.944375	0.948773	0.740602
AW465318	407122	CSNK1D	-	0.000113868	1.01107	0.907152	0.954007	0.597859	0.791666	0.0109432	1.07458	0.42114	1.28591	0.0063932	1.09908	0.291699	0.997555	0.981206
AW464813	768234	CSNK1E		0.147815	0.854887	0.539798	0.998921	0.996244	1.05685	0.807026	0.970453	0.893062	0.836078	0.430177	1.27744	0.29015	0.650587	0.0978546
AW465847	768234	CSNK1E		4.53484e-12	0.888326	0.246464	0.98985	0.916098	0.938758	0.514776	0.947976	0.581632	0.925975	0.428351	1.03806	0.699874	0.862921	0.184646
BF043344	768234	CSNK1E		0.0248049	0.778536	0.16241	1.03661	0.827037	0.746425	0.0796089	0.805051	0.190938	1.42698	0.0342139	1.13763	0.434478	1.16358	0.452754
AW462693	506060	CSNK1G2		0.0636827	1.04697	0.571113	0.960312	0.590019	0.809502	0.00648555	1.01541	0.838565	0.999266	0.9922	1.05639	0.465932	1.02218	0.810563
AW463577	506060	CSNK1G2		0.00581524	1.05248	0.690361	0.993384	0.955822	0.811168	0.0848551	0.771283	0.0337185	1.08927	0.476489	0.897612	0.369106	0.937982	0.656013
AW462731	407190	CSNK1G3	Casein kinase I isoform gamma-3	1.34266e-10	0.971267	0.78875	1.04468	0.668288	1.39747	0.00169634	1.86328	9.24316e-08	1.80466	3.00462e-07	0.996946	0.976066	1.06254	0.616984
BF040612	282419	CSNK2A1	Casein kinase II subunit alpha	0.00123284	0.876047	0.285752	1.23036	0.0756528	1.19939	0.118035	0.898338	0.353258	1.08077	0.500441	0.928518	0.519916	1.0124	0.929082
AW461998	615329	CSRP1	Cysteine and glycine-rich protein 1	6.07484e-05	0.86482	0.219334	0.88832	0.289057	1.01459	0.896317	1.19892	0.106672	1.40605	0.00320449	1.17415	0.152341	0.675436	0.00344551
AW463452	539381	CSRP2	Cysteine and glycine-rich protein 2	8.7574e-06	0.993198	0.928832	0.888002	0.10256	1.0125	0.862841	1.06104	0.411209	1.21753	0.00800431	0.858378	0.0372505	0.943486	0.493134
BF042249	539381	CSRP2	Cysteine and glycine-rich protein 2	0.935484	1.01641	0.932517	0.896635	0.541666	0.979124	0.905909	0.925672	0.665461	0.914102	0.615209	0.906541	0.582996	0.799434	0.305365
BF044698	541019	CSRP2BP	-	0.0270941	1.23258	0.197456	0.844212	0.266554	0.751449	0.0634519	0.97588	0.87205	0.938144	0.673825	0.880114	0.401016	0.990687	0.958134
AW465822	281102	CST3	Cystatin-C	7.05118e-07	0.947321	0.599056	0.833825	0.0604796	0.677145	0.000130339	0.884936	0.202784	1.03926	0.686261	0.995307	0.960619	0.947835	0.645595
AW466033	281102	CST3	Cystatin-C	6.56903e-05	0.982757	0.90074	0.796862	0.0841813	0.657212	0.00195475	0.919924	0.520763	1.05815	0.663341	0.875655	0.308321	0.882911	0.428823
BF040853	503685	CST6		0.00799971	0.946162	0.670461	1.15783	0.230545	1.06272	0.616829	0.922382	0.506698	1.06034	0.629867	1.00271	0.982191	0.985462	0.919736
BM365252	617799	CST7		0.0930488	1.12978	0.432424	0.812551	0.158322	0.838211	0.229212	0.842796	0.243743	0.724839	0.0307252	0.855312	0.2863	1.00962	0.955542
BM365975	617799	CST7		0.154943	1.17519	0.367834	0.874605	0.41934	0.665866	0.0166118	0.984874	0.926593	0.80311	0.188453	0.78128	0.139558	1.06611	0.757542
AW462722	514170	CSTB		0.00503308	1.11169	0.558804	0.933237	0.678432	0.997924	0.990044	1.07499	0.664405	1.03037	0.857457	1.14128	0.428754	1.09099	0.664522
AW466008	513132	CTAGE5		0.147306	1.09487	0.508504	1.04666	0.719887	0.774644	0.0555494	0.895362	0.386148	1.15045	0.295184	1.13748	0.313074	1.09676	0.550314
BF040183	513132	CTAGE5		9.22698e-05	0.803386	0.218111	1.10189	0.555813	1.28953	0.126022	0.991892	0.960516	0.837941	0.284793	1.11254	0.517437	0.984766	0.938323
AW465104	513131	CTBP1	-	0.769473	0.837872	0.458814	1.0507	0.798504	1.17421	0.392412	1.09055	0.643568	0.983353	0.933186	1.00578	0.977505	1.2322	0.416171
AW462049	281730	CTBP2	C-terminal-binding protein 2	1.77316e-11	0.957956	0.680897	0.854516	0.109145	1.47788	0.000161988	1.95278	4.51766e-09	1.79347	1.26639e-07	1.00013	0.998963	1.04667	0.698792
BF039750	517097	CTCF		0.0718811	0.902085	0.462253	1.05933	0.656765	0.978354	0.865899	0.956352	0.730665	1.02789	0.831926	1.0101	0.938175	1.02717	0.865574
BF045083	516199	CTDSP1		0.00550757	1.07405	0.733681	0.893172	0.565765	0.518248	0.00140328	0.690589	0.06351	0.937611	0.743062	0.997408	0.989458	0.917103	0.712226
AW462849	506115	CTDSP2		6.33317e-12	1.07557	0.478496	0.992983	0.941	0.473409	1.15091e-10	0.701893	0.000438522	1.00986	0.9179	0.968753	0.738757	0.948208	0.647113
BF046527	506115	CTDSP2		1.17116e-11	1.05629	0.684107	0.972843	0.828915	0.542923	1.0521e-05	0.695774	0.00569499	0.93276	0.58328	1.04315	0.738945	0.892983	0.44777
BF044735	540232	CTDSPL2		0.01492	0.802563	0.106843	1.09234	0.483862	1.21703	0.122655	0.918508	0.500347	0.762748	0.0349692	1.08589	0.513531	0.998733	0.993301
BF039551	514803	CTF1		4.80581e-06	0.986856	0.903258	0.916567	0.394999	0.666869	0.000196171	0.658699	0.000131477	0.739674	0.00441696	0.937761	0.529791	0.93662	0.589405
AW462432	281103	CTGF	Connective tissue growth factor	5.53377e-05	1.03841	0.813475	1.16845	0.296804	1.26295	0.119905	0.854301	0.291319	1.01863	0.901055	1.04336	0.775075	1.08685	0.643758
BF043833	615119	CTIF	-	0.157878	1.05946	0.7045	1.02455	0.863505	0.985055	0.915009	1.01013	0.943066	0.902059	0.466101	1.09022	0.541044	0.960817	0.816525
AW465169	526848	CTNNA1	Catenin alpha-1	2.2789e-08	0.958307	0.540218	1.12568	0.0745929	1.37507	8.9297e-06	1.55282	8.82436e-09	1.52276	2.75172e-08	1.03617	0.587666	0.887618	0.123963
BF039652	526848	CTNNA1	Catenin alpha-1	0.000839428	1.02845	0.891376	0.93457	0.726335	1.28067	0.203744	1.0363	0.85362	0.976887	0.903681	0.920775	0.669516	1.03669	0.874211
BF043900	515749	CTNNAL1	-	0.219121	0.735646	0.0501992	1.10627	0.480099	0.998317	0.990582	1.02536	0.860717	0.818738	0.164735	1.003	0.983232	0.962311	0.825923
BF044646	515187	CTNND1		0.00358466	1.03974	0.716024	1.11705	0.269652	0.810937	0.0392771	0.832273	0.0697188	1.31275	0.00820995	1.03494	0.73071	0.945612	0.642437
BF045618	515187	CTNND1		0.0323902	1.09351	0.640717	0.928055	0.679324	0.845339	0.357394	0.918938	0.639827	1.1523	0.433448	0.916	0.627228	0.869114	0.507614
AW463709	613527	CTNS	Cystinosin	0.0500324	1.03534	0.787789	1.08617	0.490348	0.928652	0.5366	0.995324	0.968731	0.816837	0.0947745	0.992547	0.950118	1.11939	0.440969
BF043237	613527	CTNS	Cystinosin	0.00132458	0.728075	0.020345	1.06221	0.626402	0.712809	0.0081028	1.25097	0.0747142	1.21841	0.114738	1.06357	0.619118	0.903864	0.489412
BF043942	613527	CTNS	Cystinosin	0.952158	1.15699	0.404304	0.917069	0.595368	0.989397	0.949278	0.809663	0.204831	0.794624	0.167995	0.86833	0.387444	0.920971	0.673477
BF039130	767849	CTPS2	CTP synthase 2	0.552527	0.83774	0.476191	1.00601	0.978489	0.905318	0.654714	0.855119	0.50386	1.1628	0.505109	1.45649	0.106596	0.61345	0.0761015
BF039189	534265	CTR9		0.70512	0.907815	0.430147	1.10667	0.375433	1.02468	0.830644	0.941988	0.600415	0.973346	0.812641	1.06312	0.591628	0.904783	0.466907
AW465588	518169	CTSA	Lysosomal protective protein	1.66921e-06	1.16012	0.306602	0.798038	0.108353	0.472942	1.32687e-06	0.899992	0.449192	0.878901	0.354506	0.811144	0.135679	0.909575	0.542089
AW464470	281105	CTSB	Cathepsin B	1.30593e-06	1.3009	0.0580422	0.908319	0.458308	0.59141	0.000144508	0.864327	0.262312	0.890877	0.373354	0.879747	0.324004	1.1073	0.496884
AW465705	281105	CTSB	Cathepsin B	2.23849e-06	1.10977	0.191842	1.00858	0.908559	0.764147	0.000606103	0.722768	5.13309e-05	0.635482	9.48001e-08	0.904219	0.179151	1.0164	0.853342
BF042491	281105	CTSB	Cathepsin B	0.00466095	1.21258	0.228165	0.837841	0.236215	0.546905	0.000142209	0.661058	0.00697765	0.864372	0.32819	0.88399	0.407548	0.944789	0.749665
AW466020	509715	CTSF		1.56342e-10	1.11188	0.352684	0.855947	0.149283	1.10051	0.37181	1.8305	4.94995e-07	1.4348	0.00127234	0.89997	0.32608	1.03616	0.778115
AW466189	510524	CTSH	Pro-cathepsin H	2.36802e-05	1.05514	0.428758	0.935694	0.303292	1.01002	0.876698	1.1542	0.0289622	1.18751	0.00949062	0.889253	0.0718654	1.09627	0.216261
AW464548	513038	CTSK	Cathepsin K	0.0391214	0.862927	0.28398	0.951553	0.704823	0.856873	0.24128	0.74786	0.0299374	0.682894	0.00497326	0.986118	0.915025	0.988088	0.935354
BF042236	281108	CTSL2	Cathepsin L1	5.02398e-05	0.995644	0.980096	1.03037	0.858183	1.50363	0.0175506	0.666399	0.0180885	0.548023	0.00065704	0.986334	0.934492	0.89706	0.565804
BF045667	281108	CTSL2	Cathepsin L1	0.000390347	1.09049	0.682915	1.07984	0.707382	1.44884	0.0739424	0.710198	0.0983687	0.664087	0.0491986	0.913243	0.657499	0.926675	0.735916
BF044942	327711	CTSS	Cathepsin S	0.000882379	0.805631	0.255999	1.05719	0.757114	1.71665	0.00380567	0.854483	0.38326	0.865046	0.421283	0.995917	0.981841	1.22031	0.336805
AW462127	404187	CTSZ	Cathepsin Z	0.000318026	1.18045	0.344968	1.03901	0.818884	0.525851	0.000292073	0.761009	0.106214	0.714045	0.0476601	0.896213	0.512746	0.933309	0.715775
AW462624	404187	CTSZ	Cathepsin Z	3.84361e-07	1.0949	0.292271	0.920699	0.304788	0.713827	8.85639e-05	1.18949	0.033851	1.41693	5.46349e-05	0.934968	0.402855	1.01021	0.915451
AW464072	538981	CTTNBP2NL		1.47897e-11	0.912201	0.358604	1.00377	0.968077	1.57472	1.01826e-05	1.89927	6.04994e-09	1.80606	4.64054e-08	1.08255	0.400366	1.02735	0.806405
BF044683	538981	CTTNBP2NL		0.994053	0.959979	0.752854	1.1161	0.362204	1.10561	0.404623	1.03841	0.753724	1.0779	0.532925	1.03859	0.752648	1.02678	0.862712
BF040146	407228	CUL1		0.0398652	0.790482	0.188816	1.03541	0.832891	0.789045	0.154502	0.926384	0.649344	1.15765	0.376333	0.818685	0.228074	0.99868	0.994729
BF041956	407228	CUL1		0.000126515	1.04395	0.761496	0.908037	0.468399	1.61185	0.000649067	1.01161	0.930683	0.996305	0.977752	0.836784	0.182932	0.927477	0.633584
BF041738	535219	CUL2		0.00400864	0.879109	0.315343	1.32781	0.0196365	1.50764	0.000983451	0.954765	0.696406	1.02448	0.838389	1.06986	0.5695	1.06835	0.647242
AW461845	617935	CUL4A	-	3.15095e-09	1.08117	0.463491	1.02474	0.806586	1.04559	0.655353	0.935702	0.506286	0.766012	0.00957319	0.914366	0.37139	1.06055	0.618571
BF039343	617935	CUL4A	-	0.0552744	1.21715	0.244657	1.04824	0.762327	0.841172	0.269278	0.819	0.203006	0.869352	0.370285	0.800405	0.15649	0.865525	0.448246
BF041448	617935	CUL4A	-	0.00330676	1.14784	0.143628	1.08201	0.36552	0.885502	0.164838	1.10421	0.256132	0.992294	0.928974	0.916942	0.319899	1.03069	0.774084
BF046269	617935	CUL4A	-	0.0442262	1.22306	0.270665	0.938165	0.706153	1.20795	0.266793	0.88396	0.467045	0.972297	0.868135	0.871293	0.416833	1.10636	0.620566
BF046537	535065	CUTC		5.15571e-05	1.0653	0.458809	0.966802	0.670699	1.3242	0.000776363	0.896757	0.173195	0.790088	0.00422288	0.910592	0.240718	1.21739	0.0437389
BF045936	523683	CUX1	-	9.76762e-09	1.04858	0.580874	0.933958	0.396932	1.01639	0.839782	1.22361	0.0145625	1.55091	1.03653e-06	0.971524	0.719495	0.970582	0.755009
AW462944	535258	CWC15	Spliceosome-associated protein CWC15 homolog	2.25059e-07	0.810851	0.0972669	1.0727	0.547496	1.13521	0.278833	0.697373	0.00295749	0.770678	0.0286557	1.0815	0.502081	0.920757	0.556419
AW465228	506212	CWF19L1		0.578961	0.895513	0.361183	0.927241	0.499692	1.09236	0.430286	1.0443	0.698149	0.926265	0.493759	1.04762	0.67724	1.12503	0.388181
BM364516	613811	CXCL12		7.32585e-05	1.04227	0.711367	1.05052	0.645471	0.792155	0.0329558	1.09011	0.421493	1.36538	0.00499538	0.986883	0.901823	1.03075	0.801815
AW462134	511771	CXCL14		0.640723	0.689346	0.190976	1.11238	0.730647	0.806747	0.531062	1.23173	0.454713	1.18613	0.556943	1.21307	0.572741	0.819731	0.575377
AW463646	511671	CXCL16	C-X-C motif chemokine 16	4.91256e-05	1.02103	0.846059	0.983311	0.868182	0.723571	0.0022288	0.868756	0.168878	0.8868	0.239005	0.887444	0.241821	1.11185	0.369303
AW463349	281214	CXCL2	Growth-regulated protein homolog gamma	0.297252	0.991055	0.965054	0.995471	0.979108	1.27169	0.176641	1.00134	0.993858	0.782013	0.167012	1.01742	0.92198	0.731093	0.143655
BM362452	513990	CXCL9	C-X-C motif chemokine 9	0.0186358	0.728643	0.360949	1.09899	0.773867	1.38855	0.31969	0.685854	0.253656	1.06114	0.856618	0.89901	0.745922	0.93484	0.857847
AW462419	506807	CXCR6		8.73895e-08	1.09009	0.282003	0.87815	0.0871508	0.856185	0.0420614	1.04435	0.563277	1.14431	0.0762382	0.958085	0.568432	0.995637	0.960587
AW461457	504687	CXHXorf56	UPF0428 protein CXorf56 homolog	1.259e-06	0.934925	0.30639	1.03939	0.531653	1.13543	0.0431516	1.11517	0.0811801	1.0598	0.348142	1.11274	0.087284	0.985218	0.837094
BF045469	511446	CXXC1	CpG-binding protein	0.106377	1.05361	0.670422	1.1353	0.269936	0.821052	0.088904	0.983962	0.887614	1.31797	0.0185895	1.13571	0.268585	1.04146	0.767992
AW463669	538485	CXXC5	CXXC-type zinc finger protein 5	0.0847125	0.931414	0.775346	1.03014	0.898555	0.79358	0.329428	1.18892	0.458589	1.3791	0.171151	1.18624	0.464448	0.895	0.689809
AW464983	527518	CYB561D1		0.538356	0.873505	0.399315	1.0799	0.60422	1.08545	0.580407	1.02225	0.881887	1.28776	0.0918707	1.04625	0.760283	1.09119	0.630646
BF039704	523966	CYB561D2	Cytochrome b561 domain-containing protein 2	0.104167	1.27477	0.065031	0.856096	0.198869	0.702201	0.00452379	0.90768	0.421051	0.999912	0.999417	0.95178	0.680773	1.11266	0.468146
BF045444	281110	CYB5A	Cytochrome b5	1.44052e-05	0.850177	0.507588	1.27861	0.289349	1.14324	0.562484	0.518614	0.00597968	0.478192	0.00219308	1.12128	0.620281	1.1459	0.613777
AW465247	506370	CYB5B		0.0115742	0.917447	0.439417	1.00014	0.998933	1.22994	0.0518044	0.806202	0.0432395	1.02576	0.808003	0.955408	0.663083	1.14269	0.280836
BF040355	506370	CYB5B		0.0192219	0.812906	0.128964	1.19393	0.161934	1.08564	0.513867	0.612956	0.000248706	0.831955	0.146872	0.938796	0.615542	0.887385	0.433472
BF046387	515356	CYB5D2	-	3.17321e-05	1.2064	0.170277	0.973364	0.832353	0.737379	0.019749	0.937958	0.615849	1.1162	0.390199	1.02072	0.872254	0.964541	0.810539
BF046262	536960	CYB5R2	-	0.906839	1.04049	0.767992	0.810904	0.0970123	0.9938	0.960237	1.10849	0.410393	0.895149	0.376257	0.964793	0.773947	0.958176	0.779029
BF045217	533608	CYB5R4	Cytochrome b5 reductase 4	0.602922	0.900609	0.466223	0.985958	0.915508	1.01753	0.896285	0.842801	0.202743	0.830224	0.166381	1.04478	0.742553	0.858836	0.346695
BF044752	281111	CYBA	Cytochrome b-245 light chain	0.737672	0.998288	0.991781	0.949816	0.738608	0.806758	0.167431	0.994683	0.972422	0.888026	0.442477	1.01337	0.931388	1.01416	0.940441
BF041202	615893	CYBASC3	Cytochrome b ascorbate-dependent protein 3	0.115546	1.12075	0.442871	0.996819	0.981611	0.694861	0.0105678	0.826055	0.170432	1.09822	0.498776	1.04045	0.774312	0.964944	0.829962
BM362197	281112	CYBB	Cytochrome b-245 heavy chain	0.472496	1.01052	0.946475	1.15031	0.334308	1.15712	0.314496	0.826429	0.190259	0.979358	0.885179	0.926008	0.595019	1.23884	0.227903
BM366482	281112	CYBB	Cytochrome b-245 heavy chain	0.33127	0.981036	0.918205	1.08579	0.634544	1.32476	0.108047	0.855205	0.367603	0.875999	0.445237	1.04843	0.784616	1.18598	0.420089
AW464135	510767	CYCS	Cytochrome c	0.00375904	0.949719	0.681364	1.09908	0.42259	1.40064	0.00560849	0.889248	0.319844	0.715725	0.00594422	1.09776	0.428517	1.28474	0.0779232
AW463968	518833	CYFIP2	-	1.64722e-10	0.984789	0.879972	0.968314	0.737781	1.51645	5.80222e-05	1.94938	3.80427e-09	1.92727	5.9856e-09	1.06671	0.502539	1.01963	0.861377
AW466093	282612	CYHR1	Cysteine and histidine-rich protein 1	0.11153	1.0263	0.785702	1.04825	0.601363	0.994023	0.946938	1.0629	0.499158	1.09349	0.323248	1.20869	0.0390303	0.973144	0.795922
AW462892	338048	CYP11A1	Cholesterol side-chain cleavage enzyme, mitochondrial	3.19022e-07	1.06972	0.582657	0.88634	0.300246	1.18656	0.14384	1.10769	0.379256	1.54474	0.000397048	0.996383	0.975063	0.931601	0.598766
BF043010	282422	CYP11B1	Cytochrome P450 11B1, mitochondrial	5.06259e-06	0.744648	0.176031	1.07368	0.730508	1.0255	0.902863	0.646885	0.0383616	0.796959	0.273838	0.899937	0.609707	0.703636	0.137259
AW461427	782561	CYP17A1		0.00766563	1.0963	0.491246	1.07858	0.543583	1.31898	0.0293074	1.25663	0.0702641	0.993249	0.956555	1.21108	0.127452	1.03626	0.811632
AW464414	281740	CYP19A1	Cytochrome P450 19A1	0.239753	0.93803	0.736502	1.23034	0.24161	1.26232	0.188909	1.17558	0.359684	0.858069	0.393696	1.35731	0.0866069	1.09702	0.667639
AW464689	281740	CYP19A1	Cytochrome P450 19A1	6.27638e-11	0.972761	0.787243	0.986604	0.887777	1.48921	0.000101195	2.0002	1.1606e-09	1.74634	2.56126e-07	1.03875	0.690926	1.10547	0.382728
BF043673	281740	CYP19A1	Cytochrome P450 19A1	0.4272	1.0436	0.800185	0.881232	0.42252	0.773117	0.105688	0.896766	0.489113	1.09532	0.563002	0.904964	0.525971	1.11109	0.578106
BF043383	532945	CYP20A1	Cytochrome P450 20A1	0.000313333	0.922145	0.457715	0.826492	0.0632925	1.39048	0.00180151	0.789562	0.0223634	0.797455	0.0283723	0.867312	0.16248	0.915596	0.475007
BF039557	526682	CYP3A5		0.000735614	1.14985	0.598518	0.847112	0.508876	1.4722	0.126841	0.835413	0.474167	1.27854	0.329052	0.767727	0.294086	0.995956	0.988879
BF045942	282214	CYP3A5		0.000652094	1.08085	0.726939	0.989661	0.959902	1.41707	0.0958298	0.732351	0.135727	1.14204	0.521293	0.792624	0.263557	1.1917	0.485942
AW465396	516085	CYP4A22		2.82327e-08	1.44801	0.0259466	0.72469	0.0374064	0.509583	3.94573e-05	0.924088	0.603241	0.548071	0.000199359	0.769267	0.0879237	1.47624	0.0359929
BF041737	516085	CYP4A22		2.89024e-07	1.52449	0.122143	0.599087	0.047901	0.363112	0.000188138	0.957235	0.863635	0.48173	0.00557407	0.691031	0.150167	0.950634	0.865081
AW462485	777789	CYSTM1	Cysteine-rich and transmembrane domain-containing protein 1	4.62674e-10	1.1213	0.269718	1.14638	0.16366	0.685339	0.000256873	0.762286	0.00691711	0.676429	0.00016507	0.958553	0.663541	1.12344	0.309424
BF040705	100141038	CYTH1	-	0.165303	0.837624	0.129018	1.01216	0.910092	1.03402	0.754727	0.978831	0.841568	1.00119	0.991123	0.954965	0.667044	0.899503	0.419567
BF043360	768230	CYYR1		0.000382437	1.13863	0.383977	0.926976	0.58391	1.02776	0.84304	0.836246	0.199201	0.809827	0.131053	0.926411	0.580895	0.995497	0.978478
BM365994	533003	D2HGDH	D-2-hydroxyglutarate dehydrogenase, mitochondrial	2.52382e-06	1.21559	0.143408	0.917551	0.491423	1.09701	0.459253	1.64475	0.000184482	1.53921	0.00100487	0.888956	0.347486	0.938106	0.660893
BF040210	509221	DAB2		0.384223	0.992816	0.955885	1.13024	0.318973	1.27949	0.0477365	1.02757	0.824068	1.02134	0.862973	1.02851	0.818286	1.13834	0.372769
AW461564	614538	DAD1	Dolichyl-diphosphooligosaccharide--protein glycosyltransferase subunit DAD1	3.83767e-08	1.13269	0.0190941	0.926405	0.118323	0.930612	0.141265	0.864193	0.00371117	1.25256	1.90992e-05	0.932531	0.152789	1.0032	0.956072
AW462198	281439	DAG1	Dystroglycan	2.67133e-08	1.02969	0.845661	1.0603	0.67759	0.682792	0.00860116	0.808376	0.134559	0.978732	0.878609	0.879834	0.364772	0.92048	0.621382
AW463297	281439	DAG1	Dystroglycan	0.434194	1.42237	0.0742067	0.953361	0.798059	0.969153	0.859979	0.942602	0.739378	1.08176	0.658405	1.35433	0.114006	0.887152	0.582169
BF043974	281439	DAG1	Dystroglycan	2.29129e-07	1.02325	0.728523	1.0291	0.647846	1.04697	0.465456	1.12877	0.0575238	1.30727	7.14242e-05	1.00586	0.925751	1.05568	0.455859
BF039724	512373	DAK		0.0749484	1.16971	0.407999	0.878268	0.461628	0.607021	0.00609558	0.985483	0.933744	0.796468	0.19907	0.883485	0.482222	1.17083	0.458713
BF040075	526885	DALRD3	-	3.07335e-12	0.975688	0.837666	0.899295	0.353019	1.38524	0.00569859	2.04949	4.36935e-08	1.87172	8.69086e-07	0.921469	0.47353	0.952224	0.710068
AW465882	616066	DAP	Death-associated protein 1	8.39064e-07	1.14739	0.0768212	0.962997	0.606106	0.694401	5.6581e-06	0.898301	0.1458	1.11519	0.139379	0.991785	0.910083	0.91205	0.271048
BF040692	616066	DAP	Death-associated protein 1	0.124808	0.578334	0.0309883	0.806335	0.353085	1.42591	0.128344	1.24339	0.354445	0.583922	0.0228536	1.04783	0.839675	1.05974	0.83607
BF044112	616066	DAP	Death-associated protein 1	8.57365e-06	1.12485	0.566825	1.01425	0.941592	0.520964	0.00128227	0.657341	0.0333283	1.05399	0.785508	1.03006	0.87816	0.778579	0.272619
BF046547	616066	DAP	Death-associated protein 1	0.67358	1.08058	0.68681	0.997051	0.986783	0.870316	0.444366	0.974447	0.884552	1.28387	0.171277	1.3498	0.0965346	1.04775	0.829844
BF041724	525506	DAPK3		6.57016e-08	0.976315	0.776077	0.906699	0.216164	1.10952	0.189783	1.24103	0.00784176	1.60584	1.26381e-07	1.00436	0.955911	0.927117	0.42422
BF043679	533156	DAPP1		0.102593	1.05958	0.679139	1.07307	0.58905	1.13266	0.341363	1.05988	0.655884	0.923547	0.542546	1.01265	0.923193	1.1072	0.514657
BM366444	504336	DAXX		0.00765086	1.03909	0.807269	1.02394	0.871276	0.758275	0.0620292	0.806729	0.145029	0.948885	0.719416	1.10844	0.481579	0.937341	0.715373
AW464715	540286	DAZAP2	DAZ-associated protein 2	0.00815946	0.922318	0.528736	0.904244	0.408724	0.894113	0.358643	0.815564	0.0973642	0.784964	0.0501113	0.876361	0.279767	0.962047	0.783077
AW465554	768330	DBI	Acyl-CoA-binding protein	3.04687e-06	0.946035	0.784765	1.46164	0.0549944	1.529	0.0325127	0.848329	0.399309	0.730222	0.110105	1.06523	0.745413	1.25547	0.301015
AW465967	518157	DBNDD1	Dysbindin domain-containing protein 1	4.23747e-10	1.0071	0.956319	0.978979	0.861046	1.27754	0.0473962	2.24546	1.10163e-08	1.98847	4.83963e-07	1.01969	0.872378	0.919337	0.558455
BF040510	514706	DBNL	Drebrin-like protein	0.0126945	1.13634	0.307602	0.920231	0.480504	0.696931	0.00316128	0.840774	0.144011	0.929447	0.534442	0.924548	0.50545	0.962389	0.780688
AW464079	785849	DCAF5	-	0.0273392	1.02264	0.814212	1.01302	0.884005	1.27128	0.00868805	1.04512	0.618995	1.16821	0.0835949	1.09763	0.295719	1.05955	0.589971
BF041496	785849	DCAF5	-	0.0233245	1.08687	0.530071	1.06031	0.633828	0.803562	0.0790598	0.688731	0.00349227	1.05313	0.673623	0.996766	0.978956	0.932442	0.641
AW464313	510316	DCAF8		8.70725e-07	1.08758	0.565944	0.975406	0.857991	0.693803	0.0107509	0.966658	0.80751	1.35645	0.0318929	0.939089	0.651827	0.973675	0.866511
BF045463	510316	DCAF8		0.000193624	1.2223	0.101277	1.07889	0.501827	0.672731	0.00084176	0.750727	0.0134523	0.933339	0.541606	1.00815	0.942618	0.957728	0.750608
BM361819	508778	DCAKD	Dephospho-CoA kinase domain-containing protein	0.209299	1.21449	0.230101	1.18097	0.268144	1.16772	0.30162	0.924928	0.601836	0.937237	0.664622	0.856572	0.302352	0.958512	0.815332
AW465777	539794	DCLRE1B	-	0.0968605	0.810235	0.137513	0.94903	0.68734	1.21966	0.130261	1.121	0.380837	0.861411	0.25353	1.06801	0.612868	1.12715	0.45291
AW464991	280760	DCN	Decorin	6.69221e-08	0.932559	0.724624	0.983095	0.92852	1.00667	0.97209	0.598324	0.00880247	1.11924	0.553973	0.822519	0.306195	0.786637	0.262466
BM366855	282640	DCPS		0.0166351	0.89072	0.472969	0.871623	0.358197	0.954188	0.753031	0.832128	0.220479	0.988537	0.938316	1.00485	0.974068	0.991806	0.964016
AW463830	511045	DCTN1		4.79936e-11	1.08486	0.389867	0.97458	0.771041	1.38163	0.000540027	2.04165	5.17311e-11	1.84272	4.31695e-09	1.04278	0.636131	1.03952	0.712985
AW462210	527201	DCTN2	Dynactin subunit 2	2.47739e-08	1.08079	0.501755	0.99866	0.990127	0.618689	4.13598e-05	0.853234	0.146898	1.10095	0.376588	0.923899	0.466281	1.00901	0.944326
AW464608	527201	DCTN2	Dynactin subunit 2	7.256e-05	1.00778	0.921487	0.971801	0.701364	0.774244	0.00107942	0.909921	0.20862	1.12627	0.114692	0.983405	0.822414	1.02569	0.768448
BF045676	514327	DCTN3	Dynactin subunit 3	6.64497e-07	1.127	0.308907	1.0339	0.763155	0.983536	0.880698	1.22413	0.0749596	1.29922	0.0208743	0.963209	0.734794	1.05371	0.684275
AW465351	513751	DCTN6	Dynactin subunit 6	1.58746e-06	0.666103	0.00216265	1.00093	0.993863	1.78586	1.0758e-05	0.961903	0.74723	0.682065	0.00232722	0.99218	0.94804	0.99735	0.984745
AW464730	508759	DCUN1D5	DCN1-like protein 5	0.000357886	0.982877	0.887099	0.960101	0.71899	1.14634	0.230219	1.41235	0.0033323	0.959425	0.714347	0.914482	0.430548	1.05989	0.670852
BF043899	526937	DCXR	L-xylulose reductase	0.0853333	1.2183	0.391446	1.10331	0.645884	0.651102	0.0485737	0.872266	0.523377	0.685325	0.0812331	0.988842	0.958136	1.4385	0.163506
BF040009	512898	DDA1	DET1- and DDB1-associated protein 1	0.00549797	1.15448	0.261145	0.945849	0.640003	0.708295	0.00513077	0.870629	0.246877	1.09217	0.45957	0.898306	0.368887	0.963962	0.795981
BF043362	511951	DDB1	DNA damage-binding protein 1	0.150271	1.21528	0.392867	0.764837	0.206347	1.14284	0.526908	1.11206	0.614487	0.953133	0.819773	0.863781	0.487859	1.03581	0.891449
AW463090	777788	DDIT3	DNA damage-inducible transcript 3 protein	0.00128876	0.770568	0.0237177	1.11558	0.298109	1.02084	0.843745	1.1735	0.130087	1.39453	0.00230828	1.21111	0.0711727	0.981259	0.881603
AW462331	529235	DDIT4	DNA damage-inducible transcript 4 protein	1.32432e-06	0.65166	0.0415119	1.39144	0.104445	0.830268	0.356696	1.04843	0.81408	1.62827	0.0180672	1.22355	0.317762	0.805012	0.317094
AW463277	529235	DDIT4	DNA damage-inducible transcript 4 protein	0.103497	0.575779	0.0202894	1.19558	0.411956	1.35247	0.161605	1.05694	0.795707	0.930488	0.739669	1.09201	0.707641	1.14684	0.595364
BM366955	529235	DDIT4	DNA damage-inducible transcript 4 protein	0.000731289	0.579006	0.0201266	1.34341	0.187459	0.924637	0.724532	1.0329	0.884183	1.57289	0.0453298	1.17919	0.459336	0.849813	0.503845
BF040950	280763	DDO	D-aspartate oxidase	0.0396864	1.0204	0.907579	0.918393	0.606414	0.711088	0.0425777	0.548352	0.00056525	0.734042	0.0650647	0.864668	0.379941	1.13134	0.517062
AW462438	510682	DDOST	Dolichyl-diphosphooligosaccharide--protein glycosyltransferase 48 kDa subunit	1.19267e-10	1.23676	0.163246	0.891147	0.424022	0.566336	0.000204818	0.52575	3.56668e-05	0.928978	0.608703	0.977727	0.875489	0.942725	0.720155
AW463118	510682	DDOST	Dolichyl-diphosphooligosaccharide--protein glycosyltransferase 48 kDa subunit	9.59987e-11	1.27225	0.222005	0.84591	0.37405	0.504881	0.000560372	0.49082	0.000346625	1.12668	0.525632	0.980543	0.91658	0.865475	0.494659
AW464628	510682	DDOST	Dolichyl-diphosphooligosaccharide--protein glycosyltransferase 48 kDa subunit	1.32269e-08	1.31755	0.225575	0.875959	0.543707	0.490618	0.0017625	0.525253	0.00437538	1.10455	0.648206	1.01613	0.941403	0.798243	0.352665
AW465990	534092	DDR1		8.47835e-06	0.970567	0.727355	0.8954	0.174239	1.02736	0.737989	1.35506	0.000376878	1.5024	4.65257e-06	0.974242	0.746357	0.95997	0.666527
BF040836	534092	DDR1		0.000610623	1.07905	0.545648	1.13383	0.287655	1.00129	0.991231	0.793862	0.0534458	0.591283	3.59141e-05	1.00027	0.998136	1.06291	0.664335
BF040874	533523	DDR2		0.0848122	0.744109	0.242199	1.04572	0.84801	1.11142	0.650874	0.839117	0.453125	0.922451	0.729389	1.14025	0.574134	0.753129	0.319552
AW465180	510816	DDX1	ATP-dependent RNA helicase DDX1	5.37584e-09	0.922623	0.376642	1.03638	0.6756	1.56733	2.10137e-06	1.57721	1.60423e-06	1.6378	3.11789e-07	1.08292	0.352407	1.07394	0.479453
BF042075	510816	DDX1	ATP-dependent RNA helicase DDX1	0.0110282	0.813123	0.228356	1.21647	0.223781	1.27926	0.127711	0.744444	0.0692022	0.787693	0.139708	1.01213	0.939948	0.987273	0.946214
AW465386	514323	DDX17		9.99725e-05	0.671721	0.0668735	1.18521	0.407362	0.949668	0.80064	0.625131	0.0247118	0.708982	0.0966475	1.16723	0.450621	0.854451	0.497273
BF040218	514323	DDX17		0.0270191	0.792223	0.0872473	1.24081	0.0881591	0.992426	0.951454	0.956324	0.7208	1.18335	0.181162	1.0834	0.527342	0.906594	0.518623
AW464225	517438	DDX19B		0.00304132	0.892767	0.266612	0.963026	0.693116	0.949454	0.587156	0.855415	0.105722	1.0262	0.786355	0.965191	0.710532	0.836774	0.11787
BF041597	537395	DDX23		0.621678	1.00894	0.930999	0.967645	0.729938	0.839996	0.0711869	0.973449	0.777564	1.0673	0.494882	0.928595	0.437823	0.943077	0.615437
AW463825	529613	DDX24		0.184948	0.970287	0.7985	0.917441	0.433623	0.896542	0.321805	0.859133	0.170117	1.08559	0.455399	0.885731	0.271468	0.921772	0.541608
BF043513	529613	DDX24		3.90701e-08	1.16617	0.0459646	0.947475	0.444818	0.758888	0.000232048	1.28448	0.000739818	1.48172	6.54065e-07	1.0296	0.67896	1.02711	0.75343
AW462158	539411	DDX28		0.40608	0.965305	0.777336	0.831317	0.114114	1.08331	0.489796	1.07325	0.541616	0.996554	0.976179	0.920261	0.473333	1.13375	0.376574
AW462165	614215	DDX39A		0.0555598	0.959567	0.688366	0.989227	0.909784	0.961267	0.679638	0.936191	0.491239	0.937916	0.503365	0.931593	0.459604	1.04885	0.680903
BF043055	614215	DDX39A		0.27113	1.0295	0.789373	1.10935	0.306859	0.746839	0.00531175	0.856236	0.128624	0.921551	0.420321	0.997002	0.9763	0.867312	0.24952
BM366539	614215	DDX39A		0.0169416	0.943133	0.778628	1.03695	0.852508	0.763757	0.17082	0.848605	0.401658	0.922258	0.678549	0.874471	0.49272	1.11042	0.65192
AW463923	540191	DDX39B	Spliceosome RNA helicase DDX39B	0.0014835	1.11201	0.309248	1.08182	0.418153	0.687472	0.00027169	0.88254	0.200329	0.883103	0.202604	1.06001	0.547979	0.982398	0.879057
AW464165	540191	DDX39B	Spliceosome RNA helicase DDX39B	2.92031e-08	1.00451	0.930544	0.963623	0.447614	1.03895	0.433611	1.27772	4.86344e-06	1.48263	4.76528e-11	1.00673	0.890365	1.02506	0.664994
BF044966	505276	DDX41		7.08086e-07	1.11337	0.309461	0.964244	0.714684	1.02479	0.805763	1.61284	1.12295e-05	1.72724	9.21303e-07	1.03234	0.74929	1.01105	0.924173
BF043409	508660	DDX46	-	0.0108836	0.932799	0.477023	1.13544	0.164452	1.32065	0.003165	1.32339	0.0029626	1.26437	0.0118528	1.16235	0.100804	0.958098	0.69839
AW466077	534721	DDX47	Probable ATP-dependent RNA helicase DDX47	0.0291439	1.03756	0.62035	0.875183	0.0612706	0.970042	0.664712	1.02654	0.708871	1.00493	0.944089	1.01772	0.80221	1.09873	0.254195
AW462568	533700	DDX5		0.000109974	0.858974	0.479036	1.3955	0.105017	1.15628	0.475781	0.630614	0.0264604	1.05956	0.775884	1.38475	0.113141	1.25171	0.340554
BF040554	533700	DDX5		0.060585	0.998506	0.991863	1.06113	0.667678	1.41876	0.0137288	0.833457	0.190484	0.847521	0.233853	1.09668	0.504745	1.27543	0.137157
BM365279	533700	DDX5		0.00121341	1.07403	0.758875	1.11316	0.626545	0.953173	0.82753	0.744329	0.183196	1.29583	0.24188	1.20127	0.406167	1.04362	0.867217
BF040590	534331	DDX50		0.000316948	0.749253	0.0947197	0.948761	0.740128	1.62863	0.0031061	1.12607	0.454922	0.719997	0.0419359	1.01352	0.932482	1.04339	0.825582
BF045076	507418	DDX51	-	0.413439	1.07996	0.664452	0.938643	0.699839	0.774012	0.122571	0.901476	0.528153	1.27418	0.14371	0.950194	0.755692	1.06449	0.755673
AW462090	535152	DDX54	-	0.07817	1.16408	0.130759	0.924775	0.403901	0.743352	0.00233435	0.882213	0.183164	0.953754	0.612604	0.893743	0.232077	1.01399	0.900001
BF041549	508728	DDX56	Probable ATP-dependent RNA helicase DDX56	0.955535	1.14547	0.518058	0.956467	0.819064	0.96316	0.847017	0.941175	0.755408	1.07821	0.698872	0.996175	0.984284	1.10862	0.663817
AW463910	513906	DDX6		2.31726e-09	0.898967	0.25222	1.01083	0.902817	1.3463	0.00129878	1.54885	6.35898e-06	1.48838	3.14148e-05	1.10874	0.244663	0.954878	0.646145
BF041764	534251	DEDD2		0.0624886	1.00631	0.960196	1.04677	0.700423	0.902602	0.389688	1.02074	0.86273	0.937896	0.589682	1.16394	0.204327	0.908	0.489713
BF039216	507290	DEGS1	Sphingolipid delta(4)-desaturase DES1	1.73186e-09	0.781968	0.0468585	1.08274	0.484213	1.05751	0.622286	0.628491	0.000128654	0.572694	7.48119e-06	0.875892	0.245412	1.07472	0.597467
BF041173	538883	DEM1	Exonuclease V	0.0131218	0.815624	0.163289	1.19465	0.194364	1.33166	0.0388581	1.35038	0.0305929	1.51528	0.0033042	0.944292	0.673669	1.085	0.612906
AW464125	514134	DENND1A		0.0589463	1.07894	0.528467	0.934734	0.545767	1.02316	0.837388	1.03865	0.733973	0.996213	0.972866	0.990545	0.93213	0.976824	0.863323
BF040558	514134	DENND1A		0.630442	1.12873	0.375658	1.00876	0.945383	0.859036	0.235679	1.13002	0.339029	1.02987	0.817251	0.948521	0.678301	1.06881	0.662622
BF045775	512632	DENND2A	-	0.035822	1.88788	0.000500686	1.09853	0.558848	0.905137	0.535353	0.840086	0.280198	0.891241	0.474201	0.943175	0.715671	1.42511	0.0732316
BM364527	504595	DENND2D		0.00322669	0.962265	0.850882	1.14124	0.487153	1.18284	0.377768	0.709972	0.075108	1.08508	0.667159	0.981232	0.920456	0.932623	0.763342
AW463154	534558	DERA	Putative deoxyribose-phosphate aldolase	0.000129372	0.987831	0.886784	1.11001	0.200861	1.35572	0.000389791	0.893544	0.168256	0.760947	0.00129475	1.03135	0.70331	1.09131	0.359796
BF042271	534558	DERA	Putative deoxyribose-phosphate aldolase	0.00203197	1.00041	0.997383	1.06892	0.570643	1.55767	0.000366469	0.891419	0.329433	0.748445	0.0161656	1.01783	0.8803	1.09478	0.512227
BF044787	404121	DERL1	Derlin-1	0.00608571	1.3612	0.0313092	1.02606	0.845584	0.854741	0.2377	0.934573	0.608906	1.33393	0.0326326	0.92044	0.530991	1.25292	0.149881
BF043260	508465	DERL2		6.53867e-06	1.37231	0.00580597	0.927421	0.469418	0.697316	0.000963389	0.64337	7.80386e-05	1.13518	0.225448	1.06796	0.527647	1.05262	0.677868
AW462674	280765	DES	Desmin	6.62519e-10	1.29972	0.0761248	1.1232	0.396816	1.09635	0.501819	0.878945	0.347054	0.887964	0.386246	1.04217	0.762603	1.07189	0.668683
BF043789	280765	DES	Desmin	0.247562	0.956001	0.778953	0.957782	0.771559	1.05649	0.711532	0.909795	0.525169	0.711574	0.0251083	1.04964	0.744379	1.02261	0.901913
AW465077	507981	DFFA		0.334259	0.952676	0.590637	1.05129	0.550317	0.955762	0.5889	0.872117	0.105815	0.975299	0.764931	0.919706	0.318959	1.12296	0.256239
BF045264	507981	DFFA		8.73777e-06	0.974847	0.883208	0.939536	0.704627	1.14211	0.420356	1.3338	0.0839296	0.824245	0.24266	0.901056	0.527041	1.08821	0.6564
AW465273	767971	DGCR2		3.67761e-07	1.09519	0.251758	0.885569	0.106438	0.889992	0.121222	1.20485	0.0147566	1.2397	0.00530557	0.933528	0.357019	0.98438	0.856445
AW462572	540254	DGCR8	Microprocessor complex subunit DGCR8	0.0611028	1.04841	0.665833	1.03946	0.702613	0.850594	0.114207	1.03263	0.751343	1.10043	0.346739	0.943061	0.563363	1.07412	0.564611
AW462585	506348	DGKA	Diacylglycerol kinase alpha	1.94294e-05	0.901867	0.437582	1.00681	0.956303	0.777069	0.0454553	0.776158	0.0444951	1.29002	0.0434872	1.04625	0.715204	0.837922	0.234809
BF039394	537533	DGKH	-	2.40149e-05	1.14806	0.537121	1.03394	0.876122	1.3306	0.185663	1.5364	0.0487552	1.57707	0.0369627	1.07228	0.744581	1.05153	0.83448
BF040275	537533	DGKH	-	0.922025	0.936456	0.674874	1.01788	0.903329	0.93137	0.626505	0.885971	0.408218	1.01755	0.905089	1.01621	0.912273	1.04956	0.781438
AW466188	509834	DGUOK		0.102145	0.96506	0.698483	1.02074	0.812007	0.940093	0.475109	1.18277	0.0557305	1.18291	0.0555595	1.04051	0.645713	1.09757	0.361466
AW464015	523264	DHDDS		0.00718966	1.12774	0.374443	0.885558	0.338913	0.875855	0.297319	1.18716	0.178774	0.831206	0.147903	0.983971	0.898418	1.25639	0.132746
BF043611	444988	DHPS	Deoxyhypusine synthase	0.00486783	1.02023	0.895793	0.993675	0.964426	0.672977	0.00707129	0.935216	0.638129	1.02843	0.8438	1.10253	0.493556	0.95001	0.765791
AW461330	282851	DHRS9	Dehydrogenase/reductase SDR family member 9	0.00334138	0.917748	0.56765	1.14832	0.340744	0.892326	0.419497	1.43639	0.0123635	1.13891	0.357093	1.15582	0.305691	0.786364	0.153791
BF039945	517113	DHTKD1	-	0	1.13419	0.154284	0.882129	0.133907	1.16721	0.0660117	1.29465	0.00276301	1.06181	0.470049	0.875589	0.11277	0.997315	0.977722
BF042942	512327	DHX15		0.00336819	0.959156	0.808042	1.08145	0.62605	1.40387	0.0382005	0.960282	0.800721	0.94961	0.74748	0.998839	0.994227	1.00297	0.987658
BF041407	512470	DHX29	-	0.00112712	0.905111	0.417128	1.31735	0.0199921	1.15266	0.222158	0.938571	0.583905	0.810054	0.0725039	1.17982	0.156321	1.04282	0.756331
BF043090	506965	DHX34	-	0.065148	1.2741	0.318792	0.884408	0.585845	0.667676	0.0768921	0.832223	0.416046	0.858986	0.505644	0.816591	0.369882	1.01979	0.942622
BF042628	509583	DHX36		0.0223475	0.905925	0.51034	1.31117	0.0563265	1.65354	0.000638981	0.899172	0.447762	0.930871	0.608372	1.11612	0.432714	1.10847	0.54105
BM366313	520046	DHX38	Pre-mRNA-splicing factor ATP-dependent RNA helicase PRP16	0.781177	0.974216	0.900407	0.890477	0.550133	0.905425	0.608638	1.19754	0.354155	1.05569	0.782452	0.920741	0.670309	1.30978	0.255162
AW463372	536093	DHX8	-	0.223059	1.0671	0.571928	0.895995	0.304185	0.749125	0.00850563	0.92796	0.483111	1.08544	0.442063	1.0126	0.906291	0.930578	0.58007
AW465873	281115	DHX9	ATP-dependent RNA helicase A	3.67738e-05	1.03356	0.630294	0.926417	0.244555	0.924134	0.22984	0.897346	0.101172	0.877609	0.049384	1.00003	0.999644	1.06764	0.380904
AW464382	493999	DIABLO		0.00148351	1.04324	0.656411	0.92357	0.368117	0.996337	0.966742	1.04473	0.619518	0.83217	0.0405627	0.935245	0.448087	0.982263	0.868115
AW462364	786565	DIAPH1	-	0.0647814	1.29235	0.347944	1.63091	0.0450916	1.74876	0.0186028	0.957268	0.845381	0.715256	0.138428	1.01542	0.95087	0.950572	0.851764
AW464459	337871	DICER1	Endoribonuclease Dicer	0.914026	0.811465	0.329256	1.08281	0.68898	1.05758	0.778155	1.01629	0.935189	0.894212	0.574068	0.952545	0.806704	1.03008	0.91205
AW463573	519826	DIDO1		0.0576764	0.885315	0.117757	1.09674	0.199047	1.08121	0.276525	0.8862	0.0946182	0.94804	0.455808	1.07144	0.335664	0.932024	0.420776
AW466176	510385	DIEXF		0.0353477	1.04206	0.687196	0.904406	0.293288	0.889645	0.222112	0.95433	0.623534	1.0313	0.746105	0.996918	0.974116	1.0357	0.760903
BF044835	512064	DIP2B		0.43295	1.09334	0.654839	0.996976	0.987033	1.19012	0.35211	0.798589	0.230424	0.842041	0.36471	0.991272	0.962473	1.0253	0.910845
BF042999	525619	DKC1		0.000398455	0.92366	0.526722	1.16362	0.194923	0.822154	0.0955815	0.855112	0.180859	0.922032	0.485142	1.0406	0.731728	0.930192	0.610294
BF043160	504445	DKK1		0.621856	0.963087	0.859546	0.894367	0.572864	0.968997	0.875153	1.22191	0.31297	1.11698	0.576342	0.903892	0.609722	1.15617	0.544834
BF045944	504445	DKK1		1.14897e-12	1.06774	0.605374	0.866304	0.212582	1.61941	8.58669e-05	2.5797	2.25756e-11	2.08187	2.87727e-08	1.06489	0.58289	1.05619	0.694765
AW462599	506627	DKK3		0.0141264	1.00222	0.990864	1.03819	0.832682	1.30276	0.139751	1.20768	0.28975	1.14416	0.448803	1.11501	0.539993	1.00617	0.977352
AW461367	509338	DKK4	-	3.97738e-10	1.0268	0.819184	0.85801	0.159618	0.457332	1.18567e-09	0.528184	1.89634e-07	0.802731	0.0455512	0.935686	0.538624	0.969132	0.809002
AW464660	533910	DLD	Dihydrolipoyl dehydrogenase	6.20922e-06	0.923723	0.532918	1.12107	0.339477	1.71716	2.84714e-05	0.858838	0.204815	0.661664	0.000973436	1.10153	0.418409	1.03247	0.821173
BF041419	533910	DLD	Dihydrolipoyl dehydrogenase	0.0928099	0.987855	0.929422	1.02365	0.85753	1.12435	0.369623	0.867863	0.278795	0.773513	0.0524203	0.936449	0.614361	1.05536	0.723319
AW462638	535699	DLG5	-	1.42019e-10	1.00893	0.923353	1.07247	0.42265	1.31369	0.00262119	1.12066	0.193812	1.03031	0.7316	1.15541	0.100973	1.1149	0.290536
AW463018	535699	DLG5	-	0.19266	1.02024	0.882247	1.02193	0.862671	1.05329	0.679015	0.966684	0.787016	0.870062	0.269518	1.00144	0.990861	0.989724	0.946247
AW465299	281117	DLK1		0.148116	0.965313	0.734748	1.05953	0.556666	0.972081	0.773199	1.0815	0.42634	1.15911	0.136647	0.964639	0.714121	0.904677	0.385224
BF040125	281117	DLK1		0.65011	0.906	0.658025	0.942775	0.778866	1.01105	0.958219	1.33375	0.173391	1.21686	0.351351	0.972951	0.89601	1.00034	0.998894
BF041598	784366	DLX3		1.22618e-12	0.942294	0.63732	0.750118	0.0179555	1.43113	0.00359503	1.95747	4.72536e-07	1.57968	0.000279802	0.963256	0.752072	0.994701	0.969643
BF046193	784366	DLX3		0.773644	0.790781	0.318572	1.09539	0.670697	1.17959	0.441684	0.948486	0.804954	1.14046	0.539998	0.903405	0.635528	0.732911	0.238727
BF039045	507415	DLX5		0.305125	1.08518	0.648871	0.859126	0.370251	0.973044	0.869519	0.882612	0.460682	0.700284	0.0357605	0.831042	0.268472	0.916477	0.667574
BF046571	539676	DMTF1		0.00369217	0.888541	0.472749	1.31865	0.0755625	1.37813	0.0402979	0.801199	0.152399	0.925455	0.614074	1.15991	0.335726	1.02725	0.883611
BF042970	782535	DMXL2	-	0.141281	0.983637	0.914379	0.807067	0.136219	1.1649	0.286325	1.52044	0.00456517	1.22043	0.165562	1.16758	0.279187	1.11518	0.529743
BF044731	360006	DNAJA2	DnaJ homolog subfamily A member 2	0.208747	0.96606	0.743885	1.24673	0.0283657	1.14369	0.17612	0.930869	0.467793	1.19443	0.0751728	1.05933	0.558757	0.997687	0.984433
BM366593	513397	DNAJA3		0.00251478	1.25313	0.0437846	1.07043	0.509397	0.736319	0.00418236	1.13499	0.221847	0.961181	0.700752	0.970415	0.770609	1.01148	0.925762
AW461989	528615	DNAJA4		1.77316e-11	1.06663	0.502511	0.903615	0.265418	1.1888	0.0600157	1.77753	3.57544e-08	1.81298	1.55976e-08	1.03234	0.725193	1.06468	0.554942
AW462766	528615	DNAJA4		0.000839608	0.951737	0.525475	0.931325	0.342059	1.00938	0.900382	1.01399	0.852265	1.07233	0.350961	1.03458	0.648806	0.94021	0.462307
AW466131	538426	DNAJB1	DnaJ homolog subfamily B member 1	0.000512964	1.08002	0.352819	0.882251	0.11007	0.914029	0.248947	0.869728	0.0758337	1.03336	0.672238	0.864259	0.063846	1.19931	0.0512583
BF042255	538426	DNAJB1	DnaJ homolog subfamily B member 1	2.9996e-05	1.05266	0.555057	0.90265	0.217893	0.95389	0.565702	0.946093	0.50039	1.07977	0.351581	0.829661	0.0260782	1.26909	0.0152762
BF039689	506316	DNAJB11	DnaJ homolog subfamily B member 11	1.01788e-06	1.30642	0.0283335	1.11107	0.344181	0.93719	0.559181	0.679396	0.000916631	1.30439	0.0194059	1.31892	0.0150919	1.14334	0.321048
AW464918	533603	DNAJB12	DnaJ homolog subfamily B member 12	1.27285e-05	1.19608	0.137305	0.965023	0.747984	0.785563	0.0327928	0.786701	0.0338116	0.905476	0.371708	0.949265	0.63862	1.13105	0.362641
BF044379	533603	DNAJB12	DnaJ homolog subfamily B member 12	0.372468	0.966637	0.866377	0.968235	0.863403	0.909591	0.6248	0.981989	0.922825	1.84809	0.00278143	0.952866	0.796963	1.07249	0.757947
BM364762	533668	DNAJB2		0.629365	0.972755	0.923988	1.20482	0.455023	1.19512	0.480024	0.944921	0.81991	0.848676	0.515556	0.890814	0.665737	1.40064	0.289152
AW462622	541274	DNAJB4	DnaJ homolog subfamily B member 4	0.180952	0.661922	0.146541	1.21475	0.294133	1.31188	0.145094	1.07241	0.704927	1.2098	0.304271	1.15671	0.43138	1.09757	0.679152
AW466210	282215	DNAJB6	DnaJ homolog subfamily B member 6	0.000149078	1.04465	0.539072	0.957702	0.514184	0.879533	0.0562	1.00655	0.921311	1.05198	0.444691	0.952185	0.459829	0.996748	0.967425
AW461812	508137	DNAJC11	DnaJ homolog subfamily C member 11	0.0237391	1.15723	0.167554	1.08788	0.388498	0.746196	0.00379377	0.906628	0.316159	1.2712	0.016334	1.02036	0.836	1.0186	0.87646
AW463073	508137	DNAJC11	DnaJ homolog subfamily C member 11	4.42376e-06	1.21416	0.23269	1.05055	0.748426	0.950353	0.740519	1.19926	0.240021	1.34041	0.0627169	0.885804	0.431401	1.04113	0.818818
BF041126	281259	DNAJC12	DnaJ homolog subfamily C member 12	0.0141264	0.792547	0.303191	1.09962	0.657019	1.19922	0.396734	0.513217	0.00273053	0.833303	0.394971	0.966708	0.874111	1.02808	0.910018
BF040858	281691	DNAJC14	DnaJ homolog subfamily C member 14	0.661909	1.0646	0.62045	0.929791	0.544151	0.859341	0.209042	0.969992	0.799331	1.10688	0.398226	1.03892	0.750071	0.984403	0.909366
AW465592	524795	DNAJC17	DnaJ homolog subfamily C member 17	2.09752e-11	1.02536	0.798822	0.877916	0.158617	1.19112	0.0600652	1.59303	4.03827e-06	1.61304	2.45955e-06	0.940246	0.501752	1.03817	0.734325
BF043032	509302	DNAJC21	DnaJ homolog subfamily C member 21	0.0244811	0.924538	0.606954	1.18945	0.232826	1.54084	0.00395991	0.982606	0.903339	0.887687	0.411026	1.25714	0.117245	1.10166	0.561994
BF042511	768227	DNAJC24	DnaJ homolog subfamily C member 24	0.0187479	0.871888	0.420082	1.46989	0.0185671	1.50087	0.0133257	0.966685	0.83187	0.782872	0.128959	1.19925	0.257581	1.05893	0.760371
BF039325	286770	DNAJC3	DnaJ homolog subfamily C member 3	0.000663063	1.01112	0.930328	1.24569	0.0695631	1.39354	0.00709865	0.912398	0.443292	1.40061	0.00632234	1.24974	0.0656555	0.955131	0.742316
BF044924	533579	DNAJC4	-	0.165919	1.01046	0.950127	0.942948	0.702621	0.862243	0.337093	0.906852	0.525608	0.776731	0.104438	0.822446	0.2069	0.915133	0.629806
AW462634	515176	DNASE1L1	Deoxyribonuclease-1-like 1	0.131133	1.17407	0.335824	1.1127	0.484888	1.04767	0.760285	0.982034	0.905411	0.933819	0.653848	1.06273	0.690232	1.13169	0.505723
BF043988	515176	DNASE1L1	Deoxyribonuclease-1-like 1	4.73454e-07	1.29534	0.372305	1.15302	0.595591	1.9425	0.0158008	0.809949	0.432734	0.806822	0.424387	1.20678	0.48396	1.20005	0.577635
AW461971	512512	DNASE1L3	-	7.90062e-13	1.15326	0.129291	0.989299	0.901531	1.00829	0.924377	1.30729	0.00354748	1.36271	0.000729528	0.927702	0.389674	1.18367	0.109338
AW462266	282218	DNASE2	Deoxyribonuclease-2-alpha	1.96922e-06	0.88877	0.362186	1.01742	0.886085	0.823686	0.111616	0.873903	0.266116	1.02667	0.82715	0.872183	0.259267	0.928434	0.606945
AW464626	282218	DNASE2	Deoxyribonuclease-2-alpha	0.00283076	0.943451	0.5521	0.883758	0.177557	0.799731	0.0166052	0.969566	0.733982	1.03839	0.678811	0.997066	0.974217	1.01879	0.865792
AW465986	359716	DNMT3A		0.916324	0.940283	0.704127	0.980318	0.895947	1.06779	0.671337	1.03674	0.812392	0.889771	0.44342	0.975958	0.872801	0.938315	0.71983
BF044846	359716	DNMT3A		0.233467	0.864124	0.480835	1.15026	0.465898	1.38953	0.0899935	0.903277	0.595797	1.2987	0.175935	1.15004	0.466508	0.83374	0.438683
AW464642	353354	DNMT3B		3.88342e-09	0.985793	0.905153	0.869593	0.226135	1.10249	0.396424	1.68125	2.92345e-05	1.32244	0.0175299	0.927178	0.510536	0.95184	0.704395
AW465906	506882	DNPEP	Aspartyl aminopeptidase	0.0752204	1.31292	0.0831902	0.919872	0.563706	0.781056	0.0955408	0.888806	0.415855	1.29034	0.081731	0.935838	0.646484	0.946521	0.752422
BF046171	539421	DOCK10	-	2.352e-12	0.970685	0.758546	0.951713	0.589803	1.46859	9.32902e-05	1.96756	7.13118e-10	1.66392	7.29015e-07	1.10566	0.275847	1.0135	0.899393
AW465532	508023	DOCK6	-	0.404718	1.04044	0.770861	0.957354	0.729615	1.05431	0.675006	0.947224	0.667291	0.796742	0.0754943	0.990072	0.9369	0.947644	0.727407
BF039238	508023	DOCK6	-	0.000169314	1.01192	0.935785	0.993057	0.959723	0.644513	0.00227573	0.890201	0.400684	0.921127	0.55212	0.921187	0.552437	0.964586	0.825591
BF040437	508023	DOCK6	-	0.102593	1.01661	0.929625	1.11029	0.556942	0.654742	0.0201345	0.851882	0.369108	0.854583	0.378573	1.04879	0.788883	0.881154	0.532805
AW463757	616045	DOCK9		0.00454297	0.775289	0.0834694	0.786157	0.0788251	1.01142	0.93295	1.35717	0.0269202	0.89442	0.409934	0.95866	0.754584	0.82295	0.235672
BF039861	522248	DONSON		0.073244	0.836431	0.0433773	1.11088	0.195199	1.27931	0.0032888	0.978215	0.784629	0.890118	0.152287	1.11393	0.183991	1.00332	0.973022
AW462239	514520	DOPEY2	-	1.87636e-11	1.10701	0.385658	0.995714	0.96919	0.643971	0.000203314	0.824124	0.0860645	0.982905	0.876787	0.921144	0.461206	0.922674	0.52732
BF044047	515409	DPF1		0.106042	1.03877	0.729842	1.07957	0.457734	0.800018	0.0335468	0.912081	0.372624	0.857771	0.139657	0.980815	0.850626	0.979755	0.86818
AW462536	787359	DPF3	-	0.00208146	1.08017	0.481668	1.0146	0.887826	1.16075	0.150643	1.04227	0.687261	0.792155	0.0265856	0.878782	0.211767	1.03851	0.755755
BF042573	787359	DPF3	-	0.0901651	1.3847	0.0679536	0.792542	0.157164	0.978156	0.894061	1.02694	0.872666	1.07492	0.671806	0.741901	0.0709077	1.19375	0.374654
AW461969	768224	DPH2	Diphthamide biosynthesis protein 2	0.00876872	1.01456	0.881559	1.03649	0.692612	1.23823	0.0212911	1.09747	0.306823	1.00375	0.967019	1.0263	0.77454	1.04696	0.672977
BF044297	511579	DPH3	DPH3 homolog	0.00401531	0.96954	0.836109	1.04376	0.762157	1.15534	0.309596	0.907753	0.494742	1.1611	0.293368	1.05126	0.723939	1.09392	0.585035
AW461942	523737	DPM2	Dolichol phosphate-mannose biosynthesis regulatory protein	2.26583e-06	1.21276	0.08277	0.951017	0.626241	0.621675	2.17864e-05	0.778748	0.0179506	0.959404	0.687673	1.00214	0.983463	0.882302	0.306131
AW463033	523737	DPM2	Dolichol phosphate-mannose biosynthesis regulatory protein	0.000767439	1.27801	0.00802574	0.889769	0.165496	0.731439	0.000404374	1.03653	0.667685	1.20692	0.0275529	0.994657	0.948837	1.11171	0.295402
BF040107	510200	DPP3		0.0494447	1.16607	0.259221	1.20094	0.158172	0.844344	0.191644	1.12266	0.369955	1.16393	0.240702	0.917928	0.50627	1.07287	0.634662
BF043927	100125760	DPP7		0.00222781	0.899731	0.330761	0.932507	0.493924	0.92198	0.426824	0.993414	0.948316	0.837914	0.086895	0.976262	0.813721	1.09338	0.456242
BF043709	521100	DPP9	-	0.171101	0.916617	0.648909	1.22343	0.262001	0.927074	0.67212	0.921348	0.647087	0.951101	0.779205	0.929742	0.683858	1.21057	0.372097
BM362088	533746	DPYSL2	Dihydropyrimidinase-related protein 2	2.52268e-05	0.912883	0.583702	1.00981	0.951051	0.800803	0.166298	0.96611	0.828475	1.10707	0.523367	0.912556	0.565776	1.01025	0.954567
BF041001	540345	DRAP1	Dr1-associated corepressor	0.000111275	0.991569	0.95825	0.948592	0.725467	0.613028	0.00182955	0.769819	0.0857018	0.891409	0.461266	0.972472	0.852593	0.909022	0.602129
AW464398	281128	DSC2		0.0065413	1.07216	0.557301	1.09812	0.403304	1.178	0.146102	0.888087	0.290167	0.868027	0.208133	1.04315	0.705344	1.08682	0.526019
BF039483	538739	DSCAML1	-	0.500635	1.2633	0.219081	0.877121	0.45551	0.753637	0.1106	0.920963	0.638821	1.14339	0.445699	0.877241	0.455979	0.904163	0.63742
AW464312	513267	DSTN	Destrin	8.24516e-07	0.956409	0.745292	1.00847	0.94705	0.95454	0.714328	0.71717	0.011039	0.734187	0.0177282	0.985969	0.911432	0.813239	0.1869
AW466104	513267	DSTN	Destrin	1.22516e-05	0.981626	0.830599	1.0617	0.458158	1.50377	4.33004e-06	1.49271	6.02887e-06	1.42987	3.97348e-05	1.03195	0.696286	1.25508	0.0232581
BM364454	534119	DTNB		1.03599e-08	0.978983	0.865449	0.958725	0.717651	0.78058	0.037078	0.814096	0.0816059	0.628571	0.000185604	0.982629	0.880451	1.01695	0.905334
BF044445	506612	DTNBP1	Dysbindin	0.353535	0.908832	0.531134	1.10185	0.492837	0.926945	0.591385	0.97775	0.873338	0.986133	0.921189	0.925005	0.581213	0.862863	0.394489
AW462347	509795	DUS2L		4.03572e-11	0.973161	0.831276	0.8899	0.335328	1.47916	0.00188976	1.98236	4.63503e-07	1.6387	0.00012841	0.971463	0.810279	1.03201	0.822736
BF044582	508812	DUS3L		0.855938	1.13873	0.567574	0.87081	0.512871	1.12068	0.589667	0.905666	0.638958	0.87546	0.529169	0.881859	0.55189	0.991763	0.974209
AW463267	539175	DUSP1	Dual specificity protein phosphatase	0.4342	0.765919	0.277324	1.14179	0.553976	1.13176	0.575951	1.08199	0.721543	0.876604	0.566685	0.875745	0.569321	1.36306	0.25397
AW464709	539175	DUSP1	Dual specificity protein phosphatase	6.67538e-08	1.01958	0.902535	0.770926	0.0902739	0.592027	0.00099931	0.903638	0.504762	1.03141	0.838368	1.08562	0.588396	0.765474	0.121679
AW465037	539175	DUSP1	Dual specificity protein phosphatase	0.000985836	1.13837	0.379903	0.702855	0.0138658	0.935649	0.633627	1.20122	0.191882	1.10923	0.45821	0.972941	0.844033	0.882804	0.440414
BF042534	505302	DUSP12		0.140519	1.04559	0.757595	1.02007	0.882047	1.01226	0.927535	0.925827	0.565563	0.737895	0.0264542	0.995182	0.971232	0.992378	0.962636
BF044131	507294	DUSP14	Dual specificity protein phosphatase 14	0.121694	0.869987	0.351597	0.865085	0.295774	0.9156	0.523413	0.877439	0.345116	0.802431	0.114583	0.980494	0.886447	1.1663	0.363923
AW461438	618644	DUSP16		2.96473e-06	0.976999	0.741704	0.947628	0.421685	1.11742	0.100378	1.02423	0.720058	0.947038	0.416364	0.974446	0.698372	1.10197	0.213802
AW464253	618644	DUSP16		3.33885e-06	1.1503	0.310968	0.909052	0.475734	0.796085	0.0914664	0.77524	0.0603437	0.973242	0.83891	0.963789	0.782246	1.11421	0.458064
AW466062	618644	DUSP16		0.00037859	1.05887	0.598566	1.16184	0.145134	0.813531	0.0468337	0.786298	0.0213579	0.924129	0.44032	1.01707	0.86823	0.962684	0.752191
BF041705	787471	DUSP22	-	0.221577	1.09521	0.652046	0.862678	0.430025	0.985902	0.940444	1.04494	0.817126	0.732677	0.0997301	0.861497	0.425783	0.791115	0.307008
BF041117	787244	DUSP28	-	0.00336595	1.10962	0.358159	0.947543	0.612243	0.761064	0.0124356	0.965089	0.738005	0.849537	0.128562	0.929536	0.492268	0.930109	0.561903
AW464118	615432	DUSP3		2.79813e-10	1.03185	0.6751	0.940139	0.377727	1.30099	0.000370408	1.69208	3.86523e-10	1.41699	5.567e-06	1.0187	0.790576	0.954383	0.577947
BF040271	540380	DUSP4	-	0.0627021	1.07596	0.743188	0.984058	0.935067	0.866925	0.485098	0.992472	0.970003	1.15171	0.474957	0.658034	0.0434532	0.952043	0.847848
BF040804	515310	DUSP6	Dual specificity protein phosphatase 6	0.0997025	1.03181	0.799251	0.878197	0.262713	0.814075	0.0785638	0.815472	0.0810171	1.02396	0.837353	0.957651	0.707647	1.15169	0.3056
BF041073	515310	DUSP6	Dual specificity protein phosphatase 6	0.000563093	1.09072	0.650497	1.21145	0.2891	1.40069	0.0653015	0.771584	0.153524	0.606848	0.00725385	1.43469	0.0488326	1.07417	0.736266
BF046323	515310	DUSP6	Dual specificity protein phosphatase 6	0.00225877	1.28115	0.153367	0.849819	0.321868	0.822009	0.233725	0.731057	0.0594434	0.664739	0.0150641	1.19553	0.277407	0.962387	0.837876
BM366665	515310	DUSP6	Dual specificity protein phosphatase 6	4.20224e-05	1.21485	0.259741	0.889057	0.466874	0.842376	0.28985	0.661246	0.0126351	0.623208	0.00468525	1.34938	0.0671819	0.88429	0.51984
AW465805	507945	DUT		0.0179386	1.20646	0.0577038	0.98449	0.86437	0.929169	0.423373	0.987389	0.889695	0.876663	0.154018	0.966282	0.707944	1.04618	0.67561
BF039660	539203	DVL3	-	0.000525678	0.897595	0.138253	0.949774	0.44961	0.979617	0.762037	1.04906	0.482052	1.27993	0.000583564	0.961381	0.56295	0.943699	0.468637
AW462814	537748	DYNC1H1	-	0.268255	1.01184	0.914519	1.01209	0.907056	1.01861	0.857844	0.926629	0.460223	1.05626	0.595397	1.07922	0.460004	0.941426	0.62058
AW463625	537748	DYNC1H1	-	1.73005e-05	1.16864	0.274235	1.08626	0.529771	0.795674	0.086167	0.956844	0.737279	0.947369	0.681049	0.930407	0.583652	0.844346	0.293773
AW463901	537748	DYNC1H1	-	0.209598	1.08427	0.517412	0.973187	0.815259	0.998249	0.987974	0.915833	0.45081	0.936366	0.57239	0.970194	0.794783	0.909109	0.49512
AW463507	526329	DYNC1I2	Cytoplasmic dynein 1 intermediate chain 2	2.93827e-06	0.921031	0.536615	0.996902	0.980367	1.29736	0.0427084	0.8141	0.106949	0.644353	0.000917175	0.882079	0.321841	1.06568	0.661918
BF045696	510330	DYNC1LI1		0.0409889	0.782755	0.276359	1.18841	0.408653	1.02676	0.899094	0.874293	0.519684	1.40813	0.104389	1.30753	0.201242	0.985723	0.954485
AW462798	519789	DYNC1LI2	-	0.119683	0.838822	0.0824656	1.00697	0.940099	1.02847	0.761468	0.980902	0.834786	0.989724	0.911027	1.09686	0.319393	0.98068	0.863193
BM364049	513342	DYNLRB1	Dynein light chain roadblock-type 1	7.37381e-08	0.95346	0.621268	0.930919	0.427813	0.78501	0.00912944	0.775163	0.00624625	0.90948	0.294273	0.933393	0.44505	1.00804	0.940824
AW465886	532989	DYRK1A	-	6.90015e-10	0.897026	0.13157	1.11159	0.120067	1.0854	0.226526	0.725029	1.22959e-05	0.725731	1.29392e-05	1.01846	0.785867	0.883654	0.119809
BF043349	514916	DYRK2		0.152183	0.843493	0.201166	1.05012	0.692295	1.11276	0.388478	1.02628	0.833665	0.775197	0.0429404	1.08615	0.504204	0.91776	0.562441
AW464594	505149	DYRK3		0.004021	0.911143	0.510072	0.915982	0.515516	1.06332	0.648855	1.13629	0.344796	1.24112	0.112836	1.06353	0.647797	1.02355	0.878731
BF046712	505149	DYRK3		0.00763086	1.05205	0.645566	1.03352	0.753356	1.27632	0.0230649	1.10473	0.344251	1.22098	0.0609895	1.04602	0.6682	0.932545	0.56146
BF043292	506546	DZIP1	-	0.0303665	1.37984	0.0876749	1.06507	0.742013	1.08196	0.648028	0.809948	0.224542	1.00776	0.96423	1.10651	0.557763	1.16729	0.464244
BF039950	514085	E2F6	Transcription factor E2F6	0.115498	0.937888	0.699316	0.961033	0.796167	1.2437	0.159955	1.30005	0.0921485	1.23158	0.179223	0.9395	0.685178	1.17074	0.402564
AW464106	515997	E4F1		2.82838e-06	1.03783	0.82173	0.856221	0.317515	0.830875	0.233722	0.872329	0.378617	0.925437	0.6166	1.01103	0.94341	0.97817	0.904168
AW461613	507577	EAF1	-	5.57914e-05	0.912139	0.287203	1.13803	0.120985	0.887141	0.150347	0.835789	0.0331346	0.737217	0.000473989	1.0342	0.683755	1.0833	0.388165
AW466208	613523	EAF2		0.0808954	0.91026	0.491596	0.972684	0.827151	1.0657	0.616232	1.03445	0.789467	0.991729	0.947778	1.04171	0.7474	0.998955	0.994577
AW463810	520143	EAPP		1.34275e-12	1.01349	0.899794	0.968094	0.746392	1.5468	5.40305e-05	2.03948	2.0074e-09	1.7819	3.33032e-07	1.08403	0.422128	1.02578	0.828903
BF042900	538551	EBAG9		0.000702428	1.09098	0.507663	1.14781	0.262273	1.38042	0.010489	0.842548	0.164837	1.021	0.865086	1.1613	0.224414	1.27633	0.101736
BF040027	512041	EBNA1BP2		7.97611e-06	0.928987	0.38324	0.993152	0.93124	1.13508	0.115659	1.19867	0.0260879	1.34068	0.000496865	1.08213	0.323773	0.876806	0.158932
BF046515	515569	EBP		0.388893	1.08654	0.734042	0.961498	0.8641	0.552113	0.0118577	0.604185	0.0314573	0.710442	0.13997	0.855955	0.498586	1.03669	0.894208
BF044286	524184	ECD		0.000196805	1.2456	0.119876	1.07236	0.593845	0.843562	0.19688	0.837501	0.178842	1.17097	0.230725	1.06871	0.611956	1.02943	0.852308
AW462563	536284	ECHDC1	Ethylmalonyl-CoA decarboxylase	2.16818e-07	0.947968	0.73366	1.09293	0.543091	1.50672	0.00658128	1.8558	7.96174e-05	1.69086	0.000641152	1.10825	0.482038	0.42844	1.18049e-05
AW465812	513795	ECHDC2	Enoyl-CoA hydratase domain-containing protein 2, mitochondrial	0.00154388	1.18167	0.223297	0.887508	0.348976	0.720906	0.0122115	0.91004	0.458747	0.682935	0.00382243	0.714691	0.0102128	1.03724	0.810973
BF046623	535174	ECI1		0.0121608	1.1178	0.503184	0.87006	0.374714	0.624943	0.003781	0.915909	0.574548	0.857971	0.328974	0.927141	0.628637	1.10125	0.600084
BF039332	505355	ECI2	-	0.00343687	1.05119	0.749838	1.00726	0.960539	0.513062	2.59212e-05	0.755287	0.0588994	0.756266	0.0600404	0.81547	0.166577	1.09844	0.592266
BF040429	524222	ECM1		0.495692	1.15831	0.568839	0.81998	0.415434	0.568427	0.0231464	0.788566	0.330352	0.919921	0.731358	0.667537	0.100357	0.97544	0.930238
BF041066	524222	ECM1		0.00215696	1.02018	0.91901	0.779985	0.182165	0.55262	0.00210822	0.723747	0.0842585	0.724986	0.0858698	0.753913	0.130238	1.11004	0.631998
AW465367	511765	ECSCR	Endothelial cell-specific chemotaxis regulator	0.0765682	1.11738	0.314863	0.894727	0.281305	0.857128	0.137239	0.990459	0.925638	0.915584	0.39208	0.836306	0.0858988	1.07087	0.578177
AW463032	507245	ECSIT	Evolutionarily conserved signaling intermediate in Toll pathway, mitochondrial	1.54339e-08	1.16083	0.114091	0.895271	0.210658	0.955024	0.600458	1.52248	1.17269e-05	1.66895	2.53981e-07	1.08327	0.363845	0.932008	0.49727
AW461921	504746	ECT2		2.23282e-11	0.876864	0.276727	0.88836	0.301217	1.39448	0.0048829	1.84032	1.53262e-06	1.31351	0.01956	0.996595	0.97612	1.05631	0.677291
BF039488	517979	EDC3		0.16733	0.829306	0.405337	0.897946	0.605794	0.994478	0.981602	0.995609	0.986403	1.38568	0.145009	1.00372	0.985793	1.03337	0.89666
AW461773	513171	EDC4	-	1.59153e-07	0.949126	0.564757	1.01415	0.870586	0.853892	0.071161	0.691386	6.9487e-05	0.750406	0.00147847	0.952606	0.574042	0.94184	0.543413
BF041493	513171	EDC4	-	0.396591	0.977335	0.888367	0.965479	0.816386	0.836815	0.241791	0.909764	0.532556	1.01632	0.914802	0.928073	0.622055	1.09411	0.627351
AW463044	511008	EDEM1		0.0263834	1.09392	0.686353	0.869815	0.498595	1.15708	0.479102	1.03896	0.852617	0.7197	0.113832	1.05054	0.810618	0.849507	0.517998
AW466195	515380	EDF1	Endothelial differentiation-related factor 1	4.08505e-07	1.11051	0.0760237	0.927089	0.16615	0.938789	0.246742	1.26329	6.20374e-05	1.33889	1.36394e-06	0.938465	0.244199	1.05497	0.415901
AW462449	520875	EEF1B2	Elongation factor 1-beta	4.63692e-06	1.10502	0.538197	0.836219	0.254549	1.02997	0.849944	0.763465	0.087883	0.82336	0.216165	0.840098	0.266905	1.06578	0.71292
BF043660	516473	EEF1D	Elongation factor 1-delta	6.1113e-05	1.03631	0.561953	0.817676	0.00090108	0.727543	8.35451e-07	0.910229	0.106882	1.03544	0.546447	0.859075	0.0105432	1.02001	0.771569
AW462715	281138	EEF2	Elongation factor 2	7.24348e-14	0.926809	0.415015	0.892647	0.20155	0.70964	0.000257283	0.879332	0.14896	0.981324	0.830905	0.873683	0.129999	0.930734	0.481324
AW464117	281138	EEF2	Elongation factor 2	5.37003e-11	0.992841	0.966937	0.977844	0.89232	0.557458	0.000796829	0.562523	0.000943691	0.676459	0.0211329	0.898532	0.51875	0.90695	0.604239
BM365134	281138	EEF2	Elongation factor 2	3.70222e-13	1.11596	0.375227	0.905747	0.397623	0.693031	0.00256478	0.760987	0.0222222	0.913316	0.438245	0.913941	0.441686	0.966956	0.804615
BF039556	521730	EEF2K		0.0370023	1.04679	0.811495	1.03707	0.839151	1.18492	0.345947	1.005	0.977807	1.02422	0.893836	0.915773	0.624013	1.08305	0.709527
BF041020	521730	EEF2K		0.000425245	0.982545	0.9066	1.16084	0.291229	1.10376	0.483572	0.912941	0.517895	0.953487	0.734927	1.03932	0.783921	0.952244	0.769892
AW462871	512180	EFCAB14		0.000420748	0.902024	0.21176	1.15458	0.0650489	1.06106	0.440994	0.802734	0.00567253	0.892294	0.141295	0.979144	0.783601	1.09287	0.334069
AW463726	512180	EFCAB14		1.3173e-12	0.949876	0.499663	1.10169	0.175626	1.08592	0.247966	1.30944	0.000338224	1.30571	0.000384972	1.03932	0.587087	1.1335	0.145892
AW461634	512525	EFHA1		8.45088e-12	0.955786	0.628396	1.00453	0.958852	1.53186	8.86026e-06	1.73818	4.24429e-08	1.74282	3.78168e-08	1.09384	0.308131	1.07842	0.467852
BF043195	530549	EFHB	-	0.620913	1.05821	0.76823	0.948191	0.76554	0.723371	0.0734684	0.774932	0.156483	0.883943	0.489994	1.0674	0.71469	1.02552	0.907385
AW464796	510124	EFHC1		2.34751e-11	1.00954	0.931507	0.902092	0.319725	1.47482	0.000375749	2.16215	4.9107e-10	1.95558	2.02568e-08	1.0874	0.417728	0.969577	0.802806
AW463964	514259	EFHD2	EF-hand domain-containing protein D2	1.86065e-08	0.962338	0.512931	0.944185	0.301538	1.06825	0.23566	1.39658	1.19259e-07	1.37587	3.28767e-07	1.01797	0.74764	0.9031	0.117865
BF039155	514259	EFHD2	EF-hand domain-containing protein D2	0.000985836	1.0341	0.82609	1.02953	0.838588	0.680944	0.00909958	0.901573	0.469276	1.04778	0.743982	0.878347	0.365607	0.890174	0.495195
BF040069	507319	EFNA1	Ephrin-A1	8.44925e-06	1.37227	0.0692267	0.760428	0.0906474	0.375708	8.52627e-08	0.65285	0.00963584	0.646772	0.00824113	0.953432	0.765455	0.801697	0.254955
AW462601	615879	EFNA4		0.578317	1.16614	0.220377	0.960102	0.724703	0.879964	0.271046	0.993421	0.954446	1.11105	0.363872	1.10773	0.37756	1.00293	0.983404
BF042122	616742	EFNA5		3.00479e-07	0.723888	0.158205	0.960355	0.848929	0.879874	0.54734	0.735102	0.15101	0.961938	0.855008	1.02285	0.915275	1.01676	0.947784
AW464041	534413	EFNB1		6.11727e-10	0.963459	0.714907	0.951361	0.602615	1.5738	1.39436e-05	1.97417	2.01335e-09	1.78038	1.22596e-07	1.06093	0.537035	1.01538	0.892631
AW465656	100139818	EFNB2	-	6.33317e-12	0.875626	0.140221	0.917505	0.31007	1.40418	0.000165176	1.32241	0.00156505	1.28994	0.00370587	0.961288	0.640372	0.991306	0.928878
BF042032	509425	EFTUD2	116 kDa U5 small nuclear ribonucleoprotein component	0.0017214	1.10608	0.569181	0.98451	0.924304	0.585748	0.0018425	0.955155	0.780121	1.12736	0.466688	1.01312	0.936759	0.974958	0.898888
AW462505	534075	EGLN1		0.32263	1.13	0.555756	1.34961	0.1478	0.738807	0.111124	0.925314	0.679678	1.08923	0.660668	1.16174	0.493487	1.3663	0.167896
AW465891	534075	EGLN1		3.33597e-09	0.95409	0.562489	1.14821	0.0767258	1.3722	0.00012271	1.46355	6.68242e-06	1.31962	0.000637032	1.13227	0.110664	0.943572	0.512097
BF046091	534075	EGLN1		0.000749888	1.08238	0.387341	0.990934	0.914222	1.18017	0.0540036	1.01694	0.842497	0.819167	0.0212613	0.968189	0.702364	1.00584	0.955053
AW465463	536763	EGLN2		0.00712581	1.11154	0.510297	0.781715	0.115571	0.578937	0.000794662	0.818015	0.197625	0.811558	0.180774	0.815896	0.191984	0.913567	0.596817
BF043200	536763	EGLN2		0.000118818	1.05956	0.725436	0.920101	0.589706	0.689052	0.0185196	0.88911	0.447157	0.959908	0.79082	0.899781	0.49439	1.11771	0.544931
BF045077	536763	EGLN2		0.278806	1.19703	0.367286	0.934428	0.713109	0.790229	0.204825	0.866906	0.439698	0.607869	0.00885458	0.945031	0.759173	0.979928	0.928119
AW465035	535578	EGLN3		0.018326	1.18394	0.272843	0.914587	0.530174	0.88743	0.401747	0.984797	0.914074	0.849502	0.262327	0.886276	0.396668	0.715268	0.0573097
AW465088	407125	EGR1	Early growth response protein 1	0.000204712	1.36361	0.175662	1.11272	0.618255	1.02467	0.909358	1.00954	0.964618	1.6237	0.0268074	1.39112	0.127057	1.48972	0.116098
AW461375	788760	EHBP1L1		0.000505909	0.903752	0.526455	1.3579	0.0434771	0.938282	0.668722	0.997855	0.988482	0.766307	0.0776723	1.41388	0.0229459	1.06156	0.739333
BM364447	788760	EHBP1L1		0.63374	0.985003	0.913092	0.944614	0.658507	0.939757	0.629895	0.889759	0.366262	0.875709	0.305117	0.980393	0.877836	1.05671	0.723647
BF045929	511908	EHD1	EH domain-containing protein 1	0.0364144	1.08765	0.604786	1.23158	0.172311	0.549047	0.000200756	0.850615	0.2875	1.05793	0.710016	1.0606	0.697675	1.02657	0.885277
AW465269	505422	EHF	ETS homologous factor	0.0107143	1.11466	0.497804	0.821866	0.189751	1.04845	0.750065	1.27444	0.106416	0.980354	0.893679	1.0111	0.940723	1.02677	0.883516
AW462417	528606	EHMT1		0.635614	1.32253	0.302853	1.02887	0.911763	1.44772	0.145502	1.35359	0.232588	1.75585	0.0344585	1.06714	0.851346	0.956959	0.881882
AW461585	514062	EHMT2	-	1.28697e-08	1.02381	0.76602	0.953724	0.520458	1.20403	0.0140909	1.63968	8.96503e-09	1.4874	1.31018e-06	1.05576	0.462004	0.918672	0.342427
AW465374	509764	EIF1	Eukaryotic translation initiation factor 1	1.5339e-05	1.08978	0.129721	0.908751	0.0789667	0.845265	0.00266815	1.08439	0.135378	1.13385	0.0223686	0.992684	0.891278	1.02854	0.643112
BM366260	509764	EIF1	Eukaryotic translation initiation factor 1	1.54233e-08	1.10721	0.312198	0.907055	0.307142	0.764274	0.0062742	0.909096	0.318316	0.991112	0.925193	0.964957	0.707694	1.17721	0.141672
BF046097	615726	EIF1AD	Probable RNA-binding protein EIF1AD	0.0050382	1.11381	0.441428	1.0062	0.962499	0.809511	0.111966	0.964514	0.783493	1.12415	0.374996	0.902712	0.437437	0.925385	0.616422
AW462406	507689	EIF2AK1		2.13201e-11	1.00509	0.943008	1.01456	0.827018	1.13707	0.0560007	1.76291	7.637e-12	1.57694	4.68942e-09	1.07562	0.272824	1.00123	0.98775
BF041924	513829	EIF2AK4		0.000322292	0.801743	0.129297	0.962975	0.783442	0.825159	0.165043	0.854538	0.254779	1.13024	0.374011	1.00648	0.962447	1.02882	0.856299
BF046208	513829	EIF2AK4		0.00155595	1.08192	0.581274	0.785155	0.0760369	0.735602	0.0255134	0.845319	0.214388	0.785575	0.0766707	0.94455	0.671501	1.02247	0.887767
BF044444	516670	EIF2B1	Translation initiation factor eIF-2B subunit alpha	2.97631e-11	1.00462	0.966094	0.940075	0.54507	1.21292	0.0623309	1.81092	2.65219e-07	1.74634	9.9818e-07	1.02841	0.783552	1.18821	0.154363
AW465276	513958	EIF2B2	Translation initiation factor eIF-2B subunit beta	4.77918e-08	1.00961	0.914633	0.966562	0.68513	1.35148	0.000655127	1.6199	3.44548e-07	1.70783	3.19472e-08	1.01944	0.818365	1.1298	0.220388
BF044917	521926	EIF2B4	Translation initiation factor eIF-2B subunit delta	0.102288	1.20938	0.198035	0.97183	0.831183	0.635514	0.00125624	0.806314	0.112219	1.00979	0.942044	0.944347	0.669413	0.894082	0.494925
BF045866	406231	EIF2C3	Protein argonaute-3	0.00650748	1.00666	0.956833	1.00899	0.93741	0.858705	0.184958	0.80862	0.0664771	1.18477	0.140824	1.1031	0.390973	0.967688	0.812158
BF040889	528046	EIF2C4	-	0.276162	0.918195	0.59583	1.0092	0.951337	1.20582	0.21548	0.988859	0.940488	0.748414	0.0574384	1.1213	0.44669	1.05424	0.769189
BF041987	511844	EIF2D	Eukaryotic translation initiation factor 2D	0.244561	1.10121	0.554912	1.11576	0.469228	0.745081	0.0552652	1.00103	0.994535	1.35734	0.046849	1.08516	0.588803	0.84729	0.371541
BF044385	520094	EIF2S2	Eukaryotic translation initiation factor 2 subunit 2	0.00907092	0.800313	0.152144	1.13159	0.392252	1.26207	0.110142	0.644091	0.00331609	0.847269	0.252622	0.979373	0.884942	1.13709	0.458561
BF045907	520094	EIF2S2	Eukaryotic translation initiation factor 2 subunit 2	0.076068	0.996377	0.979703	1.07235	0.605817	1.30487	0.0529697	0.942754	0.663088	1.0751	0.592698	0.982863	0.898276	1.20302	0.239792
BF045790	534882	EIF3CL	Eukaryotic translation initiation factor 3 subunit C	0.000208809	1.04858	0.70454	0.895218	0.357177	0.598336	6.7143e-05	0.785795	0.0479717	0.935504	0.578253	0.88722	0.319849	0.914058	0.505663
AW464509	534165	EIF3E	Eukaryotic translation initiation factor 3 subunit E	2.73544e-07	0.855344	0.159499	1.12072	0.281512	1.85142	2.4079e-07	1.39465	0.00244409	1.0075	0.943444	0.960534	0.702292	0.921423	0.492676
AW463824	513793	EIF3F	-	8.0166e-12	0.976762	0.813932	0.930918	0.447736	1.43172	0.00032278	2.04776	2.85913e-10	1.88404	8.44435e-09	1.0283	0.766793	0.950582	0.647062
BF041583	506873	EIF3H	Eukaryotic translation initiation factor 3 subunit H	6.933e-05	0.837662	0.166413	1.02452	0.841269	1.12753	0.323076	0.78417	0.0482434	0.906645	0.419093	1.00613	0.95972	0.9602	0.768416
BF046028	521747	EIF3I	Eukaryotic translation initiation factor 3 subunit I	6.35847e-11	0.984537	0.86584	0.920985	0.343265	1.32428	0.00188933	1.62662	5.60898e-07	1.84765	2.11798e-09	1.08418	0.351974	1.10576	0.329408
BM365162	521747	EIF3I	Eukaryotic translation initiation factor 3 subunit I	0.310164	1.22175	0.215117	0.854649	0.292848	0.897672	0.468534	0.926567	0.608138	0.925006	0.600247	0.926117	0.605857	1.1937	0.332436
BF043051	515326	EIF3K	Eukaryotic translation initiation factor 3 subunit K	0.000114919	1.09333	0.456924	0.76305	0.0200103	0.615571	6.98267e-05	0.693926	0.0020407	0.83994	0.128104	0.898385	0.346779	0.976331	0.854925
AW465778	514449	EIF3L	Eukaryotic translation initiation factor 3 subunit L	1.6414e-09	1.19233	0.0620826	0.967245	0.703421	0.666993	2.04483e-05	0.724725	0.000494391	0.93999	0.479993	0.942822	0.501508	0.978263	0.830466
AW464895	515543	EIF3M	Eukaryotic translation initiation factor 3 subunit M	0.000231627	0.764354	0.121555	1.06958	0.679249	1.46606	0.021567	0.680141	0.0206466	0.583417	0.00154213	0.883454	0.447053	1.1036	0.601301
AW464970	504958	EIF4A1	Eukaryotic initiation factor 4A-I	1.4138e-09	1.22392	0.0722565	1.0658	0.53759	0.835558	0.0858391	0.848471	0.115374	1.26156	0.0276325	0.991242	0.932076	1.16751	0.216563
AW466024	504958	EIF4A1	Eukaryotic initiation factor 4A-I	0.000505103	1.10805	0.382417	0.919346	0.443851	0.936433	0.549417	0.871671	0.213081	0.940972	0.57911	0.962644	0.728297	1.02971	0.822853
BF041481	515145	EIF4A3	Eukaryotic initiation factor 4A-III	0.000208366	1.06807	0.451142	0.886648	0.140341	0.716203	0.00011426	1.00117	0.988457	1.12046	0.162888	0.960562	0.618866	1.04345	0.666788
AW465754	505850	EIF4B		3.90701e-08	0.734889	0.034783	0.943193	0.667114	0.946003	0.683071	0.790489	0.0876681	0.602363	0.000424099	0.871997	0.315572	1.058	0.718128
BF041358	505850	EIF4B		0.00877038	0.880286	0.537758	0.77851	0.209049	0.925289	0.694988	0.785475	0.225477	0.812153	0.295467	0.734731	0.123315	1.01192	0.957546
AW462497	782397	EIF4EBP2		0.112742	1.14917	0.145995	1.02027	0.824681	1.03944	0.66946	0.963715	0.683373	0.888713	0.195958	0.97712	0.798308	0.980327	0.846223
AW461760	286870	EIF4G2	Eukaryotic translation initiation factor 4 gamma 2	0.000769823	0.879241	0.489685	1.16251	0.396526	1.08544	0.643611	0.691885	0.0411828	0.632151	0.0118316	1.09967	0.591991	1.05685	0.78454
AW462371	534618	EIF4G3		0.182965	0.797545	0.148306	1.04353	0.767982	1.32791	0.0534132	0.791373	0.109144	0.754477	0.0549598	1.04102	0.780753	1.05559	0.756784
AW462767	534618	EIF4G3		3.54712e-11	0.941789	0.549904	0.964419	0.699338	1.49508	6.68137e-05	1.86868	1.08488e-08	1.81154	3.826e-08	1.11881	0.234079	0.974756	0.819015
AW466043	534618	EIF4G3		5.63115e-05	0.875549	0.126769	1.0849	0.313183	1.09504	0.261657	0.892388	0.160571	0.672613	7.08075e-06	0.976237	0.765006	0.982322	0.853358
AW462423	517409	EIF4H	Eukaryotic translation initiation factor 4H	5.59005e-06	0.87816	0.299027	1.06243	0.612799	0.927921	0.532093	0.80108	0.067565	0.726337	0.00946895	0.948814	0.660494	0.978828	0.872863
BF044365	517409	EIF4H	Eukaryotic translation initiation factor 4H	4.11187e-11	0.968487	0.79185	0.839116	0.124857	1.29107	0.0271279	1.7036	1.55041e-05	1.58738	0.0001329	0.952848	0.669553	1.03284	0.812413
BF042477	504752	EIF5		0.0038691	0.887251	0.587986	1.38058	0.125675	1.62201	0.0233538	0.7666	0.2054	0.685531	0.0741062	1.06606	0.758959	1.03852	0.876352
AW462866	444990	EIF5A	Eukaryotic translation initiation factor 5A-1	3.88153e-07	1.11018	0.443757	0.932268	0.587439	0.764215	0.0409573	0.895304	0.393186	1.14239	0.304734	0.996331	0.977283	0.955494	0.759945
AW463557	286811	EIF6	Eukaryotic translation initiation factor 6	2.78709e-11	0.991724	0.920424	0.887247	0.131545	1.30184	0.00134863	1.61054	1.05831e-07	1.74908	1.93912e-09	1.04267	0.595108	0.942647	0.52031
AW463979	505251	ELF1	ETS-related transcription factor Elf-1	0.00331735	0.908853	0.422684	1.10499	0.366066	1.16828	0.161274	0.988415	0.915676	0.983161	0.877377	1.01728	0.876286	1.07804	0.577645
BM363834	505251	ELF1	ETS-related transcription factor Elf-1	0.261344	0.912293	0.45032	0.99192	0.942451	1.13699	0.256009	1.09789	0.407398	0.965499	0.754812	0.993846	0.956196	1.1865	0.216426
AW463485	613439	ELF2		3.05688e-12	0.973883	0.808167	0.968806	0.758039	1.66333	6.66029e-06	2.09278	1.53351e-09	1.98903	1.01397e-08	1.0625	0.556103	1.0677	0.586336
AW463268	508503	ELF3		8.37508e-05	1.01365	0.902282	0.883725	0.230501	1.18172	0.107135	1.62181	1.4964e-05	1.55071	6.83759e-05	0.97272	0.787189	0.934286	0.586583
BF044029	504514	ELF4		0.246633	0.915519	0.620483	0.870108	0.408039	0.948747	0.753765	0.979059	0.899556	1.11231	0.526249	0.947817	0.755664	1.11469	0.581928
AW463194	540309	ELK4		0.00190493	0.995602	0.974303	1.01747	0.891716	0.950214	0.69815	1.43294	0.00628301	1.15201	0.284698	1.08992	0.499502	1.00221	0.988572
AW463897	506578	ELL		0.00764743	0.814427	0.137839	1.0633	0.635962	1.14999	0.283137	0.918449	0.512182	0.864313	0.262987	1.03564	0.786974	1.11372	0.475277
BF040765	506578	ELL		0.267656	1.09826	0.608701	0.934286	0.6887	1.205	0.27397	1.23471	0.216833	1.03718	0.829539	0.955618	0.788955	1.00289	0.988869
BF044041	509821	ELMO1		0.0754229	1.1032	0.612926	0.887746	0.508212	0.967319	0.853255	0.960903	0.824315	0.980953	0.914738	0.874409	0.456065	1.0851	0.710349
BF041872	508361	ELMO2	Engulfment and cell motility protein 2	0.933169	1.02563	0.880625	0.979178	0.893489	0.950568	0.74711	0.846716	0.292091	0.903862	0.52086	1.02123	0.893637	1.04957	0.797053
AW462461	525427	ELMO3	Engulfment and cell motility protein 3	1.82082e-08	1.21267	0.0349814	0.810015	0.0140708	0.824533	0.0239443	1.17751	0.0542866	1.07878	0.365547	0.949843	0.53838	0.92413	0.434588
BF043716	280781	ELN	Elastin	0.0967565	0.994819	0.97924	0.852612	0.395079	1.07702	0.691547	0.783738	0.195625	1.01828	0.922776	1.11706	0.554237	0.979259	0.925002
BF046012	280781	ELN	Elastin	0.00279674	0.840048	0.109024	1.01629	0.871671	1.06532	0.527757	0.69478	0.000564927	0.83207	0.0701549	1.02462	0.807968	1.04257	0.730584
BF041693	100125945	ELOF1	Transcription elongation factor 1 homolog	0.36837	1.165	0.354579	0.897507	0.47927	0.783604	0.113863	0.767617	0.0870106	0.835231	0.240668	1.0254	0.869371	1.00009	0.999592
AW463932	540348	ELOVL1		3.12365e-07	0.835638	0.0401095	1.03172	0.702307	0.944029	0.481535	1.17228	0.0555392	1.45783	2.16263e-05	1.15281	0.0857149	0.909991	0.315133
BF042837	615756	ELOVL2		0.491696	1.04355	0.806454	0.990868	0.954648	1.05991	0.71848	1.21647	0.227518	1.1227	0.474107	1.14274	0.409602	1.28008	0.212904
AW461448	614096	ELOVL7	Elongation of very long chain fatty acids protein 7	1.09852e-07	1.082	0.134647	0.879875	0.011246	1.06664	0.191671	1.19994	0.000443006	0.993558	0.895144	0.931822	0.153591	1.06614	0.271407
AW463229	512976	ELP5	-	0.000396073	1.22877	0.0581109	0.899032	0.290439	0.682061	0.000318979	0.881582	0.211545	0.999474	0.99581	0.939316	0.532732	0.919269	0.481343
BF041888	523162	EMC4	ER membrane protein complex subunit 4	4.59953e-05	0.996592	0.967053	0.950226	0.512751	1.0821	0.313029	0.8866	0.126056	0.908263	0.219584	1.01699	0.828656	0.962654	0.67729
AW462117	615423	EMC7	ER membrane protein complex subunit 7	0.00721069	1.04421	0.542777	0.952542	0.464355	1.1824	0.0139297	0.90223	0.124631	0.830738	0.00681351	0.979232	0.751661	0.998743	0.987365
BF046180	510727	EMC8	ER membrane protein complex subunit 8	0.00187828	1.02743	0.804375	0.948436	0.604489	0.687367	0.000511382	0.950689	0.620744	0.987149	0.899184	0.936308	0.519933	1.04384	0.7255
AW464969	399681	EMD		0.0228655	0.978346	0.857753	1.05039	0.670831	0.981587	0.872277	1.06037	0.615827	1.11977	0.329785	0.913043	0.432528	0.938184	0.634399
BF042429	100125299	EME1		0.0136892	1.21226	0.0939122	0.995859	0.969099	0.844878	0.114462	0.845709	0.116543	1.12933	0.25219	0.973236	0.797304	0.934872	0.598248
AW461823	515362	EMG1		0.000705567	0.943825	0.324996	1.02356	0.670945	1.08685	0.132287	0.93098	0.195002	0.853771	0.00533104	1.00342	0.950233	1.07306	0.282005
BF040403	506282	EMID1		1.29108e-06	1.11356	0.342787	0.96215	0.719377	1.03603	0.74167	1.34827	0.00706437	1.63035	2.6893e-05	0.911212	0.387926	0.996507	0.977333
BF043148	540451	EMILIN1		0.057267	0.849392	0.365594	0.918006	0.598732	0.756598	0.0899559	1.04113	0.807032	1.11311	0.532177	1.19069	0.284905	1.0873	0.674001
AW461361	512380	EML2	-	0.0693779	0.890738	0.15181	1.02273	0.763889	1.08877	0.258226	1.16202	0.0485311	1.09268	0.238924	1.05302	0.490666	0.94375	0.518181
BM366497	504884	EML3		0.175245	0.973045	0.900153	0.893678	0.564097	0.962098	0.847641	1.00478	0.98105	0.858306	0.440632	1.13471	0.561369	1.09901	0.69116
AW464919	526347	EMR3	-	0.00139397	1.01957	0.917856	0.823729	0.270079	1.29613	0.148832	1.36439	0.0797114	1.03177	0.859606	0.972362	0.872674	1.39482	0.119717
AW461632	523601	EMX2	Homeobox protein EMX2	0.00569543	0.950641	0.339325	1.00335	0.945833	1.057	0.262591	0.977718	0.647277	0.992215	0.873806	1.02759	0.580662	0.98227	0.76271
AW462974	513095	ENAH	-	1.80822e-12	0.96808	0.747925	0.91979	0.37947	1.59501	7.24532e-06	2.29561	3.73581e-12	1.77756	1.06498e-07	1.12737	0.209255	0.926996	0.499339
AW465964	513095	ENAH	-	1.00938e-05	0.858359	0.186463	0.887833	0.279039	1.27573	0.0292592	1.11194	0.333812	1.1688	0.157403	1.06628	0.557798	0.899532	0.396857
BF040236	513095	ENAH	-	0.0149327	1.28784	0.232209	1.19891	0.342307	0.96827	0.876868	0.863997	0.485693	0.761323	0.194296	1.95834	0.00383207	0.993584	0.977761
BF043670	513095	ENAH	-	1.53176e-07	1.10599	0.375151	0.987276	0.902919	1.0064	0.951522	1.00935	0.929394	0.791953	0.0296381	1.05251	0.62627	1.00869	0.946083
BF039384	615844	ENG		0.106492	1.16741	0.454231	0.887174	0.535387	0.589739	0.00798804	0.918853	0.661	0.954707	0.810075	0.818333	0.300773	0.941557	0.794613
AW465364	281141	ENO1	Alpha-enolase	3.02432e-06	1.16666	0.428752	1.0204	0.913519	0.626004	0.0142295	0.682514	0.0437066	0.776754	0.177773	0.862012	0.425844	0.939635	0.766473
BF043107	525563	ENOPH1	Enolase-phosphatase E1	0.00707885	0.804357	0.0635045	1.06068	0.589876	1.23421	0.0578405	0.841694	0.118347	0.718854	0.00361367	1.05348	0.633483	1.1217	0.373736
AW466079	504350	ENPEP	Glutamyl aminopeptidase	5.59415e-10	1.0355	0.747932	1.06626	0.529952	1.0558	0.594853	1.26576	0.0239242	1.1229	0.258403	1.03777	0.716321	0.962806	0.75303
AW463375	615535	ENPP1		7.31443e-12	0.839	0.395316	0.899989	0.538319	0.893136	0.509366	0.938311	0.709702	1.01424	0.934081	0.927155	0.658442	0.979602	0.917693
BF043889	615535	ENPP1		2.4415e-07	0.939179	0.788452	1.17141	0.478478	0.932803	0.754899	0.812156	0.35209	0.898866	0.63249	1.31689	0.219602	1.01458	0.954589
BF041832	538583	ENPP4	Bis(5'-adenosyl)-triphosphatase ENPP4	0.209086	1.10223	0.576038	1.11775	0.490238	0.870529	0.390682	0.93503	0.676726	1.00529	0.973865	0.790189	0.14737	0.810813	0.289516
AW464006	512304	ENPP5	-	2.19247e-11	1.00521	0.958449	0.947053	0.560719	1.48768	7.54537e-05	1.91284	3.76598e-09	1.86751	1.00392e-08	1.08114	0.404867	1.0225	0.84119
BF044937	281142	ENSA	Alpha-endosulfine	0.271726	0.984746	0.901411	1.09427	0.435649	0.900242	0.363613	0.835509	0.131166	1.26215	0.0472041	1.15264	0.220843	0.961073	0.776993
AW464839	282223	ENTPD1	Ectonucleoside triphosphate diphosphohydrolase 1	0.789617	0.883214	0.510546	1.1593	0.399245	0.881221	0.479075	0.810643	0.232752	0.852165	0.36188	0.953593	0.788499	0.77183	0.227032
BF046030	282223	ENTPD1	Ectonucleoside triphosphate diphosphohydrolase 1	0.814204	1.06073	0.736402	0.931385	0.662612	0.910815	0.566622	0.979197	0.89725	1.03954	0.811749	0.942366	0.715515	1.15492	0.465235
AW464938	531411	ENTPD4		0.000248352	1.18421	0.27729	0.807797	0.14713	0.634306	0.00273322	0.790821	0.111631	0.770787	0.0783558	0.786179	0.103127	0.691873	0.0348354
AW461756	515532	ENTPD8	Ectonucleoside triphosphate diphosphohydrolase 8	0.000588533	0.973363	0.553361	1.02858	0.506669	1.16349	0.000693092	1.02381	0.579004	0.908912	0.0273784	1.02738	0.524399	1.08153	0.129166
BF039240	538310	EP400	-	0.882065	1.08501	0.636279	0.904034	0.529387	0.873398	0.399415	1.00445	0.977887	1.04518	0.785769	1.00417	0.979267	0.972944	0.887654
BF039981	538310	EP400	-	0.156073	0.934384	0.702695	1.02857	0.865795	0.68324	0.0254551	0.81744	0.229491	0.918987	0.612619	0.897612	0.51769	0.866711	0.47042
AW461996	282711	EPAS1		0.00271815	0.941772	0.643088	1.17273	0.192483	0.710746	0.00650795	0.804333	0.076819	0.866045	0.238803	1.02346	0.848433	0.953502	0.740782
AW462741	282711	EPAS1		0.0540503	0.976911	0.834062	1.12599	0.26419	0.77161	0.0168223	0.853188	0.136894	0.838828	0.100415	0.998874	0.991498	0.945222	0.64501
AW462993	282711	EPAS1		0.0191207	1.00591	0.974881	0.949569	0.765757	0.849018	0.347738	0.822637	0.263475	1.11635	0.526865	0.956108	0.796065	1.06794	0.756004
AW463005	282711	EPAS1		0.504378	1.02778	0.886739	0.964791	0.840786	0.868352	0.430079	0.730705	0.0827468	0.966531	0.84869	0.963743	0.83603	0.932633	0.748627
AW465523	282711	EPAS1		4.50737e-05	1.25983	0.116729	0.808987	0.120885	0.840227	0.209281	0.941018	0.653219	0.794583	0.0930796	0.885711	0.371038	1.1216	0.485787
BF043184	282711	EPAS1		0.34827	1.09421	0.646645	1.17222	0.383883	0.724402	0.0803727	0.824728	0.298643	1.04255	0.818815	1.22584	0.265517	0.879918	0.573934
AW463421	515919	EPB41L1		0	0.880211	0.162835	0.994975	0.953374	1.14766	0.113947	1.36867	0.000561286	1.36345	0.000645334	0.955661	0.599059	0.940794	0.537549
BF045982	538959	EPB41L2	-	4.79059e-12	0.885161	0.0673978	1.0827	0.204691	1.21364	0.00279928	1.33553	1.90945e-05	1.34887	1.08502e-05	1.09481	0.149085	1.06279	0.40021
BF040254	532616	EPB41L3	-	0.434272	0.936986	0.743043	1.04178	0.823765	1.06565	0.729457	1.0009	0.9961	0.815176	0.277047	1.06858	0.718267	0.883084	0.581049
AW462087	530941	EPB41L5	Band 4.1-like protein 5	2.19065e-12	0.929573	0.308868	1.02054	0.764837	1.0822	0.247737	1.13212	0.0718652	1.0914	0.201293	0.995654	0.948884	1.07006	0.38599
AW461992	514039	EPCAM	Epithelial cell adhesion molecule	1.32429e-07	0.902077	0.169075	0.982244	0.797782	1.31213	0.000257123	1.49153	3.93782e-07	1.53307	9.00165e-08	1.17364	0.0251546	0.932991	0.401188
BF046427	511716	EPHX2		0.000932117	1.72091	0.0237688	0.790368	0.285491	0.62515	0.0356151	0.982977	0.937549	0.664199	0.0659308	1.08738	0.702444	1.00134	0.995922
BM366281	540067	EPM2AIP1		7.19969e-06	0.812056	0.259089	1.27691	0.164257	1.12694	0.49366	0.586111	0.00320317	0.866063	0.410578	1.08632	0.634941	0.884914	0.542191
AW463559	508199	EPN1		0.628905	0.918621	0.664873	0.939242	0.725876	0.883651	0.489701	0.899758	0.555025	1.03316	0.855172	0.858155	0.402182	1.5512	0.047814
BF044530	508199	EPN1		0.717273	0.872413	0.425329	0.89859	0.483076	1.10444	0.514537	0.942252	0.695978	0.990717	0.951116	1.01417	0.926302	1.01899	0.919374
AW462758	506374	EPS15L1		0.000545439	1.01344	0.915014	1.02321	0.845756	1.09231	0.455109	1.42753	0.00367417	1.25216	0.0605286	1.05297	0.66183	0.830876	0.182991
AW463807	506374	EPS15L1		0.000301628	0.891796	0.39908	0.895439	0.381794	0.922755	0.529398	1.40781	0.00844701	1.22488	0.111041	0.962668	0.762494	1.04066	0.793962
AW462315	514504	EPS8L1		0.000324865	1.13693	0.374734	0.730099	0.0213371	0.969429	0.816021	0.898435	0.423438	0.609165	0.000445885	0.57381	0.000102589	0.849446	0.319875
BM364786	614555	EPSTI1	-	0.535671	0.923703	0.79035	0.754849	0.232044	1.09019	0.707863	0.898637	0.669212	0.77189	0.271029	1.14448	0.570051	1.09706	0.7413
AW462178	519271	ERC1	-	0.00819858	0.867232	0.274145	0.935139	0.582196	0.952369	0.688679	1.05159	0.679653	0.97344	0.825015	0.910478	0.442225	0.909991	0.512736
AW463694	615637	ERCC1	DNA excision repair protein ERCC-1	4.3504e-11	0.969605	0.749888	0.909076	0.282526	1.16779	0.0829045	1.82258	6.53914e-09	1.85967	2.7338e-09	0.993398	0.940169	0.989871	0.923898
BF042994	508357	ERCC6L2	DNA excision repair protein ERCC-6-like 2	0.883236	1.00881	0.965494	1.18109	0.385025	1.3799	0.0958347	1.16062	0.4366	0.875535	0.487308	1.16511	0.424866	1.11581	0.625008
AW465888	518857	ERCC8	DNA excision repair protein ERCC-8	0.270455	0.916284	0.437828	0.930705	0.494808	1.23219	0.0505857	0.923503	0.449545	0.971029	0.779503	0.897075	0.30311	1.06192	0.633216
AW463645	535231	ERG		0.000116313	0.966262	0.742386	0.930235	0.461141	1.06866	0.498447	1.15581	0.142935	1.11247	0.278794	0.952979	0.623088	0.967012	0.772755
AW463856	509546	ERGIC3	Endoplasmic reticulum-Golgi intermediate compartment protein 3	7.72864e-07	1.07592	0.333696	0.820781	0.00748618	0.723013	2.855e-05	1.11723	0.124965	1.20643	0.0108053	0.875756	0.0675425	0.873861	0.106233
BF040226	509546	ERGIC3	Endoplasmic reticulum-Golgi intermediate compartment protein 3	0.184966	0.981653	0.895113	0.9551	0.724078	0.891569	0.3792	1.06856	0.610587	0.923702	0.542393	1.06226	0.642691	1.08123	0.624051
BF044941	781454	ERLEC1		0.00289182	0.9884	0.944414	1.06693	0.6855	0.996357	0.981786	0.664461	0.012906	0.796064	0.157386	1.06527	0.692665	1.02826	0.877737
AW463628	616278	ERLIN2	Erlin-2	0.000253189	1.11599	0.308464	1.13035	0.230607	0.78891	0.0225767	0.894444	0.274549	0.985465	0.885362	1.11289	0.294571	0.963486	0.752004
AW464604	616278	ERLIN2	Erlin-2	0.00673097	1.06619	0.571556	0.965227	0.738198	0.770656	0.0164795	0.907678	0.361857	0.92709	0.475434	1.12629	0.263819	1.04386	0.734067
BF046205	506157	ERP44	Endoplasmic reticulum resident protein 44	0.00266431	1.05531	0.709314	1.08816	0.530564	0.984938	0.910156	0.625013	0.000891334	0.910179	0.484992	1.20692	0.165621	1.09071	0.592873
AW463137	516303	ERRFI1		9.59414e-11	0.95032	0.676134	0.976491	0.83527	1.14432	0.245359	1.65583	4.44768e-05	1.84902	1.41721e-06	1.39514	0.00497516	1.44535	0.0084795
BF040230	516303	ERRFI1		9.87815e-05	0.814931	0.23606	1.16572	0.347701	1.01338	0.934848	0.98909	0.946228	1.57003	0.00727183	1.79617	0.000640566	1.58942	0.0163698
BF040379	535653	ESD	S-formylglutathione hydrolase	0.000369172	0.982446	0.920991	1.18138	0.322893	1.42091	0.0400696	0.743161	0.0811475	0.58134	0.00198108	1.04492	0.793587	1.06431	0.753033
BF041545	539571	ESM1		0.0111195	0.85594	0.57756	0.849046	0.527787	0.826826	0.463407	1.02507	0.923746	0.835882	0.489295	0.880158	0.6221	0.978867	0.946005
BF040587	507834	ESRRA		1.62479e-11	0.942346	0.572858	0.929232	0.455526	1.46019	0.00028113	1.62268	7.00877e-06	1.47867	0.000184807	1.06003	0.55301	1.08709	0.479995
BF042641	520669	ESYT1		0.010127	0.935275	0.650182	0.961325	0.773951	0.88728	0.385274	0.955078	0.737899	0.973998	0.847833	0.885704	0.378295	0.867353	0.392348
BM362316	520669	ESYT1		0.000436111	1.00297	0.984685	0.866433	0.320623	0.774554	0.0795873	1.0571	0.699422	1.11005	0.468606	0.830495	0.199555	0.923168	0.646426
AW463759	512582	ESYT2	-	0.449795	0.86777	0.498717	1.441	0.0574317	0.982104	0.923953	0.875995	0.484963	1.0272	0.890679	1.07206	0.717093	0.807816	0.354308
BF045349	512582	ESYT2	-	2.22824e-07	0.933248	0.435925	0.984334	0.849461	1.20063	0.0313506	1.61163	3.67809e-07	1.63449	1.95105e-07	1.08797	0.312953	0.92178	0.407186
AW461640	541077	ETF1	Eukaryotic peptide chain release factor subunit 1	0.00188925	1.02782	0.643796	1.10637	0.0716491	1.1486	0.0147377	0.946453	0.321753	0.976806	0.671532	1.06325	0.270032	0.997011	0.964105
BF043054	541077	ETF1	Eukaryotic peptide chain release factor subunit 1	0.106661	0.887037	0.444007	1.12364	0.426068	1.39621	0.0254701	0.790413	0.111356	0.865029	0.322945	1.1453	0.354766	1.27881	0.162671
BF043567	521892	ETFA	Electron transfer flavoprotein subunit alpha, mitochondrial	5.05469e-06	0.964375	0.790927	1.0293	0.823896	1.4247	0.00822022	0.662696	0.00236352	0.547051	1.9274e-05	0.891948	0.379797	0.980683	0.896318
BM365363	617210	ETFB	Electron transfer flavoprotein subunit beta	9.05233e-05	1.08298	0.555363	0.76655	0.0406364	0.506255	1.59136e-06	0.678632	0.00343245	0.692776	0.00541934	0.845126	0.190067	0.887073	0.421594
AW463468	768074	ETFDH	Electron transfer flavoprotein-ubiquinone oxidoreductase, mitochondrial	0.000285231	1.05004	0.781878	1.11029	0.534846	0.927811	0.656429	0.847988	0.329242	0.556897	0.000937179	0.897356	0.520625	0.837985	0.356865
BF043948	100302363	ETS1		7.04374e-06	0.642225	0.0214278	1.17569	0.358615	1.08819	0.630737	0.614238	0.00724531	0.65735	0.0197782	1.02167	0.902862	0.8468	0.430769
BF039090	541166	ETV5		0.114184	1.00716	0.963052	0.922185	0.571046	1.27785	0.0900909	1.13901	0.363796	0.80698	0.137021	0.989381	0.940402	1.27518	0.166645
BF040097	504512	ETV6	Transcription factor ETV6	0.0168144	1.0438	0.723966	1.00162	0.988605	0.739546	0.0097177	0.832372	0.109114	0.97606	0.83053	1.04731	0.683215	0.837685	0.19622
BM364950	504512	ETV6	Transcription factor ETV6	1.33504e-05	0.976429	0.830303	0.987705	0.905768	0.877232	0.213222	0.826425	0.0721819	0.938967	0.547394	1.00672	0.94888	0.965975	0.779483
AW466092	618094	EVA1B		0.000428202	1.00952	0.913895	0.937437	0.441762	1.23051	0.0158738	1.15897	0.0823132	0.986255	0.868777	0.986687	0.872898	1.09351	0.347469
BF042481	536706	EVI5	-	0.000464831	0.811539	0.112778	1.09536	0.452053	1.54618	0.000627921	1.10045	0.429481	0.741713	0.0159988	1.13131	0.309384	0.925454	0.59891
AW462284	506201	EVL		0.0197678	0.914066	0.30818	0.970088	0.714434	1.15431	0.0877479	1.13237	0.137821	1.00281	0.973008	1.01185	0.887077	0.984669	0.872878
AW464184	506201	EVL		1.0265e-05	0.932669	0.65471	0.946912	0.705681	0.675908	0.00854635	0.784059	0.0960338	0.848199	0.256792	1.07634	0.610722	0.983312	0.923934
AW464572	506201	EVL		8.20783e-08	0.908235	0.537159	0.979498	0.88619	0.645738	0.00363731	0.640332	0.00307874	0.932075	0.627287	0.94268	0.68358	0.937073	0.711393
AW466110	534073	EWSR1		6.64489e-08	0.932155	0.416914	1.09401	0.278512	1.21676	0.0202651	1.50603	6.27286e-06	1.41495	8.81329e-05	1.13432	0.130413	1.03105	0.743379
AW461651	513431	EXOC2		0.000124604	0.989145	0.904105	1.00344	0.968419	0.969413	0.72058	1.25169	0.0119636	1.20408	0.0359562	1.01536	0.860617	0.953012	0.622264
AW464889	513138	EXOC3	Exocyst complex component 3	0.000554492	0.984496	0.911134	0.978953	0.871697	0.668801	0.00331494	1.04339	0.747157	0.997247	0.983299	1.0017	0.989725	1.03186	0.836742
BF039046	513138	EXOC3	Exocyst complex component 3	0.00863592	0.742067	0.0782582	1.07617	0.63649	0.86198	0.350042	1.14793	0.375625	1.75945	0.000564029	1.06894	0.667733	1.22767	0.279691
BF043039	526547	EXOC3L4	-	0.656284	0.894464	0.345631	1.06359	0.57263	1.00452	0.967037	0.927034	0.488423	0.96936	0.775588	0.953879	0.665486	0.956028	0.736236
BF045043	540237	EXOC8	Exocyst complex component 8	0.409311	0.894999	0.418802	1.15675	0.254951	1.18303	0.189673	0.852129	0.21148	0.910753	0.463341	0.986481	0.914765	1.21337	0.213109
BF039710	524343	EXOG		0.0131453	1.05367	0.722122	0.847004	0.233151	0.972264	0.836209	1.15381	0.295273	0.805994	0.116864	0.944539	0.675119	1.08584	0.621372
AW465469	506018	EXOSC1		1.69547e-05	0.9503	0.584741	0.873725	0.122889	1.01045	0.904382	1.17547	0.065876	0.864757	0.0973383	0.974039	0.761326	1.24859	0.0383177
BF039801	533245	EXOSC3	Exosome complex component RRP40	0.000873618	0.925899	0.49873	1.16564	0.151311	1.14402	0.206841	0.904959	0.347266	1.07952	0.470725	1.05234	0.630131	0.928659	0.560711
AW464821	538602	EXT1	Exostosin-1	2.3017e-10	1.10935	0.399791	0.991111	0.937969	0.549776	2.54001e-06	0.731608	0.00831344	1.13116	0.285203	0.990888	0.936407	1.05874	0.678369
BF044395	281151	EXT2		0.0121669	1.23053	0.13031	0.986585	0.914998	0.713165	0.00955594	0.901035	0.41156	0.923135	0.528039	0.97745	0.85696	1.00775	0.959576
BF043234	514364	EYA3		0.00265682	0.889939	0.642557	0.89056	0.585061	0.910331	0.657933	0.721318	0.127289	1.0872	0.69351	0.907193	0.646223	1.02285	0.930307
BM364767	514364	EYA3		0.151904	1.09222	0.486681	0.982524	0.880746	0.830135	0.117146	0.990211	0.933281	0.809191	0.0756849	0.981783	0.875681	0.979013	0.881953
BF045212	281574	EZR	Ezrin	0.168209	0.807386	0.183026	1.16924	0.294298	1.06397	0.676186	1.22455	0.175644	1.02153	0.885811	0.840383	0.243983	1.06747	0.71604
AW463902	281258	F11R	Junctional adhesion molecule A	5.48304e-13	1.03807	0.736474	0.814613	0.0532104	1.19448	0.0924859	1.72628	2.35398e-06	1.58709	4.14818e-05	0.959018	0.688446	0.881531	0.309038
AW464837	281258	F11R	Junctional adhesion molecule A	7.94578e-09	1.08655	0.380987	0.921639	0.358114	0.954811	0.601599	1.10105	0.279034	1.27354	0.00810265	1.00565	0.9492	1.00919	0.930808
BF044141	538963	F2RL3		0.000594874	0.776885	0.132742	0.847422	0.28513	1.45449	0.0177797	1.35379	0.0532606	0.985269	0.923278	1.01961	0.899694	1.03307	0.862784
AW464379	280686	F3	Tissue factor	0.138819	0.987132	0.919679	0.967025	0.778868	0.881789	0.294341	1.20755	0.118158	0.889048	0.326634	1.03117	0.797114	1.08136	0.589727
BF043960	280686	F3	Tissue factor	3.10696e-10	0.979245	0.865153	0.843804	0.151092	1.53895	0.000501541	1.58211	0.00023445	1.53232	0.000563595	0.92972	0.5348	1.0082	0.951757
BF045398	540007	FAAH		2.3438e-08	1.13637	0.421987	0.829236	0.21477	0.5788	0.000552439	0.789634	0.119123	0.732737	0.0417523	0.765394	0.0785965	0.799935	0.205581
BM363051	281758	FABP3	Fatty acid-binding protein, heart	0.497144	0.76965	0.252685	0.815671	0.336863	1.14004	0.535737	1.20832	0.372135	0.941914	0.777065	0.960458	0.848578	0.944596	0.824538
AW464793	281760	FABP5	Fatty acid-binding protein, epidermal	3.41311e-06	1.13338	0.251868	0.964384	0.724666	1.33061	0.00722665	1.29417	0.0147185	1.01804	0.862054	0.920834	0.424183	1.06013	0.624458
AW466160	281760	FABP5	Fatty acid-binding protein, epidermal	5.63111e-05	0.930833	0.551159	0.866127	0.202535	1.42385	0.0024693	0.967527	0.768188	1.00664	0.952835	0.987541	0.910842	1.05837	0.67392
AW464575	531770	FAF1		0.00184047	1.04013	0.713657	1.11799	0.265087	1.06599	0.521541	1.04866	0.6334	1.16367	0.131668	1.10025	0.339047	0.940157	0.610692
AW462844	767948	FAF2	FAS-associated factor 2	0.00171263	1.00752	0.916085	1.06496	0.343295	1.05699	0.403537	0.844513	0.0129722	0.891127	0.0854902	0.999018	0.988146	1.02567	0.751638
BF044227	404123	FAHD2A	Fumarylacetoacetate hydrolase domain-containing protein 2	1.15773e-12	1.07012	0.464737	0.814605	0.0198611	1.04307	0.623858	1.6348	3.9032e-07	1.47286	3.1649e-05	0.939078	0.465425	1.07547	0.486592
BF040927	535023	FAM107B	Protein FAM107B	0.00388614	1.02044	0.906554	1.17275	0.32942	1.0934	0.583611	1.07658	0.650441	0.77503	0.121243	1.06451	0.700972	0.922426	0.671109
BF043325	535023	FAM107B	Protein FAM107B	0.84113	0.949051	0.770105	1.04743	0.77996	1.11843	0.500562	0.978904	0.897692	0.861736	0.371219	1.06403	0.708353	0.922781	0.691795
AW462333	787384	FAM110D	Protein FAM110D	1.69558e-11	1.04242	0.720032	0.770174	0.018421	1.56208	0.000115375	1.82343	7.11117e-07	1.61287	4.21385e-05	0.92607	0.478118	1.04015	0.762177
AW461416	533126	FAM115A	Protein FAM115A	0.0052047	0.792299	0.0634914	1.1326	0.284848	1.30831	0.023408	1.06953	0.562293	0.864044	0.21031	1.26173	0.0485989	0.876213	0.338531
BF045781	539712	FAM122A		0.264985	1.05052	0.665103	0.97198	0.787392	1.06549	0.547722	0.986314	0.895925	0.984771	0.884184	0.953984	0.655019	1.00713	0.956041
AW464924	507199	FAM125A	Multivesicular body subunit 12A	0.01329	1.22208	0.141924	0.926334	0.547175	0.609672	0.000246269	0.811079	0.103038	0.913413	0.476439	0.947803	0.672957	0.998719	0.993198
BM364428	614787	FAM129A		7.92602e-09	0.835826	0.129224	0.848155	0.136374	0.604981	2.36632e-05	0.690935	0.00127779	0.868436	0.200865	1.00969	0.929777	0.889845	0.373071
AW465799	613747	FAM129B	-	1.44406e-07	0.996537	0.969892	0.958528	0.621988	1.38605	0.000335305	1.69329	8.19113e-08	1.34778	0.000939064	1.10346	0.254082	1.01573	0.879525
BF043163	507475	FAM134A		0.00201478	1.13973	0.537105	0.715697	0.0981077	0.614461	0.0174756	0.948843	0.792692	0.861621	0.462808	0.820461	0.32394	0.951729	0.831841
BF046119	507475	FAM134A		5.07921e-08	1.06936	0.603612	0.810273	0.0883714	0.548544	7.16124e-06	0.771734	0.0370661	0.981286	0.876805	0.861048	0.222633	0.940635	0.66699
BF045032	540068	FAM134B	Protein FAM134B	0.00426746	0.766906	0.168551	0.964459	0.838485	0.968226	0.855673	0.894202	0.529441	0.995543	0.979925	1.02044	0.909258	0.764337	0.215859
BF045415	282605	FAM13A	Protein FAM13A	0.869917	0.765102	0.197432	0.982093	0.925089	0.947989	0.781134	0.81301	0.283873	0.761667	0.16028	0.890666	0.54749	0.970277	0.895707
BF045639	540987	FAM13B	-	0.00698127	0.768129	0.0750327	1.15409	0.293589	1.2297	0.131722	1.09105	0.521796	0.957276	0.747878	1.01326	0.922694	1.07134	0.675775
BM362846	539526	FAM154A		0.284517	1.01067	0.955544	0.871653	0.425841	0.835997	0.305546	0.893558	0.513721	1.03839	0.828628	0.773244	0.149421	0.947236	0.79345
AW465007	528939	FAM160A1	-	0	1.14417	0.2521	0.890672	0.29031	1.07564	0.504128	1.66969	1.57966e-05	1.16163	0.172639	0.884973	0.264663	1.0237	0.858401
BM364723	507256	FAM160B2	-	0.668734	0.96676	0.812245	0.896191	0.407601	0.990431	0.941906	0.990505	0.942361	0.944593	0.665991	0.910118	0.476354	0.74813	0.0755679
AW461555	617104	FAM162A	Protein FAM162A	1.10892e-10	0.982261	0.831683	0.956173	0.570644	1.56672	4.39878e-07	1.70641	7.34054e-09	1.56011	5.36931e-07	1.08317	0.31357	1.08335	0.394855
BF043058	618107	FAM167A	Protein FAM167A	0.00631635	0.957929	0.820274	1.03473	0.845642	0.698244	0.0472361	1.07321	0.687175	1.58701	0.0105564	0.945676	0.754332	0.963852	0.863487
BF044212	505853	FAM168B	Myelin-associated neurite-outgrowth inhibitor	0.0111823	1.02732	0.829994	1.00106	0.992816	1.09442	0.44643	1.24133	0.0714757	1.28326	0.0384813	1.12122	0.335029	1.01401	0.920202
AW465315	519307	FAM169A		1.07965e-10	0.959066	0.707864	0.859556	0.151703	1.53895	0.00011808	1.88075	1.1862e-07	1.39588	0.00224485	0.890398	0.26969	1.13745	0.301353
BF042552	510233	FAM175B	BRISC complex subunit Abro1	0.760717	0.871674	0.427035	1.08172	0.623462	1.00452	0.977502	0.794936	0.154768	1.23541	0.189343	0.98098	0.904366	0.9637	0.84975
BF043762	540046	FAM190B	-	0.000690882	0.856705	0.257255	1.22778	0.106545	1.08675	0.508792	0.99838	0.989705	1.36913	0.0149404	1.05962	0.645232	0.861821	0.335932
BM365995	534394	FAM192A		0.48945	0.962067	0.73844	0.908295	0.371471	1.2399	0.0488041	0.978288	0.837837	0.837465	0.102213	0.986941	0.902449	1.00133	0.991894
BF039964	538655	FAM193B	Protein FAM193B	1.13969e-05	1.04189	0.75545	0.886351	0.324709	1.09492	0.458313	0.955855	0.71142	0.981233	0.87657	1.03189	0.796962	1.02365	0.875559
AW463835	512391	FAM195B	Protein FAM195B	0.000429411	0.971133	0.827775	1.05178	0.686009	0.759458	0.0308485	0.942859	0.637591	0.878515	0.301592	0.926521	0.541463	1.03104	0.841002
BM361908	512391	FAM195B	Protein FAM195B	0.381702	1.03711	0.820847	0.986114	0.925346	0.771069	0.085596	0.939824	0.677715	1.04439	0.77109	1.11443	0.468846	1.15771	0.421988
BF042407	539755	FAM20B		0.0183509	0.86012	0.363575	1.34252	0.0602824	1.15574	0.350098	0.729957	0.0451446	0.861517	0.33603	1.11195	0.492543	0.992139	0.965977
BF040233	534672	FAM20C	-	0.000532728	0.998406	0.992892	0.914607	0.592306	0.997897	0.989909	0.894789	0.505128	0.764621	0.121175	1.04033	0.81231	1.06481	0.755649
BF039717	534049	FAM213A	Redox-regulatory protein FAM213A	6.83996e-08	0.90247	0.484769	1.54865	0.00256308	1.92412	1.59117e-05	1.02291	0.870722	0.614771	0.000886548	0.938477	0.648445	0.935122	0.675876
AW465956	617001	FAM213B	Prostamide/prostaglandin F synthase	8.11288e-05	1.15627	0.154276	0.828724	0.0511884	0.667374	7.15274e-05	0.823236	0.0437544	1.0027	0.977321	0.942272	0.530823	0.961701	0.728668
BF046084	513740	FAM21A	-	0.114136	0.886067	0.424008	1.03773	0.791506	1.2546	0.109363	1.0483	0.736356	1.23913	0.129687	0.985529	0.917101	0.972202	0.868608
BF044177	505226	FAM221A		0.0507431	1.08101	0.710063	0.905683	0.613977	1.26571	0.232691	0.739851	0.12852	0.604364	0.0125805	0.939114	0.748919	1.04978	0.835128
BF040726	508634	FAM32A	Protein FAM32A	3.02972e-06	1.17567	0.249964	1.21283	0.155017	1.00849	0.949874	0.732234	0.0235371	0.905829	0.463075	1.08719	0.53482	0.913833	0.548151
BF040847	614075	FAM3A		0.108744	1.19169	0.226355	0.83292	0.174676	0.941685	0.653132	1.04094	0.763953	0.832598	0.173781	0.871601	0.305849	1.0369	0.82395
AW463471	539374	FAM43A		5.57273e-07	0.86172	0.360777	0.849684	0.301426	1.12978	0.437896	1.46258	0.0181254	1.05004	0.755717	0.914175	0.567885	0.94935	0.762909
AW465848	539374	FAM43A		0.031126	0.967596	0.840641	0.982708	0.91033	0.986418	0.928593	1.17238	0.299664	1.28378	0.105699	1.01478	0.923396	0.87436	0.466732
AW461565	534126	FAM48A		0.109879	0.878352	0.249469	1.0362	0.735497	0.963792	0.726086	0.833885	0.0883637	0.803301	0.0410732	1.20096	0.0858978	0.967225	0.788579
BF044465	534126	FAM48A		0.000316948	1.13036	0.380702	1.13096	0.345237	1.22712	0.11904	0.777966	0.0571785	0.825377	0.14331	1.27425	0.0660687	1.23266	0.185104
BF044372	510019	FAM49B	Protein FAM49B	1.82253e-06	0.710599	0.00724288	1.1273	0.298665	0.88847	0.304966	0.680758	0.0013802	0.760443	0.0198618	0.977643	0.843792	0.95834	0.758397
BF046010	515539	FAM50A		0.135251	0.905054	0.340568	1.00954	0.9221	0.862317	0.131006	0.922089	0.40492	1.10607	0.301407	1.09119	0.370448	1.00764	0.948206
AW462414	534006	FAM53C	Protein FAM53C	0.101915	0.949019	0.629879	1.07482	0.484085	1.06053	0.568449	1.2294	0.048586	1.15169	0.173455	0.979975	0.844172	1.05481	0.653313
BF039018	534006	FAM53C	Protein FAM53C	0.110127	1.72196	0.00339069	1.04241	0.806713	1.13372	0.430504	0.827203	0.2351	0.95475	0.77063	0.908389	0.54571	1.12427	0.58547
BF039086	508425	FAM57A		0.857991	0.794032	0.146571	1.03333	0.822116	0.958924	0.773645	1.09879	0.51891	0.781898	0.0955832	0.981175	0.896287	1.09023	0.628427
BF042133	508425	FAM57A		1.24191e-07	0.858574	0.189124	0.876712	0.230484	1.10757	0.350551	1.73307	4.71697e-06	1.53582	0.000218632	1.00511	0.96273	0.766716	0.0395994
BF040777	534796	FAM58A	-	0.373898	1.03876	0.726868	1.0186	0.855975	1.0161	0.875036	1.15298	0.164635	1.10316	0.335669	1.03968	0.701785	1.0051	0.966735
AW462378	507330	FAM59A	-	0.000309344	1.42808	0.0161492	0.858063	0.25479	0.96316	0.778881	1.08707	0.532865	0.717629	0.015612	0.865564	0.282497	1.09942	0.562823
BF041848	524749	FAM63B	Protein FAM63B	0.0498077	0.662175	0.0324043	1.6184	0.00766898	1.11078	0.548517	0.939809	0.722669	1.08061	0.657728	1.30975	0.126678	0.934788	0.752638
AW462931	619120	FAM65A	-	0.000231947	1.05931	0.545077	1.06495	0.486047	0.994514	0.951335	0.87813	0.153148	0.813397	0.0251093	0.951923	0.585165	1.05438	0.611094
BF044789	514748	FAM82A2	Regulator of microtubule dynamics protein 3	0.002502	1.01219	0.925003	1.30986	0.0267185	0.972239	0.81325	0.948643	0.658407	1.18862	0.150776	0.970932	0.804511	1.1479	0.346365
AW461955	539071	FAM84A	Protein FAM84A	3.44644e-07	1.06525	0.416799	0.990568	0.897362	0.898437	0.148685	0.915755	0.233916	1.04251	0.571436	0.982827	0.813636	1.04106	0.637007
BF044631	511911	FAM8A1		0.00828712	0.906583	0.607467	1.32323	0.121208	1.27075	0.183653	0.901644	0.56309	0.80828	0.236779	1.12434	0.512939	0.998809	0.995522
AW465512	512871	FAM96A	MIP18 family protein FAM96A	5.52839e-07	0.747474	0.0104061	1.05049	0.635581	1.17565	0.123096	0.693709	0.000818667	0.506192	1.66315e-08	0.972373	0.787356	0.928919	0.546971
BF040472	530070	FAM98A		3.53707e-08	0.925913	0.315965	1.046	0.531626	1.35278	8.77875e-05	1.09964	0.189173	1.26697	0.00162887	1.10112	0.183086	1.10247	0.252867
BF044958	508569	FAM98C		0.0693648	1.08905	0.538003	0.937557	0.615359	0.97045	0.815031	0.858581	0.237195	0.84918	0.205444	0.876888	0.30768	0.915363	0.572598
BM366839	618375	FANCA	-	0.35371	1.02149	0.905647	0.869044	0.402512	0.980636	0.90687	1.06409	0.710303	1.06633	0.701002	0.850037	0.33304	1.05266	0.806049
BF042930	615352	FANCG		0.0908106	0.831618	0.248924	0.956735	0.764425	0.753262	0.0587826	0.895103	0.453705	0.887036	0.417873	0.831596	0.214486	0.823704	0.28278
BF044266	615352	FANCG		0.370311	0.986856	0.897355	0.966049	0.716308	0.868929	0.142994	0.921366	0.390189	1.09084	0.361849	1.03468	0.719839	1.00692	0.952665
AW465670	522442	FANCI	-	0.00476583	0.947881	0.549269	1.13938	0.119622	1.05909	0.489659	0.815641	0.0166524	0.74104	0.000614469	1.05715	0.503615	0.941115	0.547074
BF041253	534380	FAR2	Fatty acyl-CoA reductase 2	1.666e-12	0.934172	0.5017	0.927094	0.422015	1.56611	1.24972e-05	1.97104	1.33402e-09	1.73806	2.157e-07	1.01481	0.875737	0.970078	0.790006
BF043795	531927	FARP1		0.0272882	1.02382	0.835493	1.08072	0.469858	0.747098	0.0083811	0.954376	0.663253	1.19685	0.0976695	1.07681	0.49073	0.935202	0.591371
AW463888	505390	FARS2		0.0308903	1.22953	0.279358	0.981861	0.920143	0.942512	0.745843	1.00309	0.986537	1.16138	0.413956	0.935973	0.717206	0.92443	0.699981
AW461672	509781	FASTK		0.379415	1.07229	0.780154	0.789817	0.321403	0.985916	0.952749	0.890308	0.637405	1.11664	0.646074	0.826312	0.467734	0.644783	0.129209
AW465784	282847	FAU	Ubiquitin-like protein FUBI	0.0719181	1.0352	0.763691	0.822684	0.0709762	0.832896	0.0901725	0.996992	0.977439	1.00125	0.990646	1.08786	0.430459	0.877327	0.3177
AW464164	514588	FBLN1		3.56478e-10	0.949369	0.766285	0.954198	0.767604	0.689826	0.0222264	0.825409	0.22936	1.13453	0.427437	0.988571	0.942222	0.652241	0.0293571
AW463176	511854	FBLN2	-	0.561269	1.1199	0.447751	0.941685	0.66372	0.768818	0.0609244	1.14935	0.331194	0.885755	0.396594	0.920121	0.547207	1.06181	0.721297
BF044875	535185	FBLN5	Fibulin-5	0.0197186	0.889288	0.416452	0.783905	0.0722803	0.915223	0.507788	1.02361	0.861267	1.24437	0.105559	0.838828	0.19141	0.860861	0.359426
BF043796	541273	FBLN7	-	0.363502	0.837232	0.359023	0.891304	0.527276	0.791054	0.207078	1.02703	0.883298	0.691874	0.0496633	0.997848	0.990539	1.24444	0.294001
AW465824	615050	FBRS		1.03667e-08	1.04655	0.567677	0.949732	0.490889	1.26096	0.00287709	1.68793	2.98639e-09	1.50266	1.06574e-06	0.975341	0.73835	1.08864	0.338136
AW465852	782335	FBXL17	-	0.00048155	0.901222	0.137759	1.08341	0.214315	1.04499	0.493045	1.03295	0.613321	0.963478	0.562031	1.08757	0.193508	0.900886	0.167337
BF045611	616212	FBXL2	F-box/LRR-repeat protein 2	0.000729961	0.909782	0.268959	1.02203	0.786305	1.142	0.102494	1.28935	0.00241878	1.22426	0.0142575	1.09426	0.264876	1.01895	0.841393
BF045927	616212	FBXL2	F-box/LRR-repeat protein 2	0.00939012	0.973928	0.888632	1.01105	0.950136	0.906617	0.582541	0.811974	0.23901	1.56503	0.0132157	0.902644	0.560722	0.800837	0.296757
BM363946	511007	FBXL20	F-box/LRR-repeat protein 20	0.739062	0.912523	0.531151	1.12889	0.373366	0.919534	0.537156	0.97831	0.871639	1.14373	0.324461	1.01133	0.933859	0.94507	0.731152
AW463733	512690	FBXL6		1.82803e-11	1.06663	0.536953	0.978354	0.823419	1.59146	1.40327e-05	2.22672	3.60667e-11	1.81929	9.29071e-08	1.11001	0.28952	1.15368	0.219488
BF045351	510874	FBXO17		0.0510329	1.34878	0.322032	1.32088	0.251631	0.704694	0.157995	1.28212	0.346591	1.0234	0.929053	1.07177	0.791022	1.24694	0.447627
BF040303	534383	FBXO18		8.3407e-05	1.1222	0.272366	0.942765	0.550782	0.854631	0.115287	0.854081	0.113837	0.793279	0.0218719	0.96586	0.724858	0.866485	0.216209
AW463408	617252	FBXO21		0	1.111	0.391481	0.98811	0.916387	1.12318	0.310153	1.42495	0.00283876	1.22701	0.0766614	0.880995	0.268728	1.24085	0.12125
BF039392	540328	FBXO25	F-box only protein 25	0.138369	0.878675	0.416943	1.00882	0.952468	0.798947	0.131516	1.00818	0.955876	0.817203	0.174156	1.0752	0.62295	1.0174	0.923516
BF041062	537745	FBXO28	F-box only protein 28	0.509418	0.914681	0.492095	1.19757	0.143007	1.18258	0.166013	0.92105	0.494135	1.08881	0.479364	1.15622	0.229547	0.883161	0.398527
BF043971	534287	FBXO3	F-box only protein 3	0.000211655	0.952166	0.678489	1.21564	0.0822915	1.33514	0.0113297	0.854719	0.160468	0.741625	0.0089527	1.11112	0.343809	1.10671	0.441435
AW463310	539435	FBXO30		2.08311e-05	1.14272	0.383978	1.13832	0.364373	1.30283	0.0671013	1.01616	0.910314	0.817648	0.16084	1.1404	0.357734	1.0654	0.712163
BF046302	513951	FBXO31	-	8.51815e-10	1.05934	0.714215	1.07592	0.621457	0.698534	0.0181327	0.513392	3.20576e-05	0.707264	0.0223196	0.883982	0.406293	1.08997	0.621311
AW462878	513776	FBXO32	F-box only protein 32	7.40445e-13	1.02313	0.816253	0.88572	0.190315	1.27973	0.00928717	2.01584	2.82673e-10	1.88582	4.51654e-09	0.959181	0.650672	0.980545	0.858215
AW463935	513776	FBXO32	F-box only protein 32	0.0765682	0.943952	0.656684	0.899734	0.383341	1.17557	0.183993	1.06982	0.576865	0.97275	0.819113	0.999528	0.996883	1.05275	0.724534
AW464353	513776	FBXO32	F-box only protein 32	0.482647	0.934785	0.654495	0.884092	0.378899	0.996354	0.979113	1.12385	0.40414	0.838292	0.209359	0.914875	0.524436	0.877963	0.44663
AW466086	513776	FBXO32	F-box only protein 32	2.49774e-08	1.00327	0.979717	0.895932	0.363416	1.36184	0.0126833	1.65673	9.35141e-05	1.57648	0.000363887	0.925081	0.518756	1.01711	0.905119
BF041559	513776	FBXO32	F-box only protein 32	0.474784	1.08499	0.636102	0.936162	0.680056	0.840112	0.278276	1.00622	0.969068	0.832776	0.255055	0.883812	0.440916	0.976441	0.90238
BF044087	513776	FBXO32	F-box only protein 32	0.665005	1.25261	0.358009	0.832277	0.369898	1.07024	0.735337	0.997932	0.991476	0.716063	0.0888253	0.965837	0.869648	1.37278	0.231897
BF046402	613597	FBXO40	-	0.176955	0.780458	0.0439274	0.919778	0.457401	1.11435	0.336771	1.02695	0.812798	1.21191	0.0909719	0.904454	0.372678	1.06781	0.6304
AW464815	540642	FBXW11	-	0.0497168	0.996783	0.976687	1.1065	0.327964	1.07602	0.477935	0.970524	0.771561	0.789654	0.0250276	0.927932	0.46883	0.961645	0.751255
BM365235	513977	FBXW4		0.793362	0.992062	0.956419	0.929667	0.591254	0.8899	0.391327	1.18158	0.221712	1.0521	0.708218	1.01322	0.922856	1.09564	0.578739
AW466186	508270	FCF1	rRNA-processing protein FCF1 homolog	0.000551476	0.904698	0.119937	0.936541	0.274227	1.12662	0.0494828	0.974328	0.663062	0.899022	0.0784064	1.01589	0.791535	0.999137	0.990306
BF041273	282227	FCGR1A		0.0908106	0.979336	0.89147	0.902292	0.469851	1.00538	0.969855	0.746191	0.0428789	0.937457	0.649381	0.949081	0.712877	1.17987	0.341257
AW463735	338062	FCGRT		0.000108965	1.21907	0.120024	0.937512	0.589571	0.676204	0.00173616	0.798367	0.0634538	0.602211	7.77645e-05	0.905649	0.408189	1.08647	0.548659
AW465047	338062	FCGRT		6.32582e-05	1.19704	0.190284	0.881897	0.329471	0.579252	7.53358e-05	0.885915	0.347116	0.715341	0.0112324	0.824143	0.135673	0.9876	0.934014
BF039799	338062	FCGRT		6.87393e-08	1.25236	0.0693885	0.872188	0.233237	0.756712	0.0171497	1.22145	0.0833925	0.969636	0.786834	0.863368	0.20075	1.07043	0.619096
BF043857	338062	FCGRT		3.58439e-07	1.23102	0.135109	0.956306	0.734687	0.513218	4.41093e-06	0.770306	0.0515446	0.722463	0.0162424	0.887244	0.365666	1.07022	0.648373
BM364511	529296	FCHSD1	-	0.112043	1.37654	0.0600974	1.00851	0.956606	0.869555	0.379075	1.18882	0.269457	1.10363	0.527448	0.93309	0.656896	0.970122	0.871445
AW464930	515085	FCRL3	-	0.0415383	0.855399	0.197091	1.0603	0.602934	1.12413	0.300312	1.1634	0.181735	0.918964	0.453381	1.05327	0.644683	1.05834	0.672885
AW465281	515085	FCRL3	-	1.3093e-06	1.02662	0.723367	1.10041	0.169556	1.01795	0.796793	0.973711	0.699877	1.07794	0.27972	0.95075	0.465692	1.03208	0.705289
BM362423	281156	FDPS	Farnesyl pyrophosphate synthase	1.10391e-05	0.508529	0.00319597	1.12353	0.576958	1.08573	0.693439	0.653915	0.045426	1.24881	0.289034	0.951204	0.810435	1.0667	0.790006
AW464063	281157	FDX1	Adrenodoxin, mitochondrial	9.1377e-06	0.890916	0.121828	1.02338	0.740932	1.3164	0.000219489	1.38334	1.96099e-05	1.26075	0.0015365	0.99807	0.977941	0.96786	0.687374
AW464286	281157	FDX1	Adrenodoxin, mitochondrial	3.76504e-07	1.00115	0.993163	0.956006	0.729681	0.797975	0.0870014	0.806989	0.103461	1.0963	0.480836	0.953956	0.717337	1.03779	0.792586
BF042010	282604	FDXR	NADPH:adrenodoxin oxidoreductase, mitochondrial	0.0149718	1.00602	0.956668	0.942079	0.563443	0.954073	0.64875	0.944829	0.582601	0.940374	0.551692	1.02132	0.837952	0.932279	0.572015
BF040621	516550	FEM1A	Protein fem-1 homolog A	0.389551	0.803516	0.509004	1.2105	0.522514	1.24144	0.511755	1.44822	0.267067	1.07045	0.825414	0.713326	0.291426	0.868704	0.698188
BF043659	516550	FEM1A	Protein fem-1 homolog A	0.0219204	1.05144	0.720448	0.904892	0.443779	0.761375	0.0398788	1.04036	0.763938	1.10664	0.437497	0.92742	0.563233	0.973307	0.864039
BF040652	616981	FERMT2		0.00473669	0.876967	0.395303	1.32864	0.0517496	1.36623	0.0332633	0.865103	0.315136	0.908751	0.506057	1.11588	0.446327	0.867615	0.412095
BM366256	507304	FES		0.349235	0.964414	0.840857	0.933527	0.68262	0.946876	0.745502	0.795463	0.176971	0.918108	0.611674	0.834172	0.283253	0.865954	0.478578
AW463946	505234	FGD4	-	0.23667	0.83833	0.155281	1.15179	0.220072	1.12197	0.316853	1.16953	0.174813	0.872582	0.236675	1.24784	0.0570369	0.863442	0.289462
BF228464	539766	FGD5	-	0.00173277	1.24784	0.155262	0.89764	0.451482	0.884029	0.398573	0.732544	0.0330611	0.840031	0.22608	0.826779	0.187067	0.946822	0.754757
AW461351	281160	FGF1	Fibroblast growth factor 1	3.17019e-08	0.919044	0.27733	0.94906	0.477746	1.14553	0.0685267	1.2176	0.00936479	1.25566	0.0029222	1.09297	0.229372	0.950766	0.549885
BF039328	281160	FGF1	Fibroblast growth factor 1	0.0693422	0.650539	0.0114542	1.02376	0.878758	1.21673	0.205789	0.967471	0.829925	0.731513	0.0460593	1.05731	0.717463	0.783771	0.192376
BF043488	281160	FGF1	Fibroblast growth factor 1	5.08629e-05	0.928795	0.669199	1.00323	0.983991	0.879458	0.426074	0.73367	0.0582856	1.60779	0.00445267	1.077	0.645132	0.76981	0.18125
BF045140	506246	FGFR1OP	FGFR1 oncogene partner	0.447031	0.94167	0.685682	1.05462	0.699845	1.15798	0.289726	0.89717	0.432446	0.769408	0.0612363	0.925491	0.574843	1.11791	0.506448
AW464656	404193	FGFR2	-	0.194311	1.03638	0.775869	0.944632	0.633366	0.818275	0.0968277	0.983805	0.891144	0.885671	0.311028	0.97356	0.822308	0.983463	0.902947
AW463831	532327	FGFRL1	-	1.43118e-11	1.28348	0.0941635	1.24356	0.118708	0.645019	0.00234979	0.952189	0.723083	0.71907	0.0198749	0.970527	0.828635	0.911948	0.573794
BF040582	532327	FGFRL1	-	0.682995	0.846092	0.343073	1.19331	0.272993	1.10864	0.520893	0.966278	0.830639	0.916767	0.588349	0.913058	0.597731	0.859898	0.443273
BM364871	511711	FGL2	Fibroleukin	0.0193357	0.681208	0.0672578	0.8418	0.372035	1.32419	0.147886	0.622196	0.0181586	0.706867	0.0752296	0.764005	0.177091	0.703439	0.154279
AW463051	520260	FH		0.0165008	1.37124	0.252802	1.50581	0.131196	1.54569	0.108789	1.0155	0.954307	0.892714	0.672678	1.30383	0.325058	1.12416	0.682515
BF046380	512520	FHAD1	-	5.24023e-05	0.996779	0.979898	0.924208	0.507303	1.39602	0.00654466	1.35466	0.0128562	1.49577	0.00121464	0.825814	0.110764	1.0776	0.606851
BF040253	509056	FHL1		5.92737e-06	0.702724	0.0952008	0.809919	0.280638	1.08639	0.670164	0.988405	0.952158	1.21213	0.324452	0.917346	0.65746	0.697355	0.128651
BF042134	509056	FHL1		0.124306	1.04018	0.78062	0.965522	0.789287	0.96777	0.802946	1.11087	0.424399	1.04145	0.757102	0.992079	0.951687	0.871016	0.388323
BF039254	510008	FHL2	Four and a half LIM domains protein 2	0.00592738	0.773104	0.134691	0.878456	0.416309	1.19745	0.259673	1.12849	0.448157	0.972277	0.859627	0.939082	0.692742	0.960472	0.831635
BM364414	504795	FHL3	Four and a half LIM domains protein 3	0.0443237	0.813987	0.19352	0.921192	0.574125	0.892859	0.438417	0.752315	0.0549848	0.6622	0.00630142	0.942773	0.686412	1.10057	0.589418
AW463987	510968	FIBP		2.19376e-06	1.06922	0.400024	0.851922	0.0347338	0.772973	0.000986321	0.923234	0.285393	1.26423	0.00249944	0.938695	0.396564	0.971225	0.740668
BF046207	504954	FILIP1L	-	0.00255314	0.63247	0.0046724	0.955703	0.756178	1.45038	0.0131694	0.988444	0.936484	0.8942	0.444468	0.994991	0.972533	0.830106	0.289193
BF044693	615565	FIS1	Mitochondrial fission 1 protein	0.000814224	1.02808	0.700029	0.814959	0.00338854	0.65281	3.65194e-08	0.827511	0.00641665	0.893059	0.0962523	0.88726	0.0789943	0.908852	0.236848
AW466197	518159	FITM2	Fat storage-inducing transmembrane protein 2	1.55194e-11	1.12241	0.203373	0.929037	0.386471	1.40231	0.000181841	1.73422	2.07254e-08	1.66612	1.24323e-07	1.01934	0.821115	1.14559	0.177513
AW463912	614795	FKBP1A	Peptidyl-prolyl cis-trans isomerase FKBP1A	3.37268e-09	1.01278	0.931354	1.00264	0.985169	0.600896	0.00065488	0.684915	0.00959199	0.761145	0.0581253	0.886173	0.395394	0.960384	0.798199
BF043309	614795	FKBP1A	Peptidyl-prolyl cis-trans isomerase FKBP1A	3.83134e-09	1.02789	0.857712	1.02737	0.855323	0.561704	0.000249612	0.718391	0.028833	0.801532	0.139048	0.877114	0.377573	0.962903	0.816994
BF044245	508535	FKBP4	Peptidyl-prolyl cis-trans isomerase FKBP4	6.64814e-08	1.16897	0.12316	1.05937	0.540317	0.646181	1.96164e-05	0.728795	0.00132732	0.937555	0.493767	0.890082	0.218699	0.995625	0.969934
AW465536	526652	FLCN	Folliculin	0.0494346	0.93981	0.569956	0.861437	0.144219	1.04926	0.634869	1.00015	0.998827	0.683724	0.000388627	0.914015	0.375829	1.03863	0.758815
AW461381	514446	FLII	-	0.00989962	0.938038	0.724586	0.991505	0.959593	0.607826	0.00438135	0.741259	0.0795179	1.06918	0.691379	0.952258	0.771513	0.874987	0.516114
AW464761	514446	FLII	-	0.000777087	1.19659	0.114332	0.979681	0.843687	0.791221	0.0277422	1.17811	0.119348	1.06142	0.567447	0.991071	0.931339	0.994239	0.963815
BF040366	514446	FLII	-	0.272184	0.944711	0.712602	0.829741	0.194782	1.05559	0.705096	1.05454	0.710281	0.946224	0.699014	0.97833	0.878133	1.0651	0.71867
BF042699	514446	FLII	-	0.906762	1.06453	0.786725	0.964524	0.866728	0.995267	0.982411	0.864469	0.505598	0.75951	0.204458	0.81253	0.336729	0.846043	0.520369
BM364998	514446	FLII	-	0.146829	0.848513	0.365693	0.934535	0.687332	0.943921	0.731491	1.15271	0.399391	0.991809	0.961567	1.12812	0.474306	0.909126	0.640925
BF039876	281165	FLNA	-	1.45992e-10	0.864823	0.307047	1.01196	0.928009	0.751547	0.0335112	0.934409	0.60671	1.22243	0.131005	1.00633	0.96177	0.903479	0.523836
AW463055	613533	FLNB		0.0615969	0.939039	0.454126	0.960498	0.604404	0.818642	0.012308	1.08576	0.292021	1.00048	0.995071	0.998717	0.986819	0.81381	0.0333192
BF043787	613533	FLNB		8.9862e-11	1.15681	0.234043	0.869468	0.226405	1.44036	0.00232624	1.87819	9.32762e-07	2.044	5.90743e-08	0.892429	0.323923	0.892232	0.39622
BM366074	613533	FLNB		0.19938	1.08684	0.405975	0.988069	0.897041	0.906609	0.29288	1.06039	0.527977	0.99034	0.916648	1.04843	0.615593	0.920365	0.462905
BM366445	615679	FLOT2	Flotillin-2	0.0158097	1.34366	0.0191624	0.979207	0.853665	0.710847	0.00391575	1.0899	0.450941	1.25625	0.0490698	1.03675	0.751481	0.932503	0.616661
BF045130	539905	FLRT2		0.047564	0.738754	0.170976	0.695205	0.0884605	0.965286	0.866802	0.784731	0.252556	0.968117	0.877748	0.839881	0.408847	0.657096	0.0785972
BF046433	539905	FLRT2		0.0397709	0.998648	0.993798	0.819593	0.223092	1.1361	0.432741	0.945933	0.731978	0.698594	0.030397	0.831092	0.256778	1.01879	0.92413
AW461833	507318	FLVCR2	-	0.000127545	0.963976	0.750562	1.1274	0.270573	1.46715	0.000772115	1.25489	0.039624	0.842497	0.117394	1.04923	0.657398	1.08202	0.53943
AW465991	788719	FMO5	Dimethylaniline monooxygenase [N-oxide-forming]	0.0241497	0.839309	0.520148	1.05131	0.843004	1.56886	0.0787162	0.911661	0.714414	0.544964	0.019073	0.992712	0.977279	1.17845	0.592941
BM363975	788719	FMO5	Dimethylaniline monooxygenase [N-oxide-forming]	0.00613453	1.15408	0.598911	0.878161	0.608209	1.7145	0.0367945	0.954766	0.854935	0.768159	0.299793	0.823638	0.444612	1.54169	0.161439
AW462954	281168	FMOD	Fibromodulin	0.00687514	0.660311	0.0332319	0.895475	0.534477	0.873475	0.446965	0.825827	0.283246	1.42263	0.0508338	0.788719	0.184446	0.721006	0.132755
AW464973	280794	FN1		0.000172254	0.92571	0.740746	1.0372	0.871375	0.825282	0.396146	0.55452	0.0111305	0.923928	0.725922	1.03194	0.889166	0.966121	0.889228
AW465534	280794	FN1		0.000100688	1.04651	0.834115	0.980867	0.926178	0.828343	0.368128	0.629074	0.0295597	1.14456	0.518046	1.03937	0.853082	0.939026	0.7874
BF039258	615868	FN3KRP		0.000119239	1.0207	0.829045	0.90351	0.261271	0.824981	0.0357377	1.07801	0.404385	1.32105	0.00290655	0.945098	0.530256	0.863312	0.161469
BM364492	538717	FNBP1	-	0.0126993	0.781106	0.151371	1.10839	0.519549	1.45396	0.021927	1.04362	0.788994	1.12477	0.46206	1.10894	0.517547	0.916146	0.646331
BM364914	538717	FNBP1	-	0.00317353	0.795381	0.0430478	1.09864	0.364114	1.17415	0.124032	0.865997	0.167219	0.783466	0.0210764	1.09007	0.405119	0.822032	0.12138
AW464149	616665	FNBP1L	-	0.0106188	0.772127	0.0614879	0.976654	0.853329	1.49367	0.00258502	0.87348	0.292113	0.813839	0.110949	1.07662	0.56396	1.02167	0.887407
AW465605	615534	FNDC3B		1.09168e-06	1.44285	0.00779842	0.854221	0.221577	1.16048	0.247894	1.16223	0.243198	1.1891	0.179705	1.19291	0.171919	1.12527	0.410665
AW462806	281169	FNTA	Protein farnesyltransferase/geranylgeranyltransferase type-1 subunit alpha	0.0943573	0.879267	0.25783	1.06814	0.5335	1.27413	0.0250434	0.918623	0.423239	0.956112	0.671335	1.03785	0.72537	1.05157	0.690918
AW464436	281169	FNTA	Protein farnesyltransferase/geranylgeranyltransferase type-1 subunit alpha	0.00471471	0.924945	0.631148	1.22541	0.190793	1.45994	0.0167887	1.15795	0.343485	0.884285	0.426436	1.03713	0.813153	0.959579	0.815971
AW465165	281169	FNTA	Protein farnesyltransferase/geranylgeranyltransferase type-1 subunit alpha	0.00655131	0.704097	0.0410218	1.19591	0.260433	1.27151	0.132542	0.798823	0.159043	0.590811	0.00147747	1.15636	0.359889	0.917028	0.644615
BF042642	327686	FNTB	Protein farnesyltransferase subunit beta	0.215074	1.05566	0.709373	1.02349	0.863034	0.967849	0.808168	1.03202	0.814884	0.928561	0.582276	0.968682	0.813122	1.15252	0.390076
BM366414	506199	FOCAD		0.224601	0.906665	0.48641	0.938671	0.633215	0.878911	0.323389	0.987668	0.924033	1.04389	0.741477	0.952332	0.707592	1.033	0.838401
BF044613	539750	FOLR1	-	6.56957e-05	1.96236	0.00305716	0.89008	0.570584	0.513452	0.00186331	0.711811	0.101366	1.30868	0.192822	0.879276	0.530999	0.908378	0.693342
BM361842	507672	FOLR2		4.23747e-10	1.19673	0.115126	0.849001	0.1266	0.896768	0.306421	1.77611	1.20649e-06	1.80732	6.57035e-07	0.750151	0.00860113	1.10228	0.436857
AW462661	280795	FOS	Proto-oncogene c-Fos	0.000296097	0.997882	0.992289	0.914792	0.672864	1.08663	0.693648	1.31131	0.201769	1.258	0.278689	1.1244	0.578514	0.987274	0.956606
AW463832	540819	FOSB		0.0076162	1.05105	0.596017	0.96895	0.722411	0.937067	0.464954	0.979771	0.817904	1.27512	0.00798796	0.961821	0.661184	1.12737	0.247572
AW463531	509889	FOSL2		9.05545e-05	1.18837	0.297979	0.867939	0.355941	0.973469	0.860367	1.0339	0.827379	0.910585	0.540661	0.832108	0.232166	0.820596	0.29274
AW465865	509889	FOSL2		0.00418872	0.900891	0.200726	0.938692	0.402592	1.00401	0.957682	1.0562	0.469073	0.875133	0.0808279	1.04989	0.519001	0.920777	0.367836
BF039105	509889	FOSL2		2.127e-09	0.973922	0.788227	0.932034	0.445729	1.57016	7.89339e-06	1.82829	1.68427e-08	1.88424	4.82985e-09	1.12561	0.202004	1.02115	0.848681
BF045785	540703	FOXJ2		0.757811	0.946407	0.709064	1.12951	0.375024	0.99911	0.994806	1.1021	0.478281	0.933497	0.615324	0.966377	0.802635	1.16537	0.361179
BF039199	532359	FOXK2	-	0.938989	1.13185	0.565746	1.08254	0.691062	0.797575	0.275782	0.88604	0.550648	1.13349	0.56303	0.935942	0.740047	1.19908	0.458018
BF040043	532359	FOXK2	-	0.207966	1.0191	0.857911	0.922907	0.413932	1.14361	0.17405	0.893851	0.254486	0.958708	0.666933	0.938336	0.516413	1.02502	0.836529
AW465980	521742	FOXN2		1.56016e-05	0.898836	0.172849	1.05306	0.474931	1.19254	0.0174382	1.38654	2.95824e-05	1.12414	0.109118	1.00309	0.965872	1.0022	0.979958
BF041506	506618	FOXO1	-	0.00814454	1.08528	0.754036	1.60523	0.0538423	0.846744	0.475005	1.29174	0.281477	0.745014	0.20843	1.16564	0.557201	1.20298	0.527982
AW462565	535530	FOXO3		0	1.09412	0.337468	0.965733	0.693545	1.02973	0.740525	1.3728	0.000676805	1.13746	0.14904	1.08311	0.368332	0.950485	0.620592
BF041138	535530	FOXO3		0.688927	1.16414	0.37097	0.894142	0.477488	0.807955	0.178344	0.844659	0.2852	0.842865	0.27924	1.0572	0.723544	1.00771	0.967949
BF041298	618793	FOXO4		0.613428	0.589051	0.0228994	1.0616	0.776699	1.14699	0.536592	0.844357	0.423334	0.892182	0.588673	1.03755	0.861126	1.05851	0.824971
AW462477	505809	FPGS	Folylpolyglutamate synthase, mitochondrial	2.56365e-11	1.0568	0.555945	0.880655	0.15431	1.25538	0.0123958	1.7146	9.46554e-08	1.60399	1.57734e-06	0.985871	0.872141	0.929153	0.478281
BM365030	512533	FRG1		0.193472	0.844069	0.128821	0.968306	0.754028	1.19025	0.0941685	0.933267	0.502327	0.786411	0.0223744	1.00897	0.930726	0.853295	0.205479
BF041915	511059	FRYL	-	0.398034	0.702426	0.0699877	0.991832	0.963392	1.18053	0.354868	1.07294	0.693794	1.24456	0.223907	1.07617	0.681424	0.864101	0.500517
BF044377	534482	FSTL1	Follistatin-related protein 1	0.035831	1.12288	0.497983	1.27196	0.142345	1.1706	0.33407	0.854732	0.33574	1.00868	0.957557	1.04324	0.794378	0.945226	0.761972
AW464195	515367	FSTL3	Follistatin-related protein 3	1.08499e-09	0.703798	0.11667	0.868723	0.494384	2.13239	0.00103014	0.902331	0.649543	1.14683	0.511823	1.00912	0.964771	0.866656	0.567837
BF039787	509620	FTSJD2	Cap-specific mRNA (nucleoside-2'-O-)-methyltransferase 1	6.55475e-08	0.936718	0.384327	1.0662	0.369307	1.3171	0.000269625	1.21147	0.00894755	0.913749	0.208096	1.02261	0.753378	1.01656	0.840802
BF045505	509522	FUCA1	Tissue alpha-L-fucosidase	0.00919368	0.953812	0.763718	0.88318	0.40089	0.845967	0.259218	0.824294	0.19332	1.1245	0.427342	0.876585	0.37327	0.919891	0.633716
BM364586	509522	FUCA1	Tissue alpha-L-fucosidase	0.00080704	1.06858	0.471431	0.888443	0.170677	0.859072	0.0801188	0.921135	0.339256	1.05059	0.564854	0.879239	0.136653	1.10684	0.327679
BF045361	519181	FUK		4.46136e-05	1.22835	0.0219739	1.17116	0.0625498	1.1644	0.0660495	0.757879	0.0011944	0.637708	8.37348e-07	1.06729	0.425893	1.16134	0.134283
AW466048	281374	FURIN	Furin	0.000351394	1.11453	0.310802	1.08003	0.437192	0.930451	0.466789	0.916842	0.381288	0.889073	0.237084	0.953874	0.633091	1.06151	0.620464
BF040620	100139246	FYCO1		0.487317	1.29062	0.193288	0.859013	0.407269	0.857486	0.401832	0.931282	0.697157	1.02919	0.874937	0.88491	0.50447	1.06405	0.77392
BF044334	100139246	FYCO1		0.00288773	1.12612	0.419643	0.960883	0.770012	0.737527	0.0289734	0.772643	0.062712	1.06426	0.648336	0.929605	0.593099	1.01605	0.923318
BM366249	527263	FYN	Tyrosine-protein kinase Fyn	0.916324	0.935018	0.674543	0.855156	0.293256	1.09763	0.537245	0.955586	0.759187	0.917079	0.559598	0.962708	0.797582	0.951273	0.782737
AW463754	445416	FZD4		0.1557	1.24501	0.537087	0.921856	0.804379	0.668141	0.222757	0.947581	0.869789	0.702142	0.284218	0.914453	0.785459	1.05188	0.899699
AW464374	445416	FZD4		1.25373e-07	1.25311	0.0998747	0.988227	0.92501	0.779535	0.051661	1.02958	0.81682	0.750457	0.0256915	0.838548	0.165303	1.05664	0.718707
AW461804	538536	FZD5		3.47133e-07	0.829152	0.386787	0.98364	0.936627	0.826046	0.358771	0.836578	0.391289	0.854563	0.44986	1.0394	0.852239	0.929568	0.752154
AW462410	538536	FZD5		0.260318	0.784812	0.228726	1.57932	0.0109859	1.04629	0.792327	1.13024	0.477101	1.01783	0.918091	1.18522	0.333996	1.14509	0.51855
AW461587	507436	G0S2		3.86024e-08	0.992911	0.940791	0.92553	0.394609	0.697604	0.000192648	0.777573	0.00721349	0.977789	0.804275	0.92066	0.363396	0.84029	0.102338
BF045720	507436	G0S2		0.110796	0.990342	0.957534	1.01384	0.935458	1.07133	0.685098	0.934265	0.689021	1.09579	0.590541	0.832847	0.283855	0.995931	0.984123
BF044876	369023	G6PC3	Glucose-6-phosphatase 3	0.201018	1.00465	0.974458	0.944344	0.674715	0.705449	0.0128349	0.731485	0.0249759	1.04934	0.724023	0.94432	0.674574	1.09871	0.558072
AW461602	281179	G6PD	-	0.000141109	0.940926	0.658898	0.99658	0.97908	0.923241	0.541611	0.782352	0.0642895	0.937624	0.622354	0.961667	0.764861	0.873733	0.373537
AW462517	280798	GAA	Lysosomal alpha-glucosidase	0.00202684	1.18763	0.267837	0.881171	0.381773	0.669065	0.00698863	0.960712	0.781034	0.811311	0.150645	0.882773	0.3886	0.896213	0.526866
BF046579	540085	GAB1	GRB2-associated-binding protein 1	0.0121772	0.891722	0.576889	1.2532	0.238272	0.988717	0.952425	0.759083	0.151031	0.61669	0.0134325	1.3009	0.170231	0.760341	0.240581
BF041125	338472	GABARAPL1	Gamma-aminobutyric acid receptor-associated protein-like 1	0.00549726	0.927755	0.639572	1.22638	0.172587	1.18105	0.264725	0.989439	0.942955	1.14735	0.356063	1.2832	0.0969292	0.84767	0.362738
BF043830	338472	GABARAPL1	Gamma-aminobutyric acid receptor-associated protein-like 1	0.000176103	0.917667	0.589929	1.03878	0.802667	0.846199	0.275118	0.686097	0.0159168	0.625959	0.00309965	0.902382	0.500631	0.785707	0.164842
AW463945	282531	GABARAPL2	Gamma-aminobutyric acid receptor-associated protein-like 2	3.21888e-08	0.992315	0.937246	0.979738	0.822869	0.961469	0.667612	0.758205	0.00358115	0.707034	0.000348794	0.946532	0.548456	0.980002	0.854124
BF045916	520313	GABPB1	GA-binding protein subunit beta-1	0.00299413	1.02393	0.868221	0.931134	0.590268	1.24827	0.0979189	0.979467	0.875442	0.814322	0.124635	1.0343	0.798918	0.976979	0.884848
AW465978	505463	GADD45A	Growth arrest and DNA damage-inducible protein GADD45 alpha	8.21768e-05	0.999425	0.998499	1.1164	0.709287	1.05254	0.862277	0.860092	0.610028	0.9836	0.955322	1.11225	0.718673	1.10534	0.75838
AW461767	618405	GADD45B	Growth arrest and DNA damage-inducible protein GADD45 beta	0.000232638	1.00283	0.968812	1.02	0.771945	0.795369	0.00137572	0.803263	0.00211939	0.852209	0.0221891	0.999247	0.991194	1.0473	0.56119
AW464348	618405	GADD45B	Growth arrest and DNA damage-inducible protein GADD45 beta	0.10887	0.952865	0.754692	0.871044	0.342022	0.812986	0.15625	1.23305	0.151504	1.13591	0.38019	1.27313	0.0992821	0.817508	0.244535
BF042033	511296	GAK		1.87123e-11	1.03026	0.780019	0.886662	0.232415	1.375	0.00229139	1.966	7.85855e-09	1.83151	1.15549e-07	1.02366	0.815277	1.07817	0.526587
BF041765	513295	GAL3ST1	Galactosylceramide sulfotransferase	2.47637e-06	0.983294	0.946272	1.19999	0.455601	1.26565	0.335788	1.33594	0.237657	0.981703	0.939609	1.10264	0.688717	0.780582	0.345962
BF040638	523401	GAL3ST3	Galactose-3-O-sulfotransferase 3	0.294479	0.958837	0.847089	1.01986	0.923756	0.670143	0.0627281	1.02405	0.907916	0.773418	0.214344	1.09925	0.645463	1.4318	0.129874
BF042631	523401	GAL3ST3	Galactose-3-O-sulfotransferase 3	0.6734	1.13451	0.555056	0.983916	0.934704	1.11056	0.602728	1.33516	0.147955	0.973114	0.890478	1.08369	0.684891	1.1458	0.573765
BM364421	523154	GALE		1.0117e-05	0.996602	0.975322	1.01864	0.856651	0.809342	0.0422797	0.818394	0.0539093	0.702844	0.00102633	0.925807	0.451995	0.646555	0.000838016
BF040147	530855	GALK1	Galactokinase	0.144765	1.31136	0.117961	0.96628	0.830388	0.787441	0.139418	0.96802	0.839153	1.24182	0.179661	1.02131	0.895231	0.960786	0.835179
AW461736	616676	GALM	Aldose 1-epimerase	0.00199555	0.998387	0.984537	1.12157	0.152006	0.875914	0.0991171	0.829017	0.0210754	0.899583	0.18582	0.989776	0.896969	1.02801	0.76043
BF045563	616676	GALM	Aldose 1-epimerase	0.00142746	1.10722	0.480333	1.08211	0.565314	0.996366	0.978807	0.967378	0.808813	0.893406	0.41221	0.993551	0.962345	1.16945	0.320209
BF041790	282241	GALNT1	Polypeptide N-acetylgalactosaminyltransferase 1	6.9391e-05	0.875844	0.501819	1.44524	0.0534507	1.16692	0.41177	0.646694	0.023148	0.742147	0.115771	1.025	0.895241	1.13381	0.558865
BF044774	534904	GALNT11		0.29169	0.764493	0.054698	1.14556	0.291067	0.971266	0.819959	0.896059	0.393031	0.757953	0.0339784	1.08056	0.545863	1.02781	0.859131
AW461344	508488	GALNT12		8.7322e-09	0.990416	0.879878	0.985289	0.80381	0.830278	0.00275552	0.754776	1.51717e-05	0.791176	0.000224606	0.888848	0.05211	1.0097	0.89196
AW462202	508488	GALNT12		0.602858	1.21029	0.142009	0.868235	0.238745	0.918258	0.475302	1.02804	0.816524	1.23323	0.0827089	1.05847	0.633846	1.07206	0.633893
BF042380	508488	GALNT12		6.71093e-12	0.953845	0.658063	0.908726	0.339497	1.47287	0.000262137	1.92963	1.48666e-08	1.83318	1.04372e-07	1.06858	0.507106	1.06919	0.574888
AW462282	616218	GALNT2		0.0285968	0.910006	0.376824	0.946042	0.575058	0.882041	0.207197	0.846017	0.0946763	0.994878	0.95855	1.02062	0.836401	0.999564	0.997091
BF044022	616218	GALNT2		1.87571e-06	1.02641	0.851324	0.901813	0.423654	0.820069	0.127488	1.01841	0.887375	0.96227	0.76533	0.911182	0.471231	1.09518	0.564587
AW463251	535458	GALNT3	-	0.0347205	0.75617	0.0682285	0.895097	0.429501	1.23864	0.129963	1.21677	0.164396	0.750956	0.0443873	0.993977	0.965551	1.11576	0.52281
AW464152	506903	GALNT6	Polypeptide N-acetylgalactosaminyltransferase 6	1.01195e-10	1.01318	0.888761	0.932318	0.421931	1.23576	0.0177134	1.42673	0.000133725	1.3188	0.00230098	0.884886	0.163544	1.04652	0.667164
BF044932	506997	GALT	Galactose-1-phosphate uridylyltransferase	0.0345408	1.2221	0.317908	0.958993	0.82397	0.627271	0.0157995	0.954547	0.804819	0.81706	0.285488	0.956675	0.813982	0.852294	0.471022
BF043981	515270	GAMT	Guanidinoacetate N-methyltransferase	0.385868	1.06887	0.814922	0.879722	0.634925	0.504805	0.013652	0.551615	0.0307509	0.668682	0.139412	0.892227	0.672587	1.00172	0.995606
BF040656	540155	GANAB		7.60565e-13	1.15783	0.17228	1.14495	0.182744	0.543918	1.17378e-07	0.707179	0.00106275	1.08216	0.434635	1.07044	0.500308	1.01265	0.914322
AW464804	281181	GAPDH	Glyceraldehyde-3-phosphate dehydrogenase	1.87831e-10	1.06835	0.753914	1.00149	0.99416	0.580608	0.00963566	0.65482	0.0414024	0.842479	0.401644	0.932564	0.731962	0.852875	0.478623
AW462184	532231	GAPDHS	Glyceraldehyde-3-phosphate dehydrogenase, testis-specific	9.44067e-12	1.0834	0.451487	0.898609	0.281609	1.44055	0.000474773	1.99406	3.22297e-09	1.84846	5.99437e-08	0.90813	0.331296	0.988531	0.923072
AW462097	539646	GAPVD1	GTPase-activating protein and VPS9 domain-containing protein 1	0.000480627	0.878703	0.218867	1.05182	0.606772	0.778344	0.0129546	0.752706	0.00517391	0.889361	0.234745	0.992461	0.938482	1.02434	0.835851
AW463985	515057	GAR1		0.00810403	0.989389	0.915789	1.00163	0.986223	1.20128	0.0557269	0.715688	0.000755491	0.864397	0.126165	1.06411	0.510686	1.13511	0.263909
AW465148	518935	GAS2L1		0.0734472	1.1063	0.456117	1.00856	0.94609	0.804893	0.089374	1.0681	0.601869	1.07782	0.553003	0.953522	0.706076	1.01533	0.920084
AW462109	506809	GATA2		0.0999736	0.997841	0.985944	0.891413	0.315184	0.922096	0.477512	1.05096	0.66287	0.888438	0.301441	0.955054	0.686677	0.995148	0.971967
AW464010	506809	GATA2		0.000116089	1.05749	0.627236	0.950801	0.638771	1.31381	0.0134194	1.4341	0.00135465	1.38663	0.00341323	1.05691	0.60662	1.08178	0.543201
AW464282	506809	GATA2		0.572514	1.4024	0.0918965	1.03334	0.864139	0.972973	0.884295	1.40475	0.0707498	1.15075	0.47051	0.750129	0.151488	1.15973	0.497859
BF043343	506809	GATA2		0.94084	0.839435	0.421321	0.907705	0.630678	0.823778	0.337325	0.996885	0.98763	1.21017	0.345025	0.94767	0.789436	0.926934	0.757358
BF041614	505169	GATA3	Trans-acting T-cell-specific transcription factor GATA-3	0.25986	1.05808	0.766272	0.899604	0.550232	0.807474	0.243196	1.06139	0.740041	0.829824	0.316932	0.97738	0.897046	0.924683	0.713791
BF046526	505169	GATA3	Trans-acting T-cell-specific transcription factor GATA-3	0.602503	0.954947	0.772179	0.949758	0.726619	0.988074	0.93511	0.722534	0.0308214	0.97768	0.878265	0.948809	0.721545	0.957257	0.808785
BF045751	654400	GATA6	-	0.0571003	1.66675	0.00355012	1.12071	0.45413	0.833678	0.233961	1.16911	0.305849	1.29188	0.0958361	0.955492	0.764419	0.790074	0.208048
AW463627	784921	GATAD1	GATA zinc finger domain-containing protein 1	5.18684e-09	0.830954	0.056217	1.11716	0.22651	1.14462	0.141622	1.2042	0.0449639	0.871956	0.136082	1.08291	0.383057	1.02551	0.807716
AW462802	508384	GATAD2A		1.52657e-05	0.913337	0.467294	0.988995	0.925146	1.3647	0.0103923	1.62365	0.000120591	1.43994	0.00294413	1.14501	0.253038	1.0156	0.909749
AW462861	537087	GBA	Glucosylceramidase	0.00492882	0.98303	0.869138	1.09523	0.355089	0.956115	0.647256	0.852268	0.106872	0.703837	0.000674418	1.0355	0.721975	1.05484	0.641595
BF045439	767938	GBAS		0.000275939	0.91577	0.300142	1.1336	0.123574	1.10735	0.208838	1.01177	0.884486	1.02906	0.722306	1.11069	0.195929	0.984224	0.862527
BF042173	507139	GCA		0.712462	1.00237	0.987426	0.843787	0.225694	1.02255	0.872811	1.06502	0.651334	1.02191	0.876328	0.941296	0.66428	1.0623	0.723174
BF044732	507139	GCA		8.29734e-12	1.00389	0.972963	0.936088	0.537535	1.61172	3.6875e-05	2.24399	3.6402e-10	1.88549	1.78662e-07	1.06564	0.552799	0.994089	0.963066
BF042556	521363	GCFC2	-	0.2013	0.91461	0.613577	1.22575	0.216085	1.08495	0.618212	0.758001	0.0941085	0.993093	0.966169	1.16397	0.354681	1.07933	0.69513
AW464726	515433	GCGR		0.000208809	1.5886	0.00822595	1.07577	0.6438	0.675977	0.0156658	0.894959	0.482869	0.712945	0.035585	0.917742	0.586974	1.0955	0.63353
BF039694	286815	GCH1		0.00260227	1.37787	0.016807	1.1638	0.213567	0.933179	0.568539	0.945849	0.646055	1.17148	0.194663	0.976597	0.845002	1.29247	0.0867468
BF043454	617650	GCHFR	GTP cyclohydrolase 1 feedback regulatory protein	0.144765	1.24118	0.250595	0.899167	0.545259	0.596665	0.00454316	0.757564	0.117513	0.797177	0.199626	0.844833	0.338454	0.879679	0.538
BF045898	525659	GCLM	Glutamate--cysteine ligase regulatory subunit	0.495692	0.890651	0.688348	1.27143	0.238934	1.115	0.591625	0.996139	0.984771	0.83548	0.385025	1.20574	0.399536	1.52719	0.11122
BF041857	404167	GCNT3	Beta-1,3-galactosyl-O-glycosyl-glycoprotein beta-1,6-N-acetylglucosaminyltransferase 3	0.283306	0.638226	0.0174097	1.1917	0.3058	0.872422	0.424631	0.807857	0.213829	0.964528	0.83223	1.037	0.831249	1.10513	0.632204
BM363905	317723	GCSH	Glycine cleavage system H protein, mitochondrial	0.436753	0.816523	0.475414	0.927809	0.764329	0.895977	0.674039	0.898155	0.676965	0.636728	0.10916	0.778874	0.400767	1.66446	0.0788102
BF044119	407175	GDF6	-	0.897046	0.955228	0.851683	1.15685	0.510067	0.797359	0.315002	0.77812	0.258509	1.18752	0.444777	1.06453	0.780529	0.966911	0.900938
BF046201	407175	GDF6	-	0.656019	1.12888	0.542807	1.06601	0.726275	1.20339	0.312542	1.0319	0.863416	1.13551	0.487152	1.08943	0.639143	1.07222	0.753828
AW464349	509832	GDI2	Rab GDP dissociation inhibitor beta	1.10458e-05	0.935292	0.63359	1.08725	0.530753	0.783678	0.0713589	0.651058	0.00203675	0.771658	0.0556276	1.0514	0.706888	1.00374	0.980543
AW465067	615890	GDPD1		0.00392811	0.833682	0.11552	1.12095	0.28865	1.24089	0.0476413	1.1286	0.261171	0.970989	0.783392	1.07	0.528162	1.20014	0.155993
BM365075	538437	GEM		0.0141264	0.746754	0.119197	0.881973	0.46537	1.09092	0.612521	0.936776	0.703726	1.13654	0.456943	0.900052	0.54019	1.00143	0.994558
BF044533	515968	GEMIN8	Gem-associated protein 8	0.105427	0.833708	0.227011	0.984264	0.909267	0.800047	0.112988	1.04238	0.765597	0.919419	0.54671	0.968753	0.819604	0.974219	0.882086
BF040517	618423	GFER		1.53834e-09	1.05403	0.657572	0.936244	0.552399	1.15803	0.188491	1.93641	1.54149e-07	1.43137	0.00193119	0.988572	0.917311	1.11363	0.4198
BF042305	618423	GFER		3.35219e-05	1.12157	0.550267	1.0702	0.710145	1.18865	0.345414	1.10541	0.583268	1.32526	0.126639	0.902015	0.572437	1.17497	0.441538
BF042266	534634	GGA1		1.38108e-11	1.06123	0.576496	0.94204	0.548561	1.61999	9.29792e-06	2.07177	8.68149e-10	1.95261	8.47185e-09	0.9994	0.995177	1.14007	0.272277
AW464571	517031	GGA2	-	0.198082	0.941732	0.838424	1.21	0.469816	1.06195	0.824241	0.853687	0.555961	0.909845	0.73019	0.681394	0.172676	0.885954	0.706761
BF039953	517031	GGA2	-	0.293096	0.832456	0.110479	0.938486	0.543259	1.00404	0.969145	0.969022	0.762897	1.08105	0.455913	0.93413	0.514224	1.08213	0.538581
AW463528	533374	GGCT	Gamma-glutamylcyclotransferase	0.00245551	0.781652	0.0176536	0.995064	0.958274	1.31366	0.00535554	1.05956	0.548855	0.950933	0.59519	0.993172	0.942244	1.03997	0.729931
BF043320	281190	GGCX	Vitamin K-dependent gamma-carboxylase	0.000289773	1.24516	0.226291	1.23496	0.222679	0.671799	0.0237565	0.771197	0.134609	0.785441	0.163722	1.12678	0.488385	0.921985	0.677165
AW462707	525303	GGH	Gamma-glutamyl hydrolase	5.49601e-07	1.00307	0.970172	1.05983	0.450184	1.13213	0.110003	1.07732	0.333962	0.941487	0.433422	0.960889	0.603666	1.01541	0.867143
BF040016	780882	GGPS1	Geranylgeranyl pyrophosphate synthase	0.625958	0.961749	0.806325	1.05957	0.694833	1.1542	0.332605	0.937975	0.664233	0.849786	0.272042	1.01978	0.894277	0.858282	0.397578
BF041850	615582	GGT1		0.0141581	1.1995	0.294757	0.98693	0.935096	0.995517	0.977811	0.849368	0.314423	0.534045	0.00025989	0.825106	0.237013	0.992082	0.967145
AW464108	787326	GGT5		0.701699	0.991145	0.939821	0.98306	0.875672	0.844555	0.125773	1.09058	0.428409	1.04787	0.668726	1.031	0.779894	0.766027	0.0496781
AW461496	281780	GGTA1	N-acetyllactosaminide alpha-1,3-galactosyltransferase	1.785e-13	0.961481	0.611819	0.979158	0.7707	1.61214	1.35492e-08	1.78963	5.43397e-11	1.46399	2.02322e-06	1.08317	0.271359	0.998435	0.985556
AW465742	100139659	GHITM		3.89117e-05	1.11755	0.286356	0.976206	0.804959	0.725612	0.00166283	0.639315	2.38456e-05	0.639471	2.40552e-05	0.975571	0.799801	1.088	0.464389
AW465818	100139659	GHITM		0.000482597	0.92869	0.650806	1.34031	0.0636182	1.05761	0.718803	0.704044	0.0272605	0.641415	0.00579648	1.09773	0.549318	1.02526	0.888302
BF044414	280805	GHR	Growth hormone receptor	0.0132328	0.867156	0.26129	0.996572	0.976704	1.06948	0.568405	0.742027	0.0135799	0.750311	0.0172678	1.0102	0.931248	0.997981	0.988643
BF044620	506913	GIGYF2		0.22257	0.761914	0.0828033	1.0609	0.681067	1.41252	0.0190774	1.03186	0.827276	0.939323	0.663438	1.01915	0.895018	1.05441	0.761355
BF040975	523427	GINS1	DNA replication complex GINS protein PSF1	0.0517509	0.784142	0.163931	0.831754	0.256368	0.929922	0.652826	1.34704	0.0689471	1.11013	0.518135	1.00538	0.973456	1.13031	0.530197
BF045443	518246	GIPC2	PDZ domain-containing protein GIPC2	0.017355	0.755749	0.133404	0.927211	0.659052	1.20966	0.268678	1.13542	0.459109	1.14439	0.431911	0.907934	0.573046	0.921101	0.694696
AW463852	515088	GIT1	-	0.359983	0.907903	0.454583	0.999882	0.999216	1.1486	0.249585	0.938793	0.597931	0.867512	0.237692	1.0124	0.917914	0.878816	0.376198
BF046134	539491	GJA5	Gap junction alpha-5 protein	0.422458	1.00608	0.969602	0.860762	0.310719	0.81553	0.169649	0.960764	0.785789	1.06764	0.656931	0.771582	0.0823053	0.88873	0.513467
BF043281	407154	GJB2	Gap junction beta-2 protein	0.5587	0.9734	0.898269	0.782457	0.217336	0.791473	0.239291	0.97847	0.912251	0.752379	0.153455	0.900671	0.596775	0.863737	0.533814
BF044364	407154	GJB2	Gap junction beta-2 protein	1.55199e-10	0.969403	0.770165	0.943369	0.556129	1.56947	2.65338e-05	2.0097	2.4593e-09	1.77873	2.66591e-07	1.02014	0.840244	1.04853	0.692494
AW462132	539935	GJB3	Gap junction beta-3 protein	0.113499	1.02148	0.877252	1.05909	0.653933	1.19301	0.171378	1.07785	0.558503	1.00363	0.977389	1.01952	0.879902	1.00219	0.988724
AW464367	524030	GJB5	Gap junction protein	1.32408e-11	1.02722	0.746918	0.900611	0.181604	1.26928	0.0031954	1.76486	9.47671e-10	1.60217	1.08199e-07	0.996667	0.965741	1.04215	0.657819
BF045641	508454	GJB6	Gap junction beta-6 protein	0.0150856	1.05983	0.654604	0.890601	0.343807	1.04378	0.725348	0.85835	0.213358	0.805425	0.0826973	0.982202	0.882886	0.852321	0.269821
AW465355	507188	GLB1	Beta-galactosidase	0.00169226	0.965585	0.754702	0.806744	0.0423442	0.731271	0.00371953	1.12916	0.244869	0.950689	0.626594	1.00172	0.986819	1.03588	0.781268
BM366048	532551	GLB1L		0.696938	1.11899	0.478287	0.94718	0.712951	0.798508	0.130856	0.984063	0.913223	0.962848	0.797372	0.948375	0.719329	0.806262	0.22852
BF046564	540982	GLE1	Nucleoporin GLE1	0.107142	0.919632	0.539089	1.12487	0.363912	1.14664	0.291652	1.28347	0.0572295	1.10116	0.456574	1.10202	0.452962	1.0747	0.629293
BM362318	281196	GLG1		7.41171e-05	1.11876	0.43501	1.02333	0.862275	0.683994	0.00578231	0.715917	0.0144188	1.05777	0.672897	1.03028	0.822481	0.856888	0.342979
BF043074	518201	GLI4	-	5.375e-06	0.987155	0.925972	1.04532	0.733299	1.25527	0.0844604	0.688994	0.00565344	0.645058	0.00129755	0.951775	0.704002	1.13181	0.427564
BF039671	538565	GLIPR2		0.00330026	0.710075	0.0165553	0.847725	0.204463	1.19548	0.170741	1.05282	0.690675	0.831982	0.158389	0.86021	0.246845	1.18979	0.271401
BF044597	538565	GLIPR2		5.01383e-09	0.880989	0.421317	0.877703	0.372152	1.09987	0.51418	1.17338	0.274878	0.603806	0.000980191	0.852776	0.276743	1.06264	0.732827
BF040383	540335	GLO1		0.00112199	0.982331	0.935467	1.48258	0.062737	1.25463	0.2787	0.766707	0.205473	0.643907	0.0382136	1.1059	0.629296	0.974226	0.914012
AW464405	515416	GLRX	Glutaredoxin-1	5.48645e-09	1.0247	0.761141	0.935109	0.371884	1.25234	0.00381467	1.32074	0.000445114	1.55265	2.18583e-07	0.972169	0.706342	0.987713	0.890733
BF044339	525335	GLS		0.261807	0.828034	0.275675	1.04688	0.773945	1.44299	0.0245923	1.00409	0.979556	0.916823	0.586522	1.24079	0.179564	0.874899	0.494413
BF042189	513167	GLT25D1	Procollagen galactosyltransferase 1	0.00207281	0.930961	0.577672	0.981572	0.877979	1.14392	0.269613	1.4732	0.00218119	1.41182	0.00594433	0.993096	0.954392	1.06337	0.664155
AW466105	789150	GLT25D2		0.00103458	1.24149	0.322522	0.821056	0.342572	1.00455	0.982512	0.928892	0.721603	0.788158	0.25269	0.818187	0.33414	1.14142	0.578157
BF041425	327678	GLTP	Glycolipid transfer protein	0.0605634	1.00199	0.993559	0.901653	0.650848	0.864615	0.525181	1.02642	0.909146	0.943765	0.80012	0.984412	0.945191	1.02315	0.934193
BF041841	505009	GLTPD1	Glycolipid transfer protein domain-containing protein 1	0.885186	1.0213	0.848453	0.943723	0.571383	0.982285	0.861164	0.988491	0.911459	0.990388	0.924698	0.901444	0.312157	1.02687	0.83196
AW461908	506401	GLTSCR2		0.708894	1.0017	0.991218	0.826469	0.187704	0.805326	0.135387	0.970592	0.835307	0.9734	0.851042	0.974625	0.857918	0.970232	0.862019
AW463523	506401	GLTSCR2		0.059939	1.00157	0.991681	0.923158	0.57084	0.712833	0.0190731	0.905487	0.481879	0.836434	0.208033	0.824287	0.173679	1.03357	0.843004
AW462330	281199	GLUL	Glutamine synthetase	0.000617834	0.697458	0.118559	0.80505	0.32917	0.715277	0.133869	0.603471	0.0256477	0.841333	0.436196	0.674825	0.0796221	0.867978	0.558242
AW463461	281199	GLUL	Glutamine synthetase	1.26596e-11	0.703015	0.0466517	0.995455	0.97865	0.958118	0.801581	0.765186	0.119857	0.690082	0.0327687	0.797409	0.186935	0.917708	0.635735
AW463555	281199	GLUL	Glutamine synthetase	5.75901e-13	0.58737	0.0076931	1.05002	0.795164	0.783042	0.196526	0.699389	0.0611411	0.664768	0.0333035	0.859089	0.420384	0.834919	0.394687
AW465870	281199	GLUL	Glutamine synthetase	2.92962e-11	0.754959	0.065367	0.921119	0.572941	0.968277	0.824752	0.687438	0.0123215	0.660279	0.00586641	0.782838	0.0966551	0.933962	0.667592
BF045036	539636	GLYR1	Putative oxidoreductase GLYR1	0.00360055	0.954916	0.554806	1.0851	0.261483	0.84504	0.0229526	1.07606	0.312963	1.02591	0.723756	1.10532	0.169796	0.876947	0.140779
AW461724	504524	GM2A		2.50332e-12	1.03195	0.747984	0.953455	0.606197	1.25011	0.0184156	1.97352	7.71463e-10	1.68566	5.01855e-07	1.03127	0.738979	1.05008	0.65058
BF046384	508301	GMEB2		1.81564e-12	1.08288	0.480104	0.888942	0.266647	1.3478	0.006798	2.15069	1.11076e-09	2.00578	1.39133e-08	0.990513	0.927938	0.948423	0.673045
AW462901	514407	GMFG	Glia maturation factor gamma	0.0082552	0.868143	0.19575	0.943754	0.566993	1.04471	0.665141	0.988169	0.906176	0.716035	0.00157388	0.958964	0.678387	1.02643	0.830714
AW465811	533029	GMIP		0.00282049	1.08385	0.275041	0.946124	0.426623	1.03914	0.581007	1.17256	0.0250812	0.875141	0.058862	0.97405	0.705236	1.01037	0.898053
BF039061	504889	GMPPA		0.000137555	1.05368	0.758444	0.995801	0.978714	0.533201	0.000184203	0.647963	0.00771566	1.00405	0.979576	1.03748	0.815554	0.947507	0.779022
BF046147	514161	GMPPB	Mannose-1-phosphate guanyltransferase beta	0.000113573	1.29057	0.0623181	0.801147	0.0848229	0.580251	6.73187e-05	0.710491	0.00903849	0.994967	0.968291	0.974198	0.83687	1.07895	0.610084
AW465442	533000	GMPR	GMP reductase	1.76565e-07	0.938071	0.477471	0.950916	0.559691	1.23859	0.0155782	1.13341	0.149851	0.958645	0.62435	0.961057	0.645067	0.966976	0.728011
BF041701	533000	GMPR	GMP reductase	0.157716	1.17038	0.361688	1.02559	0.874864	0.918079	0.594673	1.1174	0.489934	1.03074	0.850336	0.984744	0.923661	0.885364	0.527654
BF041046	515837	GMPR2	GMP reductase 2	0.0354775	1.01865	0.89078	1.0307	0.809625	0.828891	0.138617	0.900719	0.406103	1.21667	0.122038	1.05212	0.685732	0.824593	0.205111
BF043690	515837	GMPR2	GMP reductase 2	0.110673	1.02161	0.8712	0.942271	0.627691	0.922559	0.511296	0.68553	0.00305771	0.935806	0.588516	0.911287	0.449337	0.938441	0.669849
BM363972	515837	GMPR2	GMP reductase 2	0.00195119	0.873636	0.293436	0.983384	0.887547	0.868959	0.238735	0.976638	0.841875	1.14763	0.247964	1.00688	0.95388	1.04177	0.777902
BF045844	532029	GNA15		0.284549	1.249	0.217184	0.924881	0.637865	1.15739	0.379497	0.956057	0.786358	0.786448	0.151001	0.953552	0.774223	0.845754	0.410225
AW464185	281790	GNAI1	Guanine nucleotide-binding protein G(i) subunit alpha-1	0.380579	1.05489	0.742516	1.29282	0.0966612	1.29001	0.0994424	1.10375	0.518704	1.04123	0.79137	1.27303	0.117884	1.11548	0.545844
BM362023	281791	GNAI2		0.321658	1.7701	0.0861267	0.694227	0.173307	1.43141	0.19219	0.732089	0.280442	0.90441	0.728839	0.869042	0.703981	0.849973	0.625166
AW462941	539521	GNAI3		0.00990642	0.909154	0.537972	1.20305	0.203732	1.56694	0.00282079	0.975796	0.865269	0.744371	0.0446816	1.05212	0.725065	0.969911	0.859445
AW465936	281793	GNAS	Guanine nucleotide-binding protein G(s) subunit alpha isoforms short Neuroendocrine secretory protein 55	5.18684e-09	1.00273	0.972419	0.961795	0.596855	0.916416	0.238299	1.03701	0.621609	1.15091	0.0600361	0.944461	0.43849	0.72256	0.000513266
AW466098	281793	GNAS	Guanine nucleotide-binding protein G(s) subunit alpha isoforms short Neuroendocrine secretory protein 55	0.437123	0.90845	0.55757	1.22471	0.184073	0.891137	0.447644	1.03941	0.798525	1.14558	0.371038	1.01335	0.930198	0.94194	0.746914
BF040017	281793	GNAS	Guanine nucleotide-binding protein G(s) subunit alpha isoforms short Neuroendocrine secretory protein 55	0.01361	0.855872	0.348768	0.939337	0.683662	0.677914	0.0137337	0.826899	0.21866	0.842568	0.26699	1.14152	0.390009	1.02159	0.909109
BF045981	281794	GNAT1	Guanine nucleotide-binding protein G(t) subunit alpha-1	0.155424	0.924402	0.71117	1.25112	0.338158	0.733806	0.138527	1.11725	0.583256	1.08881	0.689444	0.705999	0.181005	0.910315	0.690808
AW464845	281201	GNB1	Guanine nucleotide-binding protein G(I)/G(S)/G(T) subunit beta-1	0.00176175	1.02134	0.87631	1.10513	0.428707	0.681903	0.00345822	0.932312	0.578414	1.05677	0.661392	0.962327	0.760546	1.1361	0.406269
AW465994	281202	GNB2	Guanine nucleotide-binding protein G(I)/G(S)/G(T) subunit beta-2	9.92817e-08	1.0999	0.282177	0.987447	0.879689	0.720778	0.000227523	0.967954	0.69652	1.16407	0.0727847	1.01994	0.812986	0.921435	0.398219
[truncated: 5,494 more rows]
