# Supplementary material for: Integrative Analyses of Hepatic Differentially Expressed Genes and Blood Biomarkers during the Peripartal Period between Dairy Cows Overfed or Restricted-Fed Energy Prepartum
Source: PLoS One. 2014 Jun 10;9(6):e99757. doi: 10.1371/journal.pone.0099757 (PMC4051754; doi:10.1371/journal.pone.0099757)
Supplement: File S2 — All results from the Dynamic Impact Approach (DIA) analysis. Reported are the results for the Kyoto Encyclopedia of Genes and Genomes (KEGG) pathways (containing the summary or overall pathways, details of each pathway, and pathways sorted by impact in each time point comparison) and Gene Ontology biological process (GOBP, both details and sorted by impact in each time point comparison). (XLSX) [file pone.0099757.s006.xlsx]

## Sheet: Overall pathways
Category	-65		-30		-14		1		14		28		49																												100
1. Metabolism	19.5537	0.159711	13.6297	-2.0689	78.072	-30.2167	95.0082	12.0053	84.2597	-2.16446	5.65273	-4.13044	9.09831	2.83078																											-50
0.1 Metabolic Pathways	8.82959	0.922742	3.1036	-0.0844488	75.4683	-25.6772	73.6259	6.3389	67.5131	2.18046	1.02905	-0.816035	1.55707	0.0234136																											50
1.1 Carbohydrate Metabolism	12.7153	7.96399	5.07523	2.09157	81.8832	-5.27717	125.308	45.1204	122.055	-0.182277	3.73686	1.77384	13.1121	0.52969
1.2 Energy Metabolism	19.037	-14.0714	43.2158	-41.0701	132.359	-70.9819	87.195	-3.56303	80.2126	-19.2966	10.1639	-10.1639	1.63771	1.63771						-30	More induced in RE vs OF
1.3 Lipid Metabolism	29.0709	4.25525	20.9928	6.12323	74.1051	-19.2621	98.7715	29.121	78.6799	-0.889847	6.53168	-6.53168	11.9108	10.8055						50	More induiced in OF vs. RE
1.4 Nucleotide Metabolism	13.7005	13.7005	2.2609	-2.2609	56.3779	-23.1441	52.7635	-4.13596	45.2764	21.6853	1.67178	-1.67178	2.04029	-2.04029
1.5 Amino Acid Metabolism	18.9072	-18.9072	4.76211	4.76211	56.3885	-32.6441	73.333	-21.108	76.3706	-32.7006			4.39716	2.85909
1.6 Metabolism of Other Amino Acids	48.2707	40.9403	35.2659	-12.7246	52.7818	-30.2198	73.9199	8.97314	108.269	-56.1433
1.7 Glycan Biosynthesis and Metabolism	10.0327	-0.366202	6.41029	-6.41029	101.114	-70.0603	78.6212	39.0137	53.8961	40.3177
1.8 Metabolism of Cofactors and Vitamins	15.493	1.39706	18.4755	1.71674	77.5435	-21.3176	80.3475	39.6994	78.3583	24.0229	8.39927	-8.39927	15.5869	-15.5869
1.9 Metabolism of Terpenoids and Polyketides	50.6736	-50.6736	17.5359	17.5359	54.736	54.736	155.85	-155.85	61.4688	-61.4688			14.5125	14.5125
1.10 Biosynthesis of Other Secondary Metabolites							321.87	-321.87
1.11 Xenobiotics Biodegradation and Metabolism			6.07816	-6.07816	18.2783	-18.2783	43.5571	-43.5571	91.803	-38.2611	6.47815	-6.47815
2. Genetic Information Processing	7.61752	-0.537516	4.87328	1.14495	55.9594	3.13241	99.2788	44.1185	91.1035	36.432	2.70965	1.78691	2.51847	1.16739
2.1 Transcription	9.25528	-6.76199	1.21924	-0.357183	47.4456	11.8161	75.4092	62.1024	64.8101	52.8487	2.31655	0.126389	1.60379	1.60379
2.2 Translation	5.45727	-1.59745	6.5273	-2.22497	51.5771	-12.4243	69.7058	19.3075	62.433	31.3468	2.0203	1.37388	2.75109	0.593776
2.3 Folding, Sorting and Degradation	9.63618	2.83624	5.29503	3.2564	71.8684	-4.46484	101.839	-8.96203	82.8536	19.2274	3.75982	2.89113	2.57266	1.4885
2.4 Replication and Repair	3.0314	-3.0314	3.32362	3.32362	45.3078	20.618	133.298	108.883	136.392	49.6659
3. Environmental Information Processing	6.65485	-2.43323	2.87497	-0.617166	52.3243	-0.41298	76.3082	21.0389	61.9567	20.7369	1.78342	-0.69306	4.17797	-1.82018
3.1 Membrane transport					27.0893	-4.91413	16.2299	-16.2299	21.8139	-21.8139
3.2 Signal Transduction	6.4769	-3.17729	2.46411	-0.555282	46.1219	0.223049	77.753	18.0847	60.1006	15.0053	1.55478	-0.191831	3.52087	0.0158169
3.3 Signaling Molecules and Interaction	7.36665	0.543033	4.10754	-0.802818	99.0551	-1.66057	98.4013	55.9215	92.2367	73.5361	2.69798	-2.69798	5.49216	-5.49216
4. Cellular Processes	4.04918	0.283898	3.92282	1.22455	67.2492	-2.62733	88.9094	51.371	76.3385	44.9005	1.81918	-1.24936	2.80885	-2.08975
4.1 Transport and Catabolism	5.77689	2.90632	4.29571	1.47938	84.2647	-21.7703	79.4131	41.9922	74.9505	39.3382	1.96388	-0.539335	1.58197	-0.14379
4.2 Cell Motility	5.97952	-0.723913	3.49468	2.26991	70.4707	1.01558	78.8807	35.997	57.1591	32.8855	1.94103	-1.94103
4.3 Cell Growth and Death	2.57082	-0.899661			55.0102	14.2435	98.1034	57.4978	93.688	44.101	1.97027	-1.97027
4.4 Cell Communication	2.08768	-2.08768	3.69263	0.621284	61.6673	-1.26599	91.7188	58.4665	65.1718	54.2662	1.25684	-1.25684	4.03572	-4.03572
5. Organismal Systems	10.1818	3.17562	7.06725	-1.6693	60.5403	-15.5738	57.546	15.6877	53.8611	17.3704	4.22712	-2.26339	6.90468	-4.77019
5.1 Immune System	6.3345	5.32995	6.27133	1.49623	64.8129	-10.989	58.4056	16.6233	56.558	19.5289	5.39144	-2.28218	4.17207	0.312058
5.2 Endocrine System	13.8972	3.52591	5.77445	3.10343	65.727	-27.1152	45.1225	27.8976	53.4313	16.8056	1.98718	-1.98718	7.23498	-4.65945
5.3 Circulatory System	12.5835	9.34338	8.45102	-1.18299	77.3383	-46.4038	73.3026	-33.9529	65.5908	-34.7951	4.57074	-4.57074	6.05972	1.38631
5.4 Digestive System	16.839	6.72904	7.70464	-4.89889	42.5654	-13.86	66.6344	15.0903	55.5806	25.0507			9.36204	-9.36204
5.5 Excretory System	10.9265	-3.65214	9.86957	-8.19525	77.2943	-22.3504	68.7621	7.42485	51.4547	19.1881			9.80657	-9.80657
5.6 Nervous System	4.72646	-0.548083	2.08731	0.431822	44.2004	1.13011	60.1794	18.7274	45.0999	25.1979	2.0202	-2.0202	6.25902	-6.25902
5.7 Sensory System					26.4858	-26.4858	8.06994	8.06994
5.8 Development	2.08781	-0.315386	9.22424	7.29661	61.5543	-9.58306	56.2091	33.7419	53.7476	34.9575	1.04545	-1.04545	1.2903	-1.2903
5.9 Environmental Adaptation			12.1362	-12.1362	55.544	16.9974	34.1654	3.53339	35.3389	-24.0602
6. Human Diseases	6.55324	2.02603	3.89123	-0.346676	65.1156	-3.50175	71.6686	36.7243	62.7173	29.1851	5.10189	-4.18657	5.54887	-3.50285
6.1 Cancers	3.52171	-1.65142	4.40003	0.149186	47.8981	17.9691	82.7896	61.0067	64.5961	51.242	3.13271	-0.646522	8.03331	-8.03331
6.2 Immune System Diseases	8.92992	-8.92992	2.68469	-0.331591	84.7306	-35.1821	37.0646	6.08837	48.8082	12.9213
6.3 Neurodegenerative Diseases	5.48166	4.69372	4.7613	-2.40848	75.7644	-31.3309	85.3288	11.017	98.9288	-3.3903	6.11434	-6.11434	2.94243	2.51362
6.4 Cardiovascular Diseases	5.01294	-5.01294	4.60479	-0.872052	89.2254	-27.404	58.4628	1.56782	27.978	3.32955	20.6222	-20.6222	6.16889	-6.16889
6.5 Metabolic Diseases					85.9365	60.6676	163.559	151.378	133.973	116.713
6.6 Infectious Diseases	10.0221	7.91907	2.14107	0.137833	70.2082	-13.3344	52.283	24.307	51.5332	19.4354	4.34653	-4.04276	6.66408	-6.66408

## Sheet: Details of pathways
			Min % genes in pathway (array vs. genome)	20	Flux	=	-50		-25		0		25		50			Impact		=	0		12.5		25		50		100
			PATHWAY		Comp1		Comp2		Comp3		Comp4		Comp5		Comp6		Comp7
Path ID	CATEGORY	SUB-CATEGORY	n= 10 most impacted terms; n= 10% most impacted terms		-65		-30		-14		1		14		28		49
bta01100	1. Metabolism	0.1 Metabolic pathways	Metabolic pathways	231.127	8.82959	0.922742	3.1036	-0.0844488	75.4683	-25.6772	73.6259	6.3389	67.5131	2.18046	1.02905	-0.816035	1.55707	0.0234136																											-2.44459	1
bta00620	1. Metabolism	1.1 Carbohydrate Metabolism	Pyruvate metabolism	559.917	22.2057	22.2057	4.76211	4.76211	153.143	67.7947	187.529	35.3698	186.472	-26.8281			5.805	5.805																											18.1849	1
bta00051	1. Metabolism	1.1 Carbohydrate Metabolism	Fructose and mannose metabolism	493.72	3.2799	3.2799	5.55615	5.55615	85.3834	-3.51978	224.892	158.893	168.198	115.608	6.40978	6.40978																													47.7045	1
bta00052	1. Metabolism	1.1 Carbohydrate Metabolism	Galactose metabolism	477.959			4.25443	-4.25443	148.03	-41.5203	189.66	189.66	116.657	86.2485			19.3575	-19.3575																											42.1553	1
bta00010	1. Metabolism	1.1 Carbohydrate Metabolism	Glycolysis / Gluconeogenesis	402.494			3.75956	3.75956	99.2476	42.6911	171.093	105.564	128.394	73.0774																															56.273	1
bta00630	1. Metabolism	1.1 Carbohydrate Metabolism	Glyoxylate and dicarboxylate metabolism	392.495					50.4439	-50.4439	98.8099	-98.8099	225.826	-225.826			17.415	17.415																											-89.4162	1
bta00520	1. Metabolism	1.1 Carbohydrate Metabolism	Amino sugar and nucleotide sugar metabolism	349.459	6.35973	6.35973	3.75767	-3.75767	75.5411	-48.4524	132.383	87.5736	119.319	53.7194			12.0984	-12.0984																											13.8907	1
bta00020	1. Metabolism	1.1 Carbohydrate Metabolism	Citrate cycle (TCA cycle)	285.632	19.8529	19.8529	4.50777	-0.353656	71.9102	6.18065	76.758	-1.66802	109.659	-48.1035	2.94452	-2.94452																													-4.50601	1
bta00640	1. Metabolism	1.1 Carbohydrate Metabolism	Propanoate metabolism	210.79			8.92895	8.92895	39.8267	2.76822	65.5743	-65.5743	85.5759	-85.5759			10.8844	10.8844																											-25.7137	1
bta00030	1. Metabolism	1.1 Carbohydrate Metabolism	Pentose phosphate pathway	165.454					55.2968	-11.1745	64.9754	29.438	45.182	26.2124																															14.8253	1
bta00562	1. Metabolism	1.1 Carbohydrate Metabolism	Inositol phosphate metabolism	130.422	11.8783	-11.8783			40.0088	-17.0956	41.4081	10.7579	35.2708	29.6445	1.85628	1.85628																													2.65696	1
bta00040	1. Metabolism	1.1 Carbohydrate Metabolism	Pentose and glucuronate interconversions	0
bta00053	1. Metabolism	1.1 Carbohydrate Metabolism	Ascorbate and aldarate metabolism	0
bta00500	1. Metabolism	1.1 Carbohydrate Metabolism	Starch and sucrose metabolism	0
bta00650	1. Metabolism	1.1 Carbohydrate Metabolism	Butanoate metabolism	0
bta00232	1. Metabolism	1.10 Biosynthesis of Other Secondary Metabolites	Caffeine metabolism	321.87							321.87	-321.87																																	-321.87	1
bta00983	1. Metabolism	1.11 Xenobiotics Biodegradation and Metabolism	Drug metabolism - other enzymes	166.195			6.07816	-6.07816	18.2783	-18.2783	43.5571	-43.5571	91.803	-38.2611	6.47815	-6.47815																													-22.5306	1
bta00980	1. Metabolism	1.11 Xenobiotics Biodegradation and Metabolism	Metabolism of xenobiotics by cytochrome P450	0
bta00982	1. Metabolism	1.11 Xenobiotics Biodegradation and Metabolism	Drug metabolism - cytochrome P450	0
bta00920	1. Metabolism	1.2 Energy Metabolism	Sulfur metabolism	483.047			81.9071	-81.9071	172.518	-91.4301	126.662	11.4928	83.8382	29.7385	18.1215	-18.1215																													-30.0455	1
bta00190	1. Metabolism	1.2 Energy Metabolism	Oxidative phosphorylation	305.638	5.61902	4.31226	4.52443	-0.233161	92.2	-50.5338	103.245	-32.4841	96.2058	-47.1182	2.20628	-2.20628	1.63771	1.63771																											-18.0894	1
bta00910	1. Metabolism	1.2 Energy Metabolism	Nitrogen metabolism	124.727	32.455	-32.455					31.6781	10.3022	60.5939	-40.5102																															-20.8877	1
bta00561	1. Metabolism	1.3 Lipid Metabolism	Glycerolipid metabolism	474.298					99.4504	25.9414	206.354	164.195	168.494	116.753																															102.296	1
bta00590	1. Metabolism	1.3 Lipid Metabolism	Arachidonic acid metabolism	398.174	56.6416	56.6416	30.1941	-30.1941	119.257	-46.6042	102.469	43.0761	81.1387	-15.8762	2.67813	-2.67813	5.79496	5.79496																											1.45145	1
bta00072	1. Metabolism	1.3 Lipid Metabolism	Synthesis and degradation of ketone bodies	380.602							123.033	-8.35682	228.544	-17.3307			29.025	29.025																											1.11249	1
bta01040	1. Metabolism	1.3 Lipid Metabolism	Biosynthesis of unsaturated fatty acids	351.098			39.7199	39.7199	148.508	-52.5186	133.574	80.8055	18.911	-18.911	10.3852	-10.3852																													7.74212	1
bta00071	1. Metabolism	1.3 Lipid Metabolism	Fatty acid metabolism	301.939	12.3973	12.3973	4.14349	-4.14349	160.172	-151.629	29.4443	-29.4443	85.1686	-85.1686			10.6126	10.6126																											-41.2292	1
bta00600	1. Metabolism	1.3 Lipid Metabolism	Sphingolipid metabolism	248.387	15.7205	9.4321	2.83629	-2.83629	62.0987	6.7263	85.2917	48.9508	82.4395	-10.4999																															10.3546	1
bta00100	1. Metabolism	1.3 Lipid Metabolism	Steroid biosynthesis	235.972	56.8935	-56.8935	28.0701	28.0701	32.2033	32.2033	84.899	-84.899	33.9063	-33.9063																															-23.0851	1
bta00564	1. Metabolism	1.3 Lipid Metabolism	Glycerophospholipid metabolism	198.388	3.70138	-0.30123			44.0337	-3.9851	83.1715	78.8746	65.2712	46.7072			2.21048	-2.21048																											23.817	1
bta00140	1. Metabolism	1.3 Lipid Metabolism	Steroid hormone biosynthesis	182.052					51.4383	5.97585	75.5884	61.8975	55.025	55.025																															40.9661	1
bta00062	1. Metabolism	1.3 Lipid Metabolism	Fatty acid elongation in mitochondria	114.557					16.3102	-16.3102	63.8896	-63.8896	34.3574	-34.3574																															-38.1857	1
bta00565	1. Metabolism	1.3 Lipid Metabolism	Ether lipid metabolism	19.8025					7.57926	7.57926			12.2232	-12.2232																															-2.32198	1
bta00061	1. Metabolism	1.3 Lipid Metabolism	Fatty acid biosynthesis	0
bta00120	1. Metabolism	1.3 Lipid Metabolism	Primary bile acid biosynthesis	0
bta00591	1. Metabolism	1.3 Lipid Metabolism	Linoleic acid metabolism	0
bta00592	1. Metabolism	1.3 Lipid Metabolism	alpha-Linolenic acid metabolism	0
bta00230	1. Metabolism	1.4 Nucleotide Metabolism	Purine metabolism	218.851	13.7005	13.7005	2.95325	-2.95325	64.344	-12.2353	70.406	12.3509	65.8663	38.781			1.58123	-1.58123																											8.01044	1
bta00240	1. Metabolism	1.4 Nucleotide Metabolism	Pyrimidine metabolism	113.959			1.56856	-1.56856	48.4117	-34.0529	35.1211	-20.6228	24.6865	4.58958	1.67178	-1.67178	2.49936	-2.49936																											-9.30431	1
bta00250	1. Metabolism	1.5 Amino Acid Metabolism	Alanine, aspartate and glutamate metabolism	326.983	20.2844	-20.2844			74.6418	-36.3698	126.379	7.60201	105.679	20.6605																															-7.09791	1
bta00280	1. Metabolism	1.5 Amino Acid Metabolism	Valine, leucine and isoleucine degradation	244.449					77.7839	-14.1123	55.3556	-25.4265	105.867	-66.2649			5.44219	5.44219																											-25.0904	1
bta00310	1. Metabolism	1.5 Amino Acid Metabolism	Lysine degradation	221.037					21.8141	2.39967	91.862	32.9734	101.919	28.3877			5.44219	5.44219																											17.3007	1
bta00360	1. Metabolism	1.5 Amino Acid Metabolism	Phenylalanine metabolism	205.172					59.9504	-59.9504	68.7522	-45.636	76.4693	-76.4693																															-60.6852	1
bta00400	1. Metabolism	1.5 Amino Acid Metabolism	Phenylalanine, tyrosine and tryptophan biosynthesis	192.643					33.3704	-33.3704	90.3497	-44.1173	68.9231	-68.9231																															-48.8036	1
bta00270	1. Metabolism	1.5 Amino Acid Metabolism	Cysteine and methionine metabolism	192.642			4.76211	4.76211	76.9207	-76.9207	66.9811	-24.4555	43.9777	-34.5361																															-32.7875	1
bta00330	1. Metabolism	1.5 Amino Acid Metabolism	Arginine and proline metabolism	140.394	17.53	-17.53			50.2383	-10.185	38.5598	-21.3792	31.7591	-31.7591			2.3071	-2.3071																											-16.6321	1
bta00290	1. Metabolism	1.5 Amino Acid Metabolism	Valine, leucine and isoleucine biosynthesis	48.4249							48.4249	-48.4249																																	-48.4249	1
bta00260	1. Metabolism	1.5 Amino Acid Metabolism	Glycine, serine and threonine metabolism	0
bta00300	1. Metabolism	1.5 Amino Acid Metabolism	Lysine biosynthesis	0
bta00340	1. Metabolism	1.5 Amino Acid Metabolism	Histidine metabolism	0
bta00350	1. Metabolism	1.5 Amino Acid Metabolism	Tyrosine metabolism	0
bta00380	1. Metabolism	1.5 Amino Acid Metabolism	Tryptophan metabolism	0
bta00480	1. Metabolism	1.6 Metabolism of Other Amino Acids	Glutathione metabolism	303.91	48.2707	40.9403	35.2659	-12.7246	92.2282	-67.9288	64.9467	-64.9467	63.1982	-53.7028																															-31.6725	1
bta00450	1. Metabolism	1.6 Metabolism of Other Amino Acids	Selenoamino acid metabolism	204.091					21.6933	21.6933	82.893	82.893	99.5044	99.5044																															68.0303	1
bta00430	1. Metabolism	1.6 Metabolism of Other Amino Acids	Taurine and hypotaurine metabolism	162.225									162.225	-162.225																															-162.225	1
bta00460	1. Metabolism	1.6 Metabolism of Other Amino Acids	Cyanoamino acid metabolism	152.574					44.4238	-44.4238			108.15	-108.15																															-76.2869	1
bta00410	1. Metabolism	1.6 Metabolism of Other Amino Acids	beta-Alanine metabolism	0
bta00471	1. Metabolism	1.6 Metabolism of Other Amino Acids	D-Glutamine and D-glutamate metabolism	0
bta00472	1. Metabolism	1.6 Metabolism of Other Amino Acids	D-Arginine and D-ornithine metabolism	0
bta00512	1. Metabolism	1.7 Glycan Biosynthesis and Metabolism	O-Glycan biosynthesis	409.167					76.978	49.6122	214.092	191.237	118.098	105.677																															115.509	1
bta00510	1. Metabolism	1.7 Glycan Biosynthesis and Metabolism	N-Glycan biosynthesis	352.642	9.02533	9.02533			216.687	-193.591	113.303	-93.3024	13.6266	13.6266																															-66.0603	1
bta00511	1. Metabolism	1.7 Glycan Biosynthesis and Metabolism	Other glycan degradation	342.59	10.3076	10.3076	4.72714	-4.72714	84.8292	-31.752	126.174	126.174	116.553	80.8475																															36.1699	1
bta00563	1. Metabolism	1.7 Glycan Biosynthesis and Metabolism	Glycosylphosphatidylinositol(GPI)-anchor biosynthesis	219.328	16.8155	-16.8155			122.695	16.1312	61.9627	40.9667	17.8544	17.8544																															14.5342	1
bta00533	1. Metabolism	1.7 Glycan Biosynthesis and Metabolism	Glycosaminoglycan biosynthesis - keratan sulfate	205.345					205.345	-205.345																																			-205.345	1
bta00604	1. Metabolism	1.7 Glycan Biosynthesis and Metabolism	Glycosphingolipid biosynthesis - ganglio series	116.166			10.6361	-10.6361	105.53	-105.53																																			-58.0831	1
bta00514	1. Metabolism	1.7 Glycan Biosynthesis and Metabolism	O-Mannosyl glycan biosynthesis	111.266					77.8388	-77.8388	16.5282	16.5282	16.8989	16.8989																															-14.8039	1
bta00534	1. Metabolism	1.7 Glycan Biosynthesis and Metabolism	Glycosaminoglycan biosynthesis - heparan sulfate	97.6146					84.2163	-84.2163	13.3983	-13.3983																																	-48.8073	1
bta00531	1. Metabolism	1.7 Glycan Biosynthesis and Metabolism	Glycosaminoglycan degradation	95.0893	3.98227	-3.98227	3.86766	-3.86766	42.0016	-42.0016	4.89166	4.89166	40.3461	7.00181																															-7.59161	1
bta00603	1. Metabolism	1.7 Glycan Biosynthesis and Metabolism	Glycosphingolipid biosynthesis - globo series	77.0937					77.0937	-77.0937																																			-77.0937	1
bta00532	1. Metabolism	1.7 Glycan Biosynthesis and Metabolism	Glycosaminoglycan biosynthesis - chondroitin sulfate	19.0382					19.0382	-19.0382																																			-19.0382	1
bta00601	1. Metabolism	1.7 Glycan Biosynthesis and Metabolism	Glycosphingolipid biosynthesis - lacto and neolacto series	0
bta00130	1. Metabolism	1.8 Metabolism of Cofactors and Vitamins	Ubiquinone and other terpenoid-quinone biosynthesis	729.048					138.021	138.021	297.014	297.014	294.013	294.013																															243.016	1
bta00790	1. Metabolism	1.8 Metabolism of Cofactors and Vitamins	Folate biosynthesis	366.938	16.4121	16.4121	16.7588	-16.7588	68.0266	-43.0009	144.005	74.5422	97.7491	60.4536	8.39927	-8.39927	15.5869	-15.5869																											9.666	1
bta00860	1. Metabolism	1.8 Metabolism of Cofactors and Vitamins	Porphyrin and chlorophyll metabolism	293.392	17.368	17.368			141.551	-141.551	57.2882	-57.2882	77.1845	-20.3175																															-50.4472	1
bta00740	1. Metabolism	1.8 Metabolism of Cofactors and Vitamins	Riboflavin metabolism	155.447					89.4031	-89.4031	31.803	-31.803	34.2411	-34.2411																															-51.8157	1
bta00760	1. Metabolism	1.8 Metabolism of Cofactors and Vitamins	Nicotinate and nicotinamide metabolism	140.588			20.1923	20.1923	42.9746	8.05869	25.1554	-25.1554	52.2659	-52.2659																															-12.2926	1
bta00670	1. Metabolism	1.8 Metabolism of Cofactors and Vitamins	One carbon pool by folate	119.615	16.8286	-16.8286			52.5934	-31.5826	28.6074	1.37851	21.5851	-7.23961																															-13.5681	1
bta00750	1. Metabolism	1.8 Metabolism of Cofactors and Vitamins	Vitamin B6 metabolism	97.0862							30.7693	30.7693	66.3169	-66.3169																															-17.7738	1
bta00730	1. Metabolism	1.8 Metabolism of Cofactors and Vitamins	Thiamine metabolism	80.132							28.1373	28.1373	51.9947	51.9947																															40.066	1
bta00770	1. Metabolism	1.8 Metabolism of Cofactors and Vitamins	Pantothenate and CoA biosynthesis	31.4729	11.3633	-11.3633			10.2355	10.2355			9.87415	-9.87415																															-3.66733	1
bta00780	1. Metabolism	1.8 Metabolism of Cofactors and Vitamins	Biotin metabolism	0
bta00785	1. Metabolism	1.8 Metabolism of Cofactors and Vitamins	Lipoic acid metabolism	0
bta00830	1. Metabolism	1.8 Metabolism of Cofactors and Vitamins	Retinol metabolism	0
bta00900	1. Metabolism	1.9 Metabolism of Terpenoids and Polyketides	Terpenoid backbone biosynthesis	354.777	50.6736	-50.6736	17.5359	17.5359	54.736	54.736	155.85	-155.85	61.4688	-61.4688			14.5125	14.5125																											-30.2014	1
bta03022	2. Genetic Information Processing	2.1 Transcription	Basal transcription factors	334.82	14.8601	-14.8601			67.6619	59.583	141.083	132.768	111.215	105.172																															70.6658	1
bta03040	2. Genetic Information Processing	2.1 Transcription	Spliceosome	205.162	3.65046	1.33611	1.21924	-0.357183	46.513	4.02705	75.442	43.8366	74.4173	44.5755	2.31655	0.126389	1.60379	1.60379																											13.5926	1
bta03020	2. Genetic Information Processing	2.1 Transcription	RNA polymerase	46.6625					28.1618	-28.1618	9.70256	9.70256	8.79813	8.79813																															-3.22037	1
bta03013	2. Genetic Information Processing	2.2 Translation	RNA transport	238.838	8.6188	-3.37736	2.67112	0.769628	50.6638	26.1762	74.0207	60.9342	99.6685	64.3196	1.83909	1.83909	1.35585	1.35585																											21.7167	1
bta00970	2. Genetic Information Processing	2.2 Translation	Aminoacyl-tRNA biosynthesis	223.464	5.19475	5.19475	5.65805	5.65805	41.3905	-27.3959	104.397	0.2613	63.1619	42.4228			3.66146	3.66146																											4.96708	1
bta03010	2. Genetic Information Processing	2.2 Translation	Ribosome	211.664	1.77286	-1.77286	16.5538	-16.5538	93.258	-89.2131	59.752	-52.0184	35.7987	-11.8903	1.29284	-1.29284	3.23598	-3.23598																											-25.1396	1
bta03015	2. Genetic Information Processing	2.2 Translation	mRNA surveillance pathway	194.968	9.86587	-9.86587	1.22622	1.22622	56.6457	26.8316	55.6147	52.1457	68.6205	25.3304	2.99508	2.99508																													16.4438	1
bta03008	2. Genetic Information Processing	2.2 Translation	Ribosome biogenesis in eukaryotes	119.376	1.83406	1.83406			15.9277	1.47984	54.7445	35.2147	44.9153	36.5515	1.9542	1.9542																													15.4069	1
bta04141	2. Genetic Information Processing	2.3 Folding, Sorting and Degradation	Protein processing in endoplasmic reticulum	351.38	17.8639	15.4276	11.3383	8.96934	113.428	-70.0467	130.608	-78.0983	67.6633	30.3997	7.16008	4.55401	3.31771	2.29636																											-12.3569	1
bta03060	2. Genetic Information Processing	2.3 Folding, Sorting and Degradation	Protein export	344.251	13.8907	7.33404			74.8881	-17.0195	142.702	-73.454	109.255	-38.4049	3.51464	3.51464																													-23.606	1
bta04120	2. Genetic Information Processing	2.3 Folding, Sorting and Degradation	Ubiquitin mediated proteolysis	297.368	6.08264	1.92292	1.64789	1.64789	63.6941	29.0878	115.036	92.8031	108.644	58.3217	0.604751	0.604751	1.65766	-1.65766																											26.1044	1
bta03050	2. Genetic Information Processing	2.3 Folding, Sorting and Degradation	Proteasome	281.457	8.3973	-0.268128	1.95498	1.95498	81.65	25.4632	99.15	-50.2469	87.9391	-23.7626			2.36604	2.36604																											-7.41558	1
bta04130	2. Genetic Information Processing	2.3 Folding, Sorting and Degradation	SNARE interactions in vesicular transport	195.176	3.91135	-3.91135	6.23895	0.453407	56.6973	17.8793	59.6679	29.8991	68.66	64.5832																															21.7807	1
bta03018	2. Genetic Information Processing	2.3 Folding, Sorting and Degradation	RNA degradation	187.81	7.67122	-3.48767			58.3645	37.7385	63.8662	25.3249	54.9593	24.2273			2.94925	2.94925																											17.3505	1
bta04122	2. Genetic Information Processing	2.3 Folding, Sorting and Degradation	Sulfur relay system	54.3565					54.3565	-54.3565																																			-54.3565	1
bta03410	2. Genetic Information Processing	2.4 Replication and Repair	Base excision repair	525.729					91.4662	62.6079	245.165	237.452	189.098	189.098																															163.053	1
bta03450	2. Genetic Information Processing	2.4 Replication and Repair	Non-homologous end-joining	358.207					22.4837	22.4837	205.719	170.43	130.004	112.017																															101.644	1
bta03430	2. Genetic Information Processing	2.4 Replication and Repair	Mismatch repair	320.403			4.74802	4.74802	49.5608	11.083	96.279	72.7087	169.816	11.1531																															24.9232	1
bta03440	2. Genetic Information Processing	2.4 Replication and Repair	Homologous recombination	256.054					43.0153	4.53755	90.3229	66.7526	122.716	-35.9466																															11.7812	1
bta03030	2. Genetic Information Processing	2.4 Replication and Repair	DNA replication	228.723			2.84881	2.84881	33.2285	10.1418	84.8127	65.2483	107.833	12.6357																															22.7187	1
bta03420	2. Genetic Information Processing	2.4 Replication and Repair	Nucleotide excision repair	213.874	3.0314	-3.0314	2.37401	2.37401	32.0925	12.8536	77.49	40.7064	98.8861	9.03845																															12.3882	1
bta02010	3. Environmental Information Processing	3.1 Membrane Transport	ABC transporters	65.1331					27.0893	-4.91413	16.2299	-16.2299	21.8139	-21.8139																															-14.3193	1
bta04330	3. Environmental Information Processing	3.2 Signal Transduction	Notch signaling pathway	403.985	12.8379	-12.8379	4.3929	-4.3929	86.0654	-73.1848	194.628	-100.667	106.061	-33.3761																															-44.8918	1
bta04310	3. Environmental Information Processing	3.2 Signal Transduction	Wnt signaling pathway	257.128	2.57522	-2.57522			51.5736	25.5466	112.776	39.3501	90.2031	13.8289																															19.0376	1
bta04340	3. Environmental Information Processing	3.2 Signal Transduction	Hedgehog signaling pathway	205.334					26.4227	-2.01235	91.3518	-15.5964	87.5599	-20.5698																															-12.7262	1
bta04010	3. Environmental Information Processing	3.2 Signal Transduction	MAPK signaling pathway	189.154	3.81236	1.7147	1.40976	1.40976	43.0001	10.4957	76.2979	42.9456	62.0348	44.151	1.98944	0.863569	0.609704	0.609704																											14.5986	1
bta04150	3. Environmental Information Processing	3.2 Signal Transduction	mTOR signaling pathway	184.936	11.9968	-3.4597	1.93817	1.93817	63.4389	1.91391	48.4601	42.7054	59.1024	22.4071																															13.101	1
bta04630	3. Environmental Information Processing	3.2 Signal Transduction	Jak-STAT signaling pathway	167.393	4.36111	4.36111			45.7652	-0.471866	72.1486	39.6112	45.1183	30.2316																															18.433	1
bta04012	3. Environmental Information Processing	3.2 Signal Transduction	ErbB signaling pathway	158.191	2.11683	-2.11683	2.48945	-0.209244	47.0224	20.3612	56.6945	44.3096	48.3665	44.4719	1.50129	-1.50129																													17.5526	1
bta04020	3. Environmental Information Processing	3.2 Signal Transduction	Calcium signaling pathway	153.779			1.23847	1.23847	21.6312	4.25431	62.5142	24.4456	61.9631	10.4198			6.43204	-0.578071																											7.95601	1
bta04350	3. Environmental Information Processing	3.2 Signal Transduction	TGF-beta signaling pathway	148.449	5.80019	-2.18969	3.31594	-3.31594	50.6449	1.20098	52.7277	33.3385	35.9605	-3.72502																															5.06176	1
bta04070	3. Environmental Information Processing	3.2 Signal Transduction	Phosphatidylinositol signaling system	133.074	8.31481	-8.31481			39.5518	-7.87074	44.9693	17.1375	38.9392	35.0008	1.29939	1.29939																													7.45042	1
bta04370	3. Environmental Information Processing	3.2 Signal Transduction	VEGF signaling pathway	102.166					32.2243	22.2207	42.7143	31.3521	25.7979	22.2187	1.429	-1.429																													18.5906	1
bta04512	3. Environmental Information Processing	3.3 Signaling Molecules and Interaction	ECM-receptor interaction	439.367	7.29475	0.146196	3.78544	0.478543	130.731	19.1653	142.297	95.6264	149.767	132.948			5.49216	-5.49216																											40.4787	1
bta04514	3. Environmental Information Processing	3.3 Signaling Molecules and Interaction	Cell adhesion molecules (CAMs)	171.158	7.43855	0.939871	4.42963	-2.08418	67.3798	-22.4865	54.5053	16.2167	34.7067	14.1241	2.69798	-2.69798																													0.668668	1
bta04060	3. Environmental Information Processing	3.3 Signaling Molecules and Interaction	Cytokine-cytokine receptor interaction	0
bta04080	3. Environmental Information Processing	3.3 Signaling Molecules and Interaction	Neuroactive ligand-receptor interaction	0
bta04146	4. Cellular Processes	4.1 Transport and Catabolism	Peroxisome	297.138	3.85412	3.85412			113.429	-45.1154	94.1153	29.678	85.7392	25.0847																															3.37535	1
bta04145	4. Cellular Processes	4.1 Transport and Catabolism	Phagosome	255.241	10.9441	6.49746	7.4359	3.70394	92.6351	-15.4915	69.9881	17.2185	73.1829	31.607	1.05519	1.05519																													7.43178	1
bta04142	4. Cellular Processes	4.1 Transport and Catabolism	Lysosome	252.319	2.8296	-0.355771	2.69185	1.55734	74.8222	-15.4677	85.8245	71.8735	83.6796	52.9338			2.47125	0.405116																											18.491	1
bta04144	4. Cellular Processes	4.1 Transport and Catabolism	Endocytosis	192.902	5.47975	1.62946	2.75937	-0.823153	56.1726	-11.0065	67.7245	49.1987	57.2002	47.727	2.87257	-2.13386	0.692695	-0.692695																											11.9856	1
bta04140	4. Cellular Processes	4.1 Transport and Catabolism	Regulation of autophagy	0
bta04810	4. Cellular Processes	4.2 Cell Motility	Regulation of actin cytoskeleton	217.926	5.97952	-0.723913	3.49468	2.26991	70.4707	1.01558	78.8807	35.997	57.1591	32.8855	1.94103	-1.94103																													11.5838	1
bta04115	4. Cellular Processes	4.3 Cell Growth and Death	p53 signaling pathway	277.694					79.634	-24.6909	103.494	93.2124	94.566	61.3974																															43.3063	1
bta04110	4. Cellular Processes	4.3 Cell Growth and Death	Cell cycle	246.424	3.11349	0.228823			48.5463	37.1039	101.797	22.7243	92.9665	20.1611																															20.0545	1
bta04210	4. Cellular Processes	4.3 Cell Growth and Death	Apoptosis	236.243					55.7691	14.1827	90.5469	64.61	87.9563	47.6553	1.97027	-1.97027																													31.1194	1
bta04114	4. Cellular Processes	4.3 Cell Growth and Death	Oocyte meiosis	233.959	2.02815	-2.02815			36.0915	30.3784	96.576	49.4444	99.2632	47.1901																															31.2462	1
bta04510	4. Cellular Processes	4.4 Cell Communication	Focal adhesion	289.818	2.34977	-2.34977	5.30932	2.81264	78.6005	0.750644	103.022	62.7002	97.1397	83.7738	1.25684	-1.25684	2.1398	-2.1398																											20.613	1
bta04520	4. Cellular Processes	4.4 Cell Communication	Adherens junction	255.546	1.11693	-1.11693	3.35868	-3.35868	79.9492	-30.7216	108.636	76.4285	62.4856	58.8495																															20.0162	1
bta04530	4. Cellular Processes	4.4 Cell Communication	Tight junction	242.967	2.79635	-2.79635			62.2665	7.48822	112.425	79.2663	65.4784	57.9735																															35.4829	1
bta04540	4. Cellular Processes	4.4 Cell Communication	Gap junction	112.57			2.4099	2.4099	25.8528	17.4188	42.7919	15.471	35.5833	16.4681			5.93163	-5.93163																											9.16723	1
bta04610	5. Organismal Systems	5.1 Immune System	Complement and coagulation cascades	506.204	34.6192	34.6192	5.48405	-5.48405	150.803	-58.2633	128.829	91.2312	166.634	78.3735	15.5557	-15.5557	4.27852	4.27852																											18.4571	1
bta04621	5. Organismal Systems	5.1 Immune System	NOD-like receptor signaling pathway	287.653			15.5513	15.5513	96.2827	-0.850087	82.8412	-27.1985	78.3001	-20.9767	14.678	9.55528																													-4.78375	1
bta04612	5. Organismal Systems	5.1 Immune System	Antigen processing and presentation	248.834	3.76328	3.76328	8.98951	4.80855	78.4234	-39.5595	51.3674	-37.9077	93.781	45.066	7.82016	2.01147	4.68973	4.68973																											-2.44688	1
bta04620	5. Organismal Systems	5.1 Immune System	Toll-like receptor signaling pathway	205.39	5.75276	5.75276			73.8959	16.873	65.6453	42.3066	58.712	21.3689	1.38452	-1.38452																													16.9833	1
bta04623	5. Organismal Systems	5.1 Immune System	Cytosolic DNA-sensing pathway	176.497					78.1749	-45.1633	39.4317	14.1058	55.6892	2.67499	3.20169	-3.20169																													-7.89604	1
bta04670	5. Organismal Systems	5.1 Immune System	Leukocyte transendothelial migration	168.288	1.52996	1.52996	0.9	0.9	54.6028	21.481	60.0765	32.6035	43.2417	35.3688	2.07054	-2.07054	5.86698	-5.86698																											11.9923	1
bta04660	5. Organismal Systems	5.1 Immune System	T cell receptor signaling pathway	163.133	1.56462	-1.56462			38.0677	17.7463	78.6521	35.6065	43.7352	24.1661	1.11363	-1.11363																													14.9681	1
bta04062	5. Organismal Systems	5.1 Immune System	Chemokine signaling pathway	155.984	0.99265	0.99265	7.04503	-5.7741	56.4811	-32.0709	48.9903	-1.42858	39.7722	-6.23993	2.70262	-2.70262																													-7.87059	1
bta04650	5. Organismal Systems	5.1 Immune System	Natural killer cell mediated cytotoxicity	149.173	0.718787	-0.718787	3.67419	-1.78329	44.6443	-12.2486	59.1914	26.2822	33.0914	30.5668	7.85282	-7.85282																													5.70758	1
bta04622	5. Organismal Systems	5.1 Immune System	RIG-I-like receptor signaling pathway	146.27			2.25523	2.25523	65.6351	-21.9467	32.4646	3.01862	43.3534	1.81411	2.56136	-2.56136																													-3.48402	1
bta04662	5. Organismal Systems	5.1 Immune System	B cell receptor signaling pathway	118.647					38.8199	-2.50284	49.2449	6.64319	27.6106	7.10012	2.97115	0.274991																													2.87886	1
bta04666	5. Organismal Systems	5.1 Immune System	Fc gamma R-mediated phagocytosis	96.2514	1.73478	-1.73478			46.7865	0.531313	17.0017	4.74628	26.0904	9.34931	2.785	-2.785	1.85304	-1.85304																											1.37568	1
bta04664	5. Organismal Systems	5.1 Immune System	Fc epsilon RI signaling pathway	90.7308					19.951	13.1169	45.5364	26.0941	25.2434	25.2434																															21.4848	1
bta04640	5. Organismal Systems	5.1 Immune System	Hematopoietic cell lineage	0
bta04672	5. Organismal Systems	5.1 Immune System	Intestinal immune network for IgA production	0
bta03320	5. Organismal Systems	5.2 Endocrine System	PPAR signaling pathway	274.445	24.6966	24.6966	14.5055	8.1916	102.844	-31.337	50.8375	50.8375	74.7303	-10.1088	2.96721	-2.96721	3.86331	3.86331																											6.16801	1
bta04614	5. Organismal Systems	5.2 Endocrine System	Renin-angiotensin system	207.523	16.661	-16.661			158.723	-158.723	13.7803	13.7803	18.3593	-18.3593																															-44.9906	1
bta04914	5. Organismal Systems	5.2 Endocrine System	Progesterone-mediated oocyte maturation	178.446			1.25043	1.25043	28.8304	17.6881	66.3004	58.27	82.0646	66.7092																															35.9794	1
bta04910	5. Organismal Systems	5.2 Endocrine System	Insulin signaling pathway	166.778	6.50973	-1.65358	1.56743	-0.131746	40.0966	4.1243	63.5075	41.2155	54.1515	37.2976	0.945254	-0.945254																													13.3178	1
bta04920	5. Organismal Systems	5.2 Endocrine System	Adipocytokine signaling pathway	153.262	7.72157	7.72157			75.9347	-44.622	21.6136	-17.6324	45.9434	-24.907	2.04908	-2.04908																													-16.2978	1
bta04912	5. Organismal Systems	5.2 Endocrine System	GnRH signaling pathway	152.779					30.2777	6.75326	54.8614	19.7116	54.7735	43.3038			12.8667	-12.8667																											14.2255	1
bta04916	5. Organismal Systems	5.2 Endocrine System	Melanogenesis	117.311					23.3831	16.3093	44.9565	29.1005	43.9966	23.7038			4.97491	-4.97491																											16.0347	1
bta04260	5. Organismal Systems	5.3 Circulatory System	Cardiac muscle contraction	308.898	16.3243	9.8441	8.69504	-6.55504	110.092	-84.9302	88.7144	-78.6834	75.5139	-75.5139	4.57074	-4.57074	4.98756	4.98756																											-33.6316	1
bta04270	5. Organismal Systems	5.3 Circulatory System	Vascular smooth muscle contraction	182.325	8.84266	8.84266	8.20699	4.18907	44.5848	-7.87739	57.8907	10.7777	55.6677	5.92374			7.13187	-2.21494																											3.27348	1
bta04974	5. Organismal Systems	5.4 Digestive System	Protein digestion and absorption	280.257	11.4822	-4.83221	6.37757	-6.37757	28.8461	7.41351	124.002	83.2404	99.857	77.5292			9.69205	-9.69205																											24.5469	1
bta04978	5. Organismal Systems	5.4 Digestive System	Mineral absorption	232.003	7.98791	-0.922339	6.77617	-6.77617	58.494	-23.7467	96.7277	57.2477	62.0169	54.83																															16.1265	1
bta04976	5. Organismal Systems	5.4 Digestive System	Bile secretion	194.89	14.17	-6.63335	14.2423	-0.213539	48.8312	-5.14046	72.6088	-72.6088	33.1093	-33.1093			11.928	-11.928																											-21.6056	1
bta04977	5. Organismal Systems	5.4 Digestive System	Vitamin digestion and absorption	180.105	54.2767	54.2767			32.3657	-32.3657	25.4573	25.4573	68.0048	30.8233																															19.5479	1
bta04971	5. Organismal Systems	5.4 Digestive System	Gastric acid secretion	141.129	6.39032	-0.737871	5.42094	-5.42094	35.6405	-7.61105	44.1061	3.27789	41.8599	17.3721			7.71112	-7.71112																											-0.138499	1
bta04970	5. Organismal Systems	5.4 Digestive System	Salivary secretion	137.304	6.72666	-0.776707	5.70625	-5.70625	51.2146	-21.7098	36.904	-6.0731	28.6356	2.85899			8.11697	-8.11697																											-6.58731	1
bta04972	5. Organismal Systems	5.4 Digestive System	Pancreatic secretion	0
bta04973	5. Organismal Systems	5.4 Digestive System	Carbohydrate digestion and absorption	0
bta04975	5. Organismal Systems	5.4 Digestive System	Fat digestion and absorption	0
bta04966	5. Organismal Systems	5.5 Excretory System	Collecting duct acid secretion	313.989	3.36741	-3.36741	7.64103	-0.943759	136.739	-22.2212	105.086	9.03473	61.1555	27.8383																															2.06812	1
bta04962	5. Organismal Systems	5.5 Excretory System	Vasopressin-regulated water reabsorption	301.732	12.1471	-12.1471			84.1621	-7.14936	107.655	83.33	89.1997	26.3685			8.56791	-8.56791																											16.3668	1
bta04961	5. Organismal Systems	5.5 Excretory System	Endocrine and other factor-regulated calcium reabsorption	184.83	10.7164	0.533274	7.74419	-7.74419	87.4069	-44.1501	42.845	-42.845	22.1469	2.03605			13.9703	-13.9703																											-17.6901	1
bta04960	5. Organismal Systems	5.5 Excretory System	Aldosterone-regulated sodium reabsorption	172.212	7.10036	-0.819857	6.02326	-6.02326	33.0959	-11.762	50.8036	25.025	75.1887	49.2802																															11.14	1
bta04964	5. Organismal Systems	5.5 Excretory System	Proximal tubule bicarbonate reclamation	138.323	21.3011	-2.45957	18.0698	-18.0698	45.0682	-26.4693	37.4204	-37.4204	9.58248	-9.58248			6.88147	-6.88147																											-16.8138	1
bta04720	5. Organismal Systems	5.6 Nervous System	Long-term potentiation	188.749			1.33667	1.33667	40.7558	17.1042	79.3994	43.1521	67.2572	61.4308																															30.7559	1
bta04722	5. Organismal Systems	5.6 Nervous System	Neurotrophin signaling pathway	187.166	4.23537	0.00281109	3.1633	-1.80318	62.4565	-19.9482	68.4816	20.2642	47.0328	27.739	1.79659	-1.79659																													4.07633	1
bta04730	5. Organismal Systems	5.6 Nervous System	Long-term depression	149.05	4.14848	4.14848	1.76197	1.76197	44.2729	6.86624	57.9052	13.2762	33.9512	22.4086			7.01011	-7.01011																											6.90857	1
bta04724	5. Organismal Systems	5.6 Nervous System	Glutamatergic synapse	109.953	5.79554	-5.79554			29.3161	0.498154	34.9314	-1.78283	32.1583	-10.7869	2.2438	-2.2438	5.50794	-5.50794																											-4.26982	1
bta04744	5. Organismal Systems	5.7 Sensory System	Phototransduction	34.5558					26.4858	-26.4858	8.06994	8.06994																																	-9.20794	1
bta04740	5. Organismal Systems	5.7 Sensory System	Olfactory transduction	0
bta04742	5. Organismal Systems	5.7 Sensory System	Taste transduction	0
bta04360	5. Organismal Systems	5.8 Development	Axon guidance	284.419	3.4462	0.0986489	9.22424	7.29661	80.2386	24.7457	116.478	89.8061	73.7423	63.1842			1.2903	-1.2903																											30.6402	1
bta04380	5. Organismal Systems	5.8 Development	Osteoclast differentiation	129.189	0.729421	-0.729421			51.2619	-0.332594	42.3996	21.1698	33.753	6.73089	1.04545	-1.04545																													5.15864	1
bta04320	5. Organismal Systems	5.8 Development	Dorso-ventral axis formation	62.9126					53.1623	-53.1623	9.75025	-9.75025																																	-31.4563	1
bta04710	5. Organismal Systems	5.9 Environmental Adaptation	Circadian rhythm - mammal	137.185			12.1362	-12.1362	55.544	16.9974	34.1654	3.53339	35.3389	-24.0602																															-3.91641	1
bta05213	6. Human Diseases	6.1 Cancers	Endometrial cancer	303.612			6.35832	-2.98759	35.2957	35.2957	140.41	129.682	121.548	118.601																															70.1479	1
bta05220	6. Human Diseases	6.1 Cancers	Chronic myeloid leukemia	303.454	3.69236	-2.09937	3.43432	-1.339	92.8376	16.7694	129.323	95.5103	70.06	42.8337	4.10621	-4.10621																													24.5948	1
bta05200	6. Human Diseases	6.1 Cancers	Pathways in cancer (overview)	241.491	3.58602	-2.60144	4.49815	1.56181	63.872	29.2722	91.2434	58.8429	73.452	59.6528	2.78835	1.15202	2.05106	-2.05106																											20.8328	1
bta05216	6. Human Diseases	6.1 Cancers	Thyroid cancer	236.541			11.2493	-5.28573	23.5723	23.5723	126.698	94.819	75.0211	66.3284																															44.8585	1
bta05211	6. Human Diseases	6.1 Cancers	Renal cell carcinoma	234.409	5.46378	-3.77976	3.03847	3.03847	59.6733	40.7077	90.7977	86.3404	75.4357	56.6667																															36.5947	1
bta05219	6. Human Diseases	6.1 Cancers	Bladder cancer	227.173			8.12452	-3.81747	49.0148	12.1372	69.5779	69.5779	86.4399	86.4399			14.0156	-14.0156																											30.0644	1
bta05222	6. Human Diseases	6.1 Cancers	Small cell lung cancer	224.54	5.05393	-5.05393	2.15442	-0.0625255	59.7541	38.5852	71.9573	61.0581	84.2356	58.4179	1.38452	-1.38452																													25.26	1
bta05212	6. Human Diseases	6.1 Cancers	Pancreatic cancer	172.542	3.00916	0.775314	1.21136	1.21136	67.8288	-15.069	60.1975	17.9205	38.694	14.2846	1.60085	-1.60085																													2.92033	1
bta05218	6. Human Diseases	6.1 Cancers	Melanoma	172.178			5.84965	-2.74858	30.5735	30.5735	77.9619	67.1721	57.7934	55.0828																															37.52	1
bta05215	6. Human Diseases	6.1 Cancers	Prostate cancer	164.797			7.95037	7.95037	45.4416	8.89866	62.0181	10.4844	41.2329	28.8507	8.15444	5.30849																													12.2985	1
bta05210	6. Human Diseases	6.1 Cancers	Colorectal cancer	160.888	1.32376	-1.32376	1.43568	1.43568	24.7483	11.854	74.1365	62.709	59.2437	44.9899																															23.933	1
bta05214	6. Human Diseases	6.1 Cancers	Glioma	145.274			2.91866	-0.24532	37.0348	3.31484	62.2119	34.6528	41.3483	41.3483	1.76013	-1.76013																													15.4621	1
bta05223	6. Human Diseases	6.1 Cancers	Non-small cell lung cancer	135.825			1.76197	1.76197	17.4924	10.3657	69.0838	57.8683	47.4873	39.301																															27.3242	1
bta05221	6. Human Diseases	6.1 Cancers	Acute myeloid leukemia	135.497	2.52299	2.52299	1.61514	1.61514	63.4337	5.29054	33.437	7.4561	32.3542	4.58959	2.13446	-2.13446																													3.22332	1
bta05217	6. Human Diseases	6.1 Cancers	Basal cell carcinoma	0
bta05323	6. Human Diseases	6.2 Immune System Diseases	Rheumatoid arthritis	231.702	8.92992	-8.92992	2.68469	-0.331591	84.7306	-35.1821	66.6251	4.6727	68.7318	-3.04211																															-8.56261	1
bta05340	6. Human Diseases	6.2 Immune System Diseases	Primary immunodeficiency	36.3887							7.50403	7.50403	28.8847	28.8847																															18.1943	1
bta05310	6. Human Diseases	6.2 Immune System Diseases	Asthma	0
bta05320	6. Human Diseases	6.2 Immune System Diseases	Autoimmune thyroid disease	0
bta05322	6. Human Diseases	6.2 Immune System Diseases	Systemic lupus erythematosus	0
bta05330	6. Human Diseases	6.2 Immune System Diseases	Allograft rejection	0
bta05332	6. Human Diseases	6.2 Immune System Diseases	Graft-versus-host disease	0
bta05016	6. Human Diseases	6.3 Neurodegenerative Diseases	Huntington's disease	330.111	4.00513	4.00513	2.33553	-0.112807	88.2447	-25.8706	117.807	20.9934	112.434	-10.4379	1.75977	-1.75977	3.52367	2.23724																											-1.56363	1
bta05020	6. Human Diseases	6.3 Neurodegenerative Diseases	Prion diseases	307.9					86.4332	-38.8478	69.0561	40.6214	132.069	62.9296	20.3421	-20.3421																													11.0903	1
bta05012	6. Human Diseases	6.3 Neurodegenerative Diseases	Parkinson's disease	294.381	8.38734	8.38734	3.89108	0.626628	79.3752	-52.9403	92.6149	-29.6591	103.926	-61.8199	2.34636	-2.34636	3.84061	3.84061																											-19.1302	1
bta05010	6. Human Diseases	6.3 Neurodegenerative Diseases	Alzheimer's disease	236.873	6.01184	2.8601	2.7065	-0.0356439	67.5467	-36.1061	74.9401	-29.9597	82.2338	-46.7476	1.97095	-1.97095	1.46302	1.46302																											-15.7853	1
bta05014	6. Human Diseases	6.3 Neurodegenerative Diseases	Amyotrophic lateral sclerosis (ALS)	211.216	3.52233	3.52233	10.1121	-10.1121	57.2224	-2.88958	72.2253	53.0889	63.9814	39.1243	4.1525	-4.1525																													13.0969	1
bta05412	6. Human Diseases	6.4 Cardiovascular Diseases	Arrhythmogenic right ventricular cardiomyopathy (ARVC)	289.402	5.64359	-5.64359	4.64755	-0.57387	142.177	-32.9152	93.8558	21.8857	43.078	30.8267																															2.71594	1
bta05410	6. Human Diseases	6.4 Cardiovascular Diseases	Hypertrophic cardiomyopathy (HCM)	187.831	5.10611	-5.10611	5.31242	0.588271	90.8846	-25.3446	61.3317	-4.24872	25.1957	2.69856																															-6.28251	1
bta05414	6. Human Diseases	6.4 Cardiovascular Diseases	Dilated cardiomyopathy (DCM)	172.581	4.28913	-4.28913	4.46243	0.494148	71.3285	-16.2748	57.543	-9.59338	28.7895	-5.35824			6.16889	-6.16889																											-6.86505	1
bta05416	6. Human Diseases	6.4 Cardiovascular Diseases	Viral myocarditis	113.1			3.99676	-3.99676	52.5113	-35.0813	21.1206	-1.77232	14.8488	-14.8488	20.6222	-20.6222																													-15.2643	1
bta04930	6. Human Diseases	6.5 Metabolic Diseases	Type II diabetes mellitus	383.468					85.9365	60.6676	163.559	151.378	133.973	116.713																															109.586	1
bta04940	6. Human Diseases	6.5 Metabolic Diseases	Type I diabetes mellitus	0
bta04950	6. Human Diseases	6.5 Metabolic Diseases	Maturity onset diabetes of the young	0
bta05100	6. Human Diseases	6.6 Infectious Diseases	Bacterial invasion of epithelial cells	274.892			6.20191	-3.62191	83.2802	28.6932	97.0121	65.9883	86.6965	67.4621	1.70146	-1.70146																													31.364	1
bta05150	6. Human Diseases	6.6 Infectious Diseases	Staphylococcus aureus infection	256.405	42.0376	42.0376			123.935	-123.935	17.9576	-17.9576	53.5866	-53.5866	18.8891	-18.8891																													-34.4661	1
bta05162	6. Human Diseases	6.6 Infectious Diseases	Measles	213.064	5.38919	5.38919	1.11816	-1.11816	53.5671	-0.953851	80.0996	38.3748	70.1517	55.528	2.7387	-2.7387																													15.7469	1
bta05146	6. Human Diseases	6.6 Infectious Diseases	Amoebiasis	204.591	5.45775	5.45775			61.428	-33.4441	60.4981	23.3151	66.0706	38.8717	1.31352	-1.31352	9.82311	-9.82311																											3.84398	1
bta05142	6. Human Diseases	6.6 Infectious Diseases	Chagas disease	197.308	4.78178	-0.847449	0.913871	0.913871	77.3716	-18.5801	44.0302	20.5067	58.2774	-7.25143	8.42846	-5.69455	3.50505	-3.50505																											-2.06543	1
bta05160	6. Human Diseases	6.6 Infectious Diseases	Hepatitis C	181.967	4.59663	-2.22205	0.760067	0.760067	57.4932	11.9123	74.9217	44.4364	43.1905	33.1583	1.00445	-1.00445																													14.5068	1
bta05145	6. Human Diseases	6.6 Infectious Diseases	Toxoplasmosis	161.085	3.42408	-0.952584	1.77104	-0.19145	64.5504	22.1177	43.9772	20.324	44.9589	18.7124	2.40335	-2.40335																													9.60113	1
bta05152	6. Human Diseases	6.6 Infectious Diseases	Tuberculosis	155.183	5.84992	5.84992	2.78909	2.78909	64.7652	-0.57413	44.6638	13.2522	36.3728	19.9274	0.742422	-0.742422																													6.75034	1
bta05144	6. Human Diseases	6.6 Infectious Diseases	Malaria	144.996	8.64025	8.64025			51.0197	-36.0719	41.4598	41.4598	43.8761	26.6978																															10.1815	1
bta05140	6. Human Diseases	6.6 Infectious Diseases	Leishmaniasis	98.3633			1.43333	1.43333	64.6716	17.4913	18.2102	-6.62988	12.1509	-5.16556	1.8973	-1.8973																													1.04637	1
bta05143	6. Human Diseases	6.6 Infectious Diseases	African trypanosomiasis	0
				0

## Sheet: Pathways Sorted by comparis
-65				-30				-14				1				14				28				49
Steroid biosynthesis	56.8935	-56.8935	100	Sulfur metabolism	81.9071	-81.9071	1	N-Glycan biosynthesis	216.687	-193.591	1	Caffeine metabolism	321.87	-321.87	1	Ubiquinone and other terpenoid-quinone biosynthesis	294.013	294.013	1	Viral myocarditis	20.6222	-20.6222	1	Synthesis and degradation of ketone bodies	29.025	29.025
Arachidonic acid metabolism	56.6416	56.6416	50	Biosynthesis of unsaturated fatty acids	39.7199	39.7199	1	Glycosaminoglycan biosynthesis - keratan sulfate	205.345	-205.345	1	Ubiquinone and other terpenoid-quinone biosynthesis	297.014	297.014	1	Synthesis and degradation of ketone bodies	228.544	-17.3307	1	Prion diseases	20.3421	-20.3421	1	Galactose metabolism	19.3575	-19.3575
Vitamin digestion and absorption	54.2767	54.2767	-50	Glutathione metabolism	35.2659	-12.7246	1	Sulfur metabolism	172.518	-91.4301	1	Base excision repair	245.165	237.452	1	Glyoxylate and dicarboxylate metabolism	225.826	-225.826	1	Staphylococcus aureus infection	18.8891	-18.8891	1	Glyoxylate and dicarboxylate metabolism	17.415	17.415
Terpenoid backbone biosynthesis	50.6736	-50.6736	1	Arachidonic acid metabolism	30.1941	-30.1941	1	Fatty acid metabolism	160.172	-151.629	1	Fructose and mannose metabolism	224.892	158.893	1	Base excision repair	189.098	189.098	1	Sulfur metabolism	18.1215	-18.1215	1	Folate biosynthesis	15.5869	-15.5869
Glutathione metabolism	48.2707	40.9403	1	Steroid biosynthesis	28.0701	28.0701	1	Renin-angiotensin system	158.723	-158.723	1	O-Glycan biosynthesis	214.092	191.237	1	Pyruvate metabolism	186.472	-26.8281	1	Complement and coagulation cascades	15.5557	-15.5557	1	Terpenoid backbone biosynthesis	14.5125	14.5125
Staphylococcus aureus infection	42.0376	42.0376	1	Nicotinate and nicotinamide metabolism	20.1923	20.1923	1	Pyruvate metabolism	153.143	67.7947	1	Glycerolipid metabolism	206.354	164.195	1	Mismatch repair	169.816	11.1531	1	NOD-like receptor signaling pathway	14.678	9.55528	1	Bladder cancer	14.0156	-14.0156
Complement and coagulation cascades	34.6192	34.6192	1	Proximal tubule bicarbonate reclamation	18.0698	-18.0698	1	Complement and coagulation cascades	150.803	-58.2633	1	Non-homologous end-joining	205.719	170.43	1	Glycerolipid metabolism	168.494	116.753	1	Biosynthesis of unsaturated fatty acids	10.3852	-10.3852	1	Endocrine and other factor-regulated calcium reabsorption	13.9703	-13.9703
Nitrogen metabolism	32.455	-32.455	1	Terpenoid backbone biosynthesis	17.5359	17.5359	1	Biosynthesis of unsaturated fatty acids	148.508	-52.5186	1	Notch signaling pathway	194.628	-100.667	1	Fructose and mannose metabolism	168.198	115.608	1	Chagas disease	8.42846	-5.69455	1	GnRH signaling pathway	12.8667	-12.8667
PPAR signaling pathway	24.6966	24.6966	1	Folate biosynthesis	16.7588	-16.7588	1	Galactose metabolism	148.03	-41.5203	1	Galactose metabolism	189.66	189.66	1	Complement and coagulation cascades	166.634	78.3735	1	Folate biosynthesis	8.39927	-8.39927	1	Amino sugar and nucleotide sugar metabolism	12.0984	-12.0984
Pyruvate metabolism	22.2057	22.2057	1	Ribosome	16.5538	-16.5538	1	Arrhythmogenic right ventricular cardiomyopathy (ARVC)	142.177	-32.9152	1	Pyruvate metabolism	187.529	35.3698	1	Taurine and hypotaurine metabolism	162.225	-162.225	1	Prostate cancer	8.15444	5.30849	1	Bile secretion	11.928	-11.928
Proximal tubule bicarbonate reclamation	21.3011	-2.45957	1	NOD-like receptor signaling pathway	15.5513	15.5513	1	Porphyrin and chlorophyll metabolism	141.551	-141.551	1	Glycolysis / Gluconeogenesis	171.093	105.564	1	ECM-receptor interaction	149.767	132.948	1	Natural killer cell mediated cytotoxicity	7.85282	-7.85282	1	Propanoate metabolism	10.8844	10.8844
Alanine, aspartate and glutamate metabolism	20.2844	-20.2844	1	PPAR signaling pathway	14.5055	8.1916	1	Ubiquinone and other terpenoid-quinone biosynthesis	138.021	138.021	1	Type II diabetes mellitus	163.559	151.378	1	Type II diabetes mellitus	133.973	116.713	1	Antigen processing and presentation	7.82016	2.01147	1	Fatty acid metabolism	10.6126	10.6126
Citrate cycle (TCA cycle)	19.8529	19.8529	1	Bile secretion	14.2423	-0.213539	1	Collecting duct acid secretion	136.739	-22.2212	1	Terpenoid backbone biosynthesis	155.85	-155.85	1	Prion diseases	132.069	62.9296	1	Protein processing in endoplasmic reticulum	7.16008	4.55401	1	Amoebiasis	9.82311	-9.82311
Protein processing in endoplasmic reticulum	17.8639	15.4276	1	Circadian rhythm - mammal	12.1362	-12.1362	1	ECM-receptor interaction	130.731	19.1653	1	Folate biosynthesis	144.005	74.5422	1	Non-homologous end-joining	130.004	112.017	1	Drug metabolism - other enzymes	6.47815	-6.47815	1	Protein digestion and absorption	9.69205	-9.69205
Arginine and proline metabolism	17.53	-17.53	1	Protein processing in endoplasmic reticulum	11.3383	8.96934	1	Staphylococcus aureus infection	123.935	-123.935	1	Protein export	142.702	-73.454	1	Glycolysis / Gluconeogenesis	128.394	73.0774	1	Fructose and mannose metabolism	6.40978	6.40978	1	Vasopressin-regulated water reabsorption	8.56791	-8.56791
Porphyrin and chlorophyll metabolism	17.368	17.368	1	Thyroid cancer	11.2493	-5.28573	1	Glycosylphosphatidylinositol(GPI)-anchor biosynthesis	122.695	16.1312	1	ECM-receptor interaction	142.297	95.6264	1	Homologous recombination	122.716	-35.9466	1	Cardiac muscle contraction	4.57074	-4.57074	1	Salivary secretion	8.11697	-8.11697
One carbon pool by folate	16.8286	-16.8286	1	Glycosphingolipid biosynthesis - ganglio series	10.6361	-10.6361	1	Arachidonic acid metabolism	119.257	-46.6042	1	Basal transcription factors	141.083	132.768	1	Endometrial cancer	121.548	118.601	1	Amyotrophic lateral sclerosis (ALS)	4.1525	-4.1525	1	Gastric acid secretion	7.71112	-7.71112
Glycosylphosphatidylinositol(GPI)-anchor biosynthesis	16.8155	-16.8155	1	Amyotrophic lateral sclerosis (ALS)	10.1121	-10.1121	1	Peroxisome	113.429	-45.1154	1	Endometrial cancer	140.41	129.682	1	Amino sugar and nucleotide sugar metabolism	119.319	53.7194	1	Chronic myeloid leukemia	4.10621	-4.10621	1	Vascular smooth muscle contraction	7.13187	-2.21494
Renin-angiotensin system	16.661	-16.661	1	Axon guidance	9.22424	7.29661	1	Protein processing in endoplasmic reticulum	113.428	-70.0467	1	Biosynthesis of unsaturated fatty acids	133.574	80.8055	1	O-Glycan biosynthesis	118.098	105.677	1	Protein export	3.51464	3.51464	1	Long-term depression	7.01011	-7.01011
Folate biosynthesis	16.4121	16.4121	1	Antigen processing and presentation	8.98951	4.80855	1	Cardiac muscle contraction	110.092	-84.9302	1	Amino sugar and nucleotide sugar metabolism	132.383	87.5736	1	Galactose metabolism	116.657	86.2485	1	Cytosolic DNA-sensing pathway	3.20169	-3.20169	1	Proximal tubule bicarbonate reclamation	6.88147	-6.88147
Cardiac muscle contraction	16.3243	9.8441	1	Propanoate metabolism	8.92895	8.92895	1	Glycosphingolipid biosynthesis - ganglio series	105.53	-105.53	1	Protein processing in endoplasmic reticulum	130.608	-78.0983	1	Other glycan degradation	116.553	80.8475	1	mRNA surveillance pathway	2.99508	2.99508	1	Calcium signaling pathway	6.43204	-0.578071
Sphingolipid metabolism	15.7205	9.4321	1	Cardiac muscle contraction	8.69504	-6.55504	1	PPAR signaling pathway	102.844	-31.337	1	Chronic myeloid leukemia	129.323	95.5103	1	Huntington's disease	112.434	-10.4379	1	B cell receptor signaling pathway	2.97115	0.274991	1	Dilated cardiomyopathy (DCM)	6.16889	-6.16889
Basal transcription factors	14.8601	-14.8601	1	Vascular smooth muscle contraction	8.20699	4.18907	1	Glycerolipid metabolism	99.4504	25.9414	1	Complement and coagulation cascades	128.829	91.2312	1	Basal transcription factors	111.215	105.172	1	PPAR signaling pathway	2.96721	-2.96721	1	Gap junction	5.93163	-5.93163
Bile secretion	14.17	-6.63335	1	Bladder cancer	8.12452	-3.81747	1	Glycolysis / Gluconeogenesis	99.2476	42.6911	1	Thyroid cancer	126.698	94.819	1	Citrate cycle (TCA cycle)	109.659	-48.1035	1	Citrate cycle (TCA cycle)	2.94452	-2.94452	1	Leukocyte transendothelial migration	5.86698	-5.86698
Protein export	13.8907	7.33404	1	Prostate cancer	7.95037	7.95037	1	NOD-like receptor signaling pathway	96.2827	-0.850087	1	Sulfur metabolism	126.662	11.4928	1	Protein export	109.255	-38.4049	1	Endocytosis	2.87257	-2.13386	1	Pyruvate metabolism	5.805	5.805
Purine metabolism	13.7005	13.7005	1	Endocrine and other factor-regulated calcium reabsorption	7.74419	-7.74419	1	Ribosome	93.258	-89.2131	1	Alanine, aspartate and glutamate metabolism	126.379	7.60201	1	Ubiquitin mediated proteolysis	108.644	58.3217	1	Pathways in cancer (overview)	2.78835	1.15202	1	Arachidonic acid metabolism	5.79496	5.79496
Notch signaling pathway	12.8379	-12.8379	1	Collecting duct acid secretion	7.64103	-0.943759	1	Chronic myeloid leukemia	92.8376	16.7694	1	Other glycan degradation	126.174	126.174	1	Cyanoamino acid metabolism	108.15	-108.15	1	Fc gamma R-mediated phagocytosis	2.785	-2.785	1	Glutamatergic synapse	5.50794	-5.50794
Fatty acid metabolism	12.3973	12.3973	1	Phagosome	7.4359	3.70394	1	Phagosome	92.6351	-15.4915	1	Protein digestion and absorption	124.002	83.2404	1	DNA replication	107.833	12.6357	1	Measles	2.7387	-2.7387	1	ECM-receptor interaction	5.49216	-5.49216
Vasopressin-regulated water reabsorption	12.1471	-12.1471	1	Chemokine signaling pathway	7.04503	-5.7741	1	Glutathione metabolism	92.2282	-67.9288	1	Synthesis and degradation of ketone bodies	123.033	-8.35682	1	Notch signaling pathway	106.061	-33.3761	1	Chemokine signaling pathway	2.70262	-2.70262	1	Valine, leucine and isoleucine degradation	5.44219	5.44219
mTOR signaling pathway	11.9968	-3.4597	1	Mineral absorption	6.77617	-6.77617	1	Oxidative phosphorylation	92.2	-50.5338	1	Huntington's disease	117.807	20.9934	1	Valine, leucine and isoleucine degradation	105.867	-66.2649	1	Cell adhesion molecules (CAMs)	2.69798	-2.69798	1	Lysine degradation	5.44219	5.44219
Inositol phosphate metabolism	11.8783	-11.8783	1	Protein digestion and absorption	6.37757	-6.37757	1	Base excision repair	91.4662	62.6079	1	Axon guidance	116.478	89.8061	1	Alanine, aspartate and glutamate metabolism	105.679	20.6605	1	Arachidonic acid metabolism	2.67813	-2.67813	1	Cardiac muscle contraction	4.98756	4.98756
Protein digestion and absorption	11.4822	-4.83221	1	Endometrial cancer	6.35832	-2.98759	1	Hypertrophic cardiomyopathy (HCM)	90.8846	-25.3446	1	Ubiquitin mediated proteolysis	115.036	92.8031	1	Parkinson's disease	103.926	-61.8199	1	RIG-I-like receptor signaling pathway	2.56136	-2.56136	1	Melanogenesis	4.97491	-4.97491
Pantothenate and CoA biosynthesis	11.3633	-11.3633	1	SNARE interactions in vesicular transport	6.23895	0.453407	1	Riboflavin metabolism	89.4031	-89.4031	1	N-Glycan biosynthesis	113.303	-93.3024	1	Lysine degradation	101.919	28.3877	1	Toxoplasmosis	2.40335	-2.40335	1	Antigen processing and presentation	4.68973	4.68973
Phagosome	10.9441	6.49746	1	Bacterial invasion of epithelial cells	6.20191	-3.62191	1	Huntington's disease	88.2447	-25.8706	1	Wnt signaling pathway	112.776	39.3501	1	Protein digestion and absorption	99.857	77.5292	1	Parkinson's disease	2.34636	-2.34636	1	Complement and coagulation cascades	4.27852	4.27852
Endocrine and other factor-regulated calcium reabsorption	10.7164	0.533274	1	Drug metabolism - other enzymes	6.07816	-6.07816	1	Endocrine and other factor-regulated calcium reabsorption	87.4069	-44.1501	1	Tight junction	112.425	79.2663	1	RNA transport	99.6685	64.3196	1	Spliceosome	2.31655	0.126389	1	PPAR signaling pathway	3.86331	3.86331
Other glycan degradation	10.3076	10.3076	1	Aldosterone-regulated sodium reabsorption	6.02326	-6.02326	1	Prion diseases	86.4332	-38.8478	1	Adherens junction	108.636	76.4285	1	Selenoamino acid metabolism	99.5044	99.5044	1	Glutamatergic synapse	2.2438	-2.2438	1	Parkinson's disease	3.84061	3.84061
mRNA surveillance pathway	9.86587	-9.86587	1	Melanoma	5.84965	-2.74858	1	Notch signaling pathway	86.0654	-73.1848	1	Vasopressin-regulated water reabsorption	107.655	83.33	1	Oocyte meiosis	99.2632	47.1901	1	Oxidative phosphorylation	2.20628	-2.20628	1	Aminoacyl-tRNA biosynthesis	3.66146	3.66146
N-Glycan biosynthesis	9.02533	9.02533	1	Salivary secretion	5.70625	-5.70625	1	Type II diabetes mellitus	85.9365	60.6676	1	Collecting duct acid secretion	105.086	9.03473	1	Nucleotide excision repair	98.8861	9.03845	1	Acute myeloid leukemia	2.13446	-2.13446	1	Huntington's disease	3.52367	2.23724
Rheumatoid arthritis	8.92992	-8.92992	1	Aminoacyl-tRNA biosynthesis	5.65805	5.65805	1	Fructose and mannose metabolism	85.3834	-3.51978	1	Aminoacyl-tRNA biosynthesis	104.397	0.2613	1	Folate biosynthesis	97.7491	60.4536	1	Leukocyte transendothelial migration	2.07054	-2.07054	1	Chagas disease	3.50505	-3.50505
Vascular smooth muscle contraction	8.84266	8.84266	1	Fructose and mannose metabolism	5.55615	5.55615	1	Other glycan degradation	84.8292	-31.752	1	p53 signaling pathway	103.494	93.2124	1	Focal adhesion	97.1397	83.7738	1	Adipocytokine signaling pathway	2.04908	-2.04908	1	Protein processing in endoplasmic reticulum	3.31771	2.29636
Metabolic pathways	8.82959	0.922742	1	Complement and coagulation cascades	5.48405	-5.48405	1	Rheumatoid arthritis	84.7306	-35.1821	1	Oxidative phosphorylation	103.245	-32.4841	1	Oxidative phosphorylation	96.2058	-47.1182	1	MAPK signaling pathway	1.98944	0.863569	1	Ribosome	3.23598	-3.23598
Malaria	8.64025	8.64025	1	Gastric acid secretion	5.42094	-5.42094	1	Glycosaminoglycan biosynthesis - heparan sulfate	84.2163	-84.2163	1	Focal adhesion	103.022	62.7002	1	p53 signaling pathway	94.566	61.3974	1	Alzheimer's disease	1.97095	-1.97095	1	RNA degradation	2.94925	2.94925
RNA transport	8.6188	-3.37736	1	Hypertrophic cardiomyopathy (HCM)	5.31242	0.588271	1	Vasopressin-regulated water reabsorption	84.1621	-7.14936	1	Arachidonic acid metabolism	102.469	43.0761	1	Antigen processing and presentation	93.781	45.066	1	Apoptosis	1.97027	-1.97027	1	Pyrimidine metabolism	2.49936	-2.49936
Proteasome	8.3973	-0.268128	1	Focal adhesion	5.30932	2.81264	1	Bacterial invasion of epithelial cells	83.2802	28.6932	1	Cell cycle	101.797	22.7243	1	Cell cycle	92.9665	20.1611	1	Ribosome biogenesis in eukaryotes	1.9542	1.9542	1	Lysosome	2.47125	0.405116
Parkinson's disease	8.38734	8.38734	1	Cysteine and methionine metabolism	4.76211	4.76211	1	Proteasome	81.65	25.4632	1	Proteasome	99.15	-50.2469	1	Drug metabolism - other enzymes	91.803	-38.2611	1	Regulation of actin cytoskeleton	1.94103	-1.94103	1	Proteasome	2.36604	2.36604
Phosphatidylinositol signaling system	8.31481	-8.31481	1	Pyruvate metabolism	4.76211	4.76211	1	Axon guidance	80.2386	24.7457	1	Glyoxylate and dicarboxylate metabolism	98.8099	-98.8099	1	Wnt signaling pathway	90.2031	13.8289	1	Leishmaniasis	1.8973	-1.8973	1	Arginine and proline metabolism	2.3071	-2.3071
Mineral absorption	7.98791	-0.922339	1	Mismatch repair	4.74802	4.74802	1	Adherens junction	79.9492	-30.7216	1	Bacterial invasion of epithelial cells	97.0121	65.9883	1	Vasopressin-regulated water reabsorption	89.1997	26.3685	1	Inositol phosphate metabolism	1.85628	1.85628	1	Glycerophospholipid metabolism	2.21048	-2.21048
Adipocytokine signaling pathway	7.72157	7.72157	1	Other glycan degradation	4.72714	-4.72714	1	p53 signaling pathway	79.634	-24.6909	1	Mineral absorption	96.7277	57.2477	1	Apoptosis	87.9563	47.6553	1	RNA transport	1.83909	1.83909	1	Focal adhesion	2.1398	-2.1398
RNA degradation	7.67122	-3.48767	1	Arrhythmogenic right ventricular cardiomyopathy (ARVC)	4.64755	-0.57387	1	Parkinson's disease	79.3752	-52.9403	1	Oocyte meiosis	96.576	49.4444	1	Proteasome	87.9391	-23.7626	1	Neurotrophin signaling pathway	1.79659	-1.79659	1	Pathways in cancer (overview)	2.05106	-2.05106
Cell adhesion molecules (CAMs)	7.43855	0.939871	1	Oxidative phosphorylation	4.52443	-0.233161	1	Focal adhesion	78.6005	0.750644	1	Mismatch repair	96.279	72.7087	1	Hedgehog signaling pathway	87.5599	-20.5698	1	Glioma	1.76013	-1.76013	1	Fc gamma R-mediated phagocytosis	1.85304	-1.85304
ECM-receptor interaction	7.29475	0.146196	1	Citrate cycle (TCA cycle)	4.50777	-0.353656	1	Antigen processing and presentation	78.4234	-39.5595	1	Peroxisome	94.1153	29.678	1	Bacterial invasion of epithelial cells	86.6965	67.4621	1	Huntington's disease	1.75977	-1.75977	1	Ubiquitin mediated proteolysis	1.65766	-1.65766
Aldosterone-regulated sodium reabsorption	7.10036	-0.819857	1	Pathways in cancer (overview)	4.49815	1.56181	1	Cytosolic DNA-sensing pathway	78.1749	-45.1633	1	Arrhythmogenic right ventricular cardiomyopathy (ARVC)	93.8558	21.8857	1	Bladder cancer	86.4399	86.4399	1	Bacterial invasion of epithelial cells	1.70146	-1.70146	1	Oxidative phosphorylation	1.63771	1.63771
Salivary secretion	6.72666	-0.776707	1	Dilated cardiomyopathy (DCM)	4.46243	0.494148	1	O-Mannosyl glycan biosynthesis	77.8388	-77.8388	1	Parkinson's disease	92.6149	-29.6591	1	Peroxisome	85.7392	25.0847	1	Pyrimidine metabolism	1.67178	-1.67178	1	Spliceosome	1.60379	1.60379
Insulin signaling pathway	6.50973	-1.65358	1	Cell adhesion molecules (CAMs)	4.42963	-2.08418	1	Valine, leucine and isoleucine degradation	77.7839	-14.1123	1	Lysine degradation	91.862	32.9734	1	Propanoate metabolism	85.5759	-85.5759	1	Pancreatic cancer	1.60085	-1.60085	1	Purine metabolism	1.58123	-1.58123
Gastric acid secretion	6.39032	-0.737871	1	Notch signaling pathway	4.3929	-4.3929	1	Chagas disease	77.3716	-18.5801	1	Hedgehog signaling pathway	91.3518	-15.5964	1	Fatty acid metabolism	85.1686	-85.1686	1	ErbB signaling pathway	1.50129	-1.50129	1	Metabolic pathways	1.55707	0.0234136
Amino sugar and nucleotide sugar metabolism	6.35973	6.35973	1	Galactose metabolism	4.25443	-4.25443	1	Glycosphingolipid biosynthesis - globo series	77.0937	-77.0937	1	Pathways in cancer (overview)	91.2434	58.8429	1	Small cell lung cancer	84.2356	58.4179	1	VEGF signaling pathway	1.429	-1.429	1	Alzheimer's disease	1.46302	1.46302
Ubiquitin mediated proteolysis	6.08264	1.92292	1	Fatty acid metabolism	4.14349	-4.14349	1	O-Glycan biosynthesis	76.978	49.6122	1	Renal cell carcinoma	90.7977	86.3404	1	Sulfur metabolism	83.8382	29.7385	1	Toll-like receptor signaling pathway	1.38452	-1.38452	1	RNA transport	1.35585	1.35585
Alzheimer's disease	6.01184	2.8601	1	Viral myocarditis	3.99676	-3.99676	1	Cysteine and methionine metabolism	76.9207	-76.9207	1	Apoptosis	90.5469	64.61	1	Lysosome	83.6796	52.9338	1	Small cell lung cancer	1.38452	-1.38452	1	Axon guidance	1.2903	-1.2903
Regulation of actin cytoskeleton	5.97952	-0.723913	1	Parkinson's disease	3.89108	0.626628	1	Adipocytokine signaling pathway	75.9347	-44.622	1	Phenylalanine, tyrosine and tryptophan biosynthesis	90.3497	-44.1173	1	Sphingolipid metabolism	82.4395	-10.4999	1	Amoebiasis	1.31352	-1.31352	1	Endocytosis	0.692695	-0.692695
Tuberculosis	5.84992	5.84992	1	Glycosaminoglycan degradation	3.86766	-3.86766	1	Amino sugar and nucleotide sugar metabolism	75.5411	-48.4524	1	Homologous recombination	90.3229	66.7526	1	Alzheimer's disease	82.2338	-46.7476	1	Phosphatidylinositol signaling system	1.29939	1.29939	1	MAPK signaling pathway	0.609704	0.609704
TGF-beta signaling pathway	5.80019	-2.18969	1	ECM-receptor interaction	3.78544	0.478543	1	Metabolic pathways	75.4683	-25.6772	1	Cardiac muscle contraction	88.7144	-78.6834	1	Progesterone-mediated oocyte maturation	82.0646	66.7092	1	Ribosome	1.29284	-1.29284	1
Glutamatergic synapse	5.79554	-5.79554	1	Glycolysis / Gluconeogenesis	3.75956	3.75956	1	Protein export	74.8881	-17.0195	1	Lysosome	85.8245	71.8735	1	Arachidonic acid metabolism	81.1387	-15.8762	1	Focal adhesion	1.25684	-1.25684	1
Toll-like receptor signaling pathway	5.75276	5.75276	1	Amino sugar and nucleotide sugar metabolism	3.75767	-3.75767	1	Lysosome	74.8222	-15.4677	1	Sphingolipid metabolism	85.2917	48.9508	1	NOD-like receptor signaling pathway	78.3001	-20.9767	1	T cell receptor signaling pathway	1.11363	-1.11363	1
Arrhythmogenic right ventricular cardiomyopathy (ARVC)	5.64359	-5.64359	1	Natural killer cell mediated cytotoxicity	3.67419	-1.78329	1	Alanine, aspartate and glutamate metabolism	74.6418	-36.3698	1	Steroid biosynthesis	84.899	-84.899	1	Porphyrin and chlorophyll metabolism	77.1845	-20.3175	1	Phagosome	1.05519	1.05519	1
Oxidative phosphorylation	5.61902	4.31226	1	Regulation of actin cytoskeleton	3.49468	2.26991	1	Toll-like receptor signaling pathway	73.8959	16.873	1	DNA replication	84.8127	65.2483	1	Phenylalanine metabolism	76.4693	-76.4693	1	Osteoclast differentiation	1.04545	-1.04545	1
Endocytosis	5.47975	1.62946	1	Chronic myeloid leukemia	3.43432	-1.339	1	Citrate cycle (TCA cycle)	71.9102	6.18065	1	Glycerophospholipid metabolism	83.1715	78.8746	1	Cardiac muscle contraction	75.5139	-75.5139	1	Metabolic pathways	1.02905	-0.816035	1
Renal cell carcinoma	5.46378	-3.77976	1	Adherens junction	3.35868	-3.35868	1	Dilated cardiomyopathy (DCM)	71.3285	-16.2748	1	Selenoamino acid metabolism	82.893	82.893	1	Renal cell carcinoma	75.4357	56.6667	1	Hepatitis C	1.00445	-1.00445	1
Amoebiasis	5.45775	5.45775	1	TGF-beta signaling pathway	3.31594	-3.31594	1	Regulation of actin cytoskeleton	70.4707	1.01558	1	NOD-like receptor signaling pathway	82.8412	-27.1985	1	Aldosterone-regulated sodium reabsorption	75.1887	49.2802	1	Insulin signaling pathway	0.945254	-0.945254	1
Measles	5.38919	5.38919	1	Neurotrophin signaling pathway	3.1633	-1.80318	1	Folate biosynthesis	68.0266	-43.0009	1	Measles	80.0996	38.3748	1	Thyroid cancer	75.0211	66.3284	1	Tuberculosis	0.742422	-0.742422	1
Aminoacyl-tRNA biosynthesis	5.19475	5.19475	1	Metabolic pathways	3.1036	-0.0844488	1	Pancreatic cancer	67.8288	-15.069	1	Long-term potentiation	79.3994	43.1521	1	PPAR signaling pathway	74.7303	-10.1088	1	Ubiquitin mediated proteolysis	0.604751	0.604751	1
Hypertrophic cardiomyopathy (HCM)	5.10611	-5.10611	1	Renal cell carcinoma	3.03847	3.03847	1	Basal transcription factors	67.6619	59.583	1	Regulation of actin cytoskeleton	78.8807	35.997	1	Spliceosome	74.4173	44.5755	1
Small cell lung cancer	5.05393	-5.05393	1	Purine metabolism	2.95325	-2.95325	1	Alzheimer's disease	67.5467	-36.1061	1	T cell receptor signaling pathway	78.6521	35.6065	1	Axon guidance	73.7423	63.1842	1
Chagas disease	4.78178	-0.847449	1	Glioma	2.91866	-0.24532	1	Cell adhesion molecules (CAMs)	67.3798	-22.4865	1	Melanoma	77.9619	67.1721	1	Pathways in cancer (overview)	73.452	59.6528	1
Hepatitis C	4.59663	-2.22205	1	DNA replication	2.84881	2.84881	1	RIG-I-like receptor signaling pathway	65.6351	-21.9467	1	Nucleotide excision repair	77.49	40.7064	1	Phagosome	73.1829	31.607	1
Jak-STAT signaling pathway	4.36111	4.36111	1	Sphingolipid metabolism	2.83629	-2.83629	1	Tuberculosis	64.7652	-0.57413	1	Citrate cycle (TCA cycle)	76.758	-1.66802	1	Measles	70.1517	55.528	1
Dilated cardiomyopathy (DCM)	4.28913	-4.28913	1	Tuberculosis	2.78909	2.78909	1	Leishmaniasis	64.6716	17.4913	1	MAPK signaling pathway	76.2979	42.9456	1	Chronic myeloid leukemia	70.06	42.8337	1
Neurotrophin signaling pathway	4.23537	0.00281109	1	Endocytosis	2.75937	-0.823153	1	Toxoplasmosis	64.5504	22.1177	1	Steroid hormone biosynthesis	75.5884	61.8975	1	Phenylalanine, tyrosine and tryptophan biosynthesis	68.9231	-68.9231	1
Long-term depression	4.14848	4.14848	1	Alzheimer's disease	2.7065	-0.0356439	1	Purine metabolism	64.344	-12.2353	1	Spliceosome	75.442	43.8366	1	Rheumatoid arthritis	68.7318	-3.04211	1
Huntington's disease	4.00513	4.00513	1	Lysosome	2.69185	1.55734	1	Pathways in cancer (overview)	63.872	29.2722	1	Alzheimer's disease	74.9401	-29.9597	1	SNARE interactions in vesicular transport	68.66	64.5832	1
Glycosaminoglycan degradation	3.98227	-3.98227	1	Rheumatoid arthritis	2.68469	-0.331591	1	Ubiquitin mediated proteolysis	63.6941	29.0878	1	Hepatitis C	74.9217	44.4364	1	mRNA surveillance pathway	68.6205	25.3304	1
SNARE interactions in vesicular transport	3.91135	-3.91135	1	RNA transport	2.67112	0.769628	1	mTOR signaling pathway	63.4389	1.91391	1	Colorectal cancer	74.1365	62.709	1	Vitamin digestion and absorption	68.0048	30.8233	1
Peroxisome	3.85412	3.85412	1	ErbB signaling pathway	2.48945	-0.209244	1	Acute myeloid leukemia	63.4337	5.29054	1	RNA transport	74.0207	60.9342	1	Protein processing in endoplasmic reticulum	67.6633	30.3997	1
MAPK signaling pathway	3.81236	1.7147	1	Gap junction	2.4099	2.4099	1	Neurotrophin signaling pathway	62.4565	-19.9482	1	Metabolic pathways	73.6259	6.3389	1	Metabolic pathways	67.5131	2.18046	1
Antigen processing and presentation	3.76328	3.76328	1	Nucleotide excision repair	2.37401	2.37401	1	Tight junction	62.2665	7.48822	1	Bile secretion	72.6088	-72.6088	1	Long-term potentiation	67.2572	61.4308	1
Glycerophospholipid metabolism	3.70138	-0.30123	1	Huntington's disease	2.33553	-0.112807	1	Sphingolipid metabolism	62.0987	6.7263	1	Amyotrophic lateral sclerosis (ALS)	72.2253	53.0889	1	Vitamin B6 metabolism	66.3169	-66.3169	1
Chronic myeloid leukemia	3.69236	-2.09937	1	RIG-I-like receptor signaling pathway	2.25523	2.25523	1	Amoebiasis	61.428	-33.4441	1	Jak-STAT signaling pathway	72.1486	39.6112	1	Amoebiasis	66.0706	38.8717	1
Spliceosome	3.65046	1.33611	1	Small cell lung cancer	2.15442	-0.0625255	1	Phenylalanine metabolism	59.9504	-59.9504	1	Small cell lung cancer	71.9573	61.0581	1	Purine metabolism	65.8663	38.781	1
Pathways in cancer (overview)	3.58602	-2.60144	1	Proteasome	1.95498	1.95498	1	Small cell lung cancer	59.7541	38.5852	1	Purine metabolism	70.406	12.3509	1	Tight junction	65.4784	57.9735	1
Amyotrophic lateral sclerosis (ALS)	3.52233	3.52233	1	mTOR signaling pathway	1.93817	1.93817	1	Renal cell carcinoma	59.6733	40.7077	1	Phagosome	69.9881	17.2185	1	Glycerophospholipid metabolism	65.2712	46.7072	1
Axon guidance	3.4462	0.0986489	1	Toxoplasmosis	1.77104	-0.19145	1	Mineral absorption	58.494	-23.7467	1	Bladder cancer	69.5779	69.5779	1	Amyotrophic lateral sclerosis (ALS)	63.9814	39.1243	1
Toxoplasmosis	3.42408	-0.952584	1	Long-term depression	1.76197	1.76197	1	RNA degradation	58.3645	37.7385	1	Non-small cell lung cancer	69.0838	57.8683	1	Glutathione metabolism	63.1982	-53.7028	1
Collecting duct acid secretion	3.36741	-3.36741	1	Non-small cell lung cancer	1.76197	1.76197	1	Hepatitis C	57.4932	11.9123	1	Prion diseases	69.0561	40.6214	1	Aminoacyl-tRNA biosynthesis	63.1619	42.4228	1
Fructose and mannose metabolism	3.2799	3.2799	1	Ubiquitin mediated proteolysis	1.64789	1.64789	1	Amyotrophic lateral sclerosis (ALS)	57.2224	-2.88958	1	Phenylalanine metabolism	68.7522	-45.636	1	Adherens junction	62.4856	58.8495	1
Cell cycle	3.11349	0.228823	1	Acute myeloid leukemia	1.61514	1.61514	1	SNARE interactions in vesicular transport	56.6973	17.8793	1	Neurotrophin signaling pathway	68.4816	20.2642	1	MAPK signaling pathway	62.0348	44.151	1
Nucleotide excision repair	3.0314	-3.0314	1	Pyrimidine metabolism	1.56856	-1.56856	1	mRNA surveillance pathway	56.6457	26.8316	1	Endocytosis	67.7245	49.1987	1	Mineral absorption	62.0169	54.83	1
Pancreatic cancer	3.00916	0.775314	1	Insulin signaling pathway	1.56743	-0.131746	1	Chemokine signaling pathway	56.4811	-32.0709	1	Cysteine and methionine metabolism	66.9811	-24.4555	1	Calcium signaling pathway	61.9631	10.4198	1
Lysosome	2.8296	-0.355771	1	Colorectal cancer	1.43568	1.43568	1	Endocytosis	56.1726	-11.0065	1	Rheumatoid arthritis	66.6251	4.6727	1	Terpenoid backbone biosynthesis	61.4688	-61.4688	1
Tight junction	2.79635	-2.79635	1	Leishmaniasis	1.43333	1.43333	1	Apoptosis	55.7691	14.1827	1	Progesterone-mediated oocyte maturation	66.3004	58.27	1	Collecting duct acid secretion	61.1555	27.8383	1
Wnt signaling pathway	2.57522	-2.57522	1	MAPK signaling pathway	1.40976	1.40976	1	Circadian rhythm - mammal	55.544	16.9974	1	Toll-like receptor signaling pathway	65.6453	42.3066	1	Nitrogen metabolism	60.5939	-40.5102	1
Acute myeloid leukemia	2.52299	2.52299	1	Long-term potentiation	1.33667	1.33667	1	Pentose phosphate pathway	55.2968	-11.1745	1	Propanoate metabolism	65.5743	-65.5743	1	Colorectal cancer	59.2437	44.9899	1
Focal adhesion	2.34977	-2.34977	1	Progesterone-mediated oocyte maturation	1.25043	1.25043	1	Terpenoid backbone biosynthesis	54.736	54.736	1	Pentose phosphate pathway	64.9754	29.438	1	mTOR signaling pathway	59.1024	22.4071	1
ErbB signaling pathway	2.11683	-2.11683	1	Calcium signaling pathway	1.23847	1.23847	1	Leukocyte transendothelial migration	54.6028	21.481	1	Glutathione metabolism	64.9467	-64.9467	1	Toll-like receptor signaling pathway	58.712	21.3689	1
Oocyte meiosis	2.02815	-2.02815	1	mRNA surveillance pathway	1.22622	1.22622	1	Sulfur relay system	54.3565	-54.3565	1	Fatty acid elongation in mitochondria	63.8896	-63.8896	1	Chagas disease	58.2774	-7.25143	1
Ribosome biogenesis in eukaryotes	1.83406	1.83406	1	Spliceosome	1.21924	-0.357183	1	Measles	53.5671	-0.953851	1	RNA degradation	63.8662	25.3249	1	Melanoma	57.7934	55.0828	1
Ribosome	1.77286	-1.77286	1	Pancreatic cancer	1.21136	1.21136	1	Dorso-ventral axis formation	53.1623	-53.1623	1	Insulin signaling pathway	63.5075	41.2155	1	Endocytosis	57.2002	47.727	1
Fc gamma R-mediated phagocytosis	1.73478	-1.73478	1	Measles	1.11816	-1.11816	1	One carbon pool by folate	52.5934	-31.5826	1	Calcium signaling pathway	62.5142	24.4456	1	Regulation of actin cytoskeleton	57.1591	32.8855	1
T cell receptor signaling pathway	1.56462	-1.56462	1	Chagas disease	0.913871	0.913871	1	Viral myocarditis	52.5113	-35.0813	1	Glioma	62.2119	34.6528	1	Cytosolic DNA-sensing pathway	55.6892	2.67499	1
Leukocyte transendothelial migration	1.52996	1.52996	1	Leukocyte transendothelial migration	0.9	0.9	1	Wnt signaling pathway	51.5736	25.5466	1	Prostate cancer	62.0181	10.4844	1	Vascular smooth muscle contraction	55.6677	5.92374	1
Colorectal cancer	1.32376	-1.32376	1	Hepatitis C	0.760067	0.760067	1	Steroid hormone biosynthesis	51.4383	5.97585	1	Glycosylphosphatidylinositol(GPI)-anchor biosynthesis	61.9627	40.9667	1	Steroid hormone biosynthesis	55.025	55.025	1
Adherens junction	1.11693	-1.11693	1					Osteoclast differentiation	51.2619	-0.332594	1	Hypertrophic cardiomyopathy (HCM)	61.3317	-4.24872	1	RNA degradation	54.9593	24.2273	1
Chemokine signaling pathway	0.99265	0.99265	1					Salivary secretion	51.2146	-21.7098	1	Amoebiasis	60.4981	23.3151	1	GnRH signaling pathway	54.7735	43.3038	1
Osteoclast differentiation	0.729421	-0.729421	1					Malaria	51.0197	-36.0719	1	Pancreatic cancer	60.1975	17.9205	1	Insulin signaling pathway	54.1515	37.2976	1
Natural killer cell mediated cytotoxicity	0.718787	-0.718787	1					RNA transport	50.6638	26.1762	1	Leukocyte transendothelial migration	60.0765	32.6035	1	Staphylococcus aureus infection	53.5866	-53.5866	1
								TGF-beta signaling pathway	50.6449	1.20098	1	Ribosome	59.752	-52.0184	1	Nicotinate and nicotinamide metabolism	52.2659	-52.2659	1
								Glyoxylate and dicarboxylate metabolism	50.4439	-50.4439	1	SNARE interactions in vesicular transport	59.6679	29.8991	1	Thiamine metabolism	51.9947	51.9947	1
								Arginine and proline metabolism	50.2383	-10.185	1	Natural killer cell mediated cytotoxicity	59.1914	26.2822	1	ErbB signaling pathway	48.3665	44.4719	1
								Mismatch repair	49.5608	11.083	1	Long-term depression	57.9052	13.2762	1	Non-small cell lung cancer	47.4873	39.301	1
								Bladder cancer	49.0148	12.1372	1	Vascular smooth muscle contraction	57.8907	10.7777	1	Neurotrophin signaling pathway	47.0328	27.739	1
								Bile secretion	48.8312	-5.14046	1	Dilated cardiomyopathy (DCM)	57.543	-9.59338	1	Adipocytokine signaling pathway	45.9434	-24.907	1
								Cell cycle	48.5463	37.1039	1	Porphyrin and chlorophyll metabolism	57.2882	-57.2882	1	Pentose phosphate pathway	45.182	26.2124	1
								Pyrimidine metabolism	48.4117	-34.0529	1	ErbB signaling pathway	56.6945	44.3096	1	Jak-STAT signaling pathway	45.1183	30.2316	1
								ErbB signaling pathway	47.0224	20.3612	1	mRNA surveillance pathway	55.6147	52.1457	1	Toxoplasmosis	44.9589	18.7124	1
								Fc gamma R-mediated phagocytosis	46.7865	0.531313	1	Valine, leucine and isoleucine degradation	55.3556	-25.4265	1	Ribosome biogenesis in eukaryotes	44.9153	36.5515	1
								Spliceosome	46.513	4.02705	1	GnRH signaling pathway	54.8614	19.7116	1	Melanogenesis	43.9966	23.7038	1
								Jak-STAT signaling pathway	45.7652	-0.471866	1	Ribosome biogenesis in eukaryotes	54.7445	35.2147	1	Cysteine and methionine metabolism	43.9777	-34.5361	1
								Prostate cancer	45.4416	8.89866	1	Cell adhesion molecules (CAMs)	54.5053	16.2167	1	Malaria	43.8761	26.6978	1
								Proximal tubule bicarbonate reclamation	45.0682	-26.4693	1	TGF-beta signaling pathway	52.7277	33.3385	1	T cell receptor signaling pathway	43.7352	24.1661	1
								Natural killer cell mediated cytotoxicity	44.6443	-12.2486	1	Antigen processing and presentation	51.3674	-37.9077	1	RIG-I-like receptor signaling pathway	43.3534	1.81411	1
								Vascular smooth muscle contraction	44.5848	-7.87739	1	PPAR signaling pathway	50.8375	50.8375	1	Leukocyte transendothelial migration	43.2417	35.3688	1
								Cyanoamino acid metabolism	44.4238	-44.4238	1	Aldosterone-regulated sodium reabsorption	50.8036	25.025	1	Hepatitis C	43.1905	33.1583	1
								Long-term depression	44.2729	6.86624	1	B cell receptor signaling pathway	49.2449	6.64319	1	Arrhythmogenic right ventricular cardiomyopathy (ARVC)	43.078	30.8267	1
								Glycerophospholipid metabolism	44.0337	-3.9851	1	Chemokine signaling pathway	48.9903	-1.42858	1	Gastric acid secretion	41.8599	17.3721	1
								Homologous recombination	43.0153	4.53755	1	mTOR signaling pathway	48.4601	42.7054	1	Glioma	41.3483	41.3483	1
								MAPK signaling pathway	43.0001	10.4957	1	Valine, leucine and isoleucine biosynthesis	48.4249	-48.4249	1	Prostate cancer	41.2329	28.8507	1
								Nicotinate and nicotinamide metabolism	42.9746	8.05869	1	Fc epsilon RI signaling pathway	45.5364	26.0941	1	Glycosaminoglycan degradation	40.3461	7.00181	1
								Glycosaminoglycan degradation	42.0016	-42.0016	1	Phosphatidylinositol signaling system	44.9693	17.1375	1	Chemokine signaling pathway	39.7722	-6.23993	1
								Aminoacyl-tRNA biosynthesis	41.3905	-27.3959	1	Melanogenesis	44.9565	29.1005	1	Phosphatidylinositol signaling system	38.9392	35.0008	1
								Long-term potentiation	40.7558	17.1042	1	Tuberculosis	44.6638	13.2522	1	Pancreatic cancer	38.694	14.2846	1
								Insulin signaling pathway	40.0966	4.1243	1	Gastric acid secretion	44.1061	3.27789	1	Tuberculosis	36.3728	19.9274	1
								Inositol phosphate metabolism	40.0088	-17.0956	1	Chagas disease	44.0302	20.5067	1	TGF-beta signaling pathway	35.9605	-3.72502	1
								Propanoate metabolism	39.8267	2.76822	1	Toxoplasmosis	43.9772	20.324	1	Ribosome	35.7987	-11.8903	1
								Phosphatidylinositol signaling system	39.5518	-7.87074	1	Drug metabolism - other enzymes	43.5571	-43.5571	1	Gap junction	35.5833	16.4681	1
								B cell receptor signaling pathway	38.8199	-2.50284	1	Endocrine and other factor-regulated calcium reabsorption	42.845	-42.845	1	Circadian rhythm - mammal	35.3389	-24.0602	1
								T cell receptor signaling pathway	38.0677	17.7463	1	Gap junction	42.7919	15.471	1	Inositol phosphate metabolism	35.2708	29.6445	1
								Glioma	37.0348	3.31484	1	VEGF signaling pathway	42.7143	31.3521	1	Cell adhesion molecules (CAMs)	34.7067	14.1241	1
								Oocyte meiosis	36.0915	30.3784	1	Osteoclast differentiation	42.3996	21.1698	1	Fatty acid elongation in mitochondria	34.3574	-34.3574	1
								Gastric acid secretion	35.6405	-7.61105	1	Malaria	41.4598	41.4598	1	Riboflavin metabolism	34.2411	-34.2411	1
								Endometrial cancer	35.2957	35.2957	1	Inositol phosphate metabolism	41.4081	10.7579	1	Long-term depression	33.9512	22.4086	1
								Phenylalanine, tyrosine and tryptophan biosynthesis	33.3704	-33.3704	1	Cytosolic DNA-sensing pathway	39.4317	14.1058	1	Steroid biosynthesis	33.9063	-33.9063	1
								DNA replication	33.2285	10.1418	1	Arginine and proline metabolism	38.5598	-21.3792	1	Osteoclast differentiation	33.753	6.73089	1
								Aldosterone-regulated sodium reabsorption	33.0959	-11.762	1	Proximal tubule bicarbonate reclamation	37.4204	-37.4204	1	Bile secretion	33.1093	-33.1093	1
								Vitamin digestion and absorption	32.3657	-32.3657	1	Salivary secretion	36.904	-6.0731	1	Natural killer cell mediated cytotoxicity	33.0914	30.5668	1
								VEGF signaling pathway	32.2243	22.2207	1	Pyrimidine metabolism	35.1211	-20.6228	1	Acute myeloid leukemia	32.3542	4.58959	1
								Steroid biosynthesis	32.2033	32.2033	1	Glutamatergic synapse	34.9314	-1.78283	1	Glutamatergic synapse	32.1583	-10.7869	1
								Nucleotide excision repair	32.0925	12.8536	1	Circadian rhythm - mammal	34.1654	3.53339	1	Arginine and proline metabolism	31.7591	-31.7591	1
								Melanoma	30.5735	30.5735	1	Acute myeloid leukemia	33.437	7.4561	1	Primary immunodeficiency	28.8847	28.8847	1
								GnRH signaling pathway	30.2777	6.75326	1	RIG-I-like receptor signaling pathway	32.4646	3.01862	1	Dilated cardiomyopathy (DCM)	28.7895	-5.35824	1
								Glutamatergic synapse	29.3161	0.498154	1	Riboflavin metabolism	31.803	-31.803	1	Salivary secretion	28.6356	2.85899	1
								Protein digestion and absorption	28.8461	7.41351	1	Nitrogen metabolism	31.6781	10.3022	1	B cell receptor signaling pathway	27.6106	7.10012	1
								Progesterone-mediated oocyte maturation	28.8304	17.6881	1	Vitamin B6 metabolism	30.7693	30.7693	1	Fc gamma R-mediated phagocytosis	26.0904	9.34931	1
								RNA polymerase	28.1618	-28.1618	1	Fatty acid metabolism	29.4443	-29.4443	1	VEGF signaling pathway	25.7979	22.2187	1
								ABC transporters	27.0893	-4.91413	1	One carbon pool by folate	28.6074	1.37851	1	Fc epsilon RI signaling pathway	25.2434	25.2434	1
								Phototransduction	26.4858	-26.4858	1	Thiamine metabolism	28.1373	28.1373	1	Hypertrophic cardiomyopathy (HCM)	25.1957	2.69856	1
								Hedgehog signaling pathway	26.4227	-2.01235	1	Vitamin digestion and absorption	25.4573	25.4573	1	Pyrimidine metabolism	24.6865	4.58958	1
								Gap junction	25.8528	17.4188	1	Nicotinate and nicotinamide metabolism	25.1554	-25.1554	1	Endocrine and other factor-regulated calcium reabsorption	22.1469	2.03605	1
								Colorectal cancer	24.7483	11.854	1	Adipocytokine signaling pathway	21.6136	-17.6324	1	ABC transporters	21.8139	-21.8139	1
								Thyroid cancer	23.5723	23.5723	1	Viral myocarditis	21.1206	-1.77232	1	One carbon pool by folate	21.5851	-7.23961	1
								Melanogenesis	23.3831	16.3093	1	Leishmaniasis	18.2102	-6.62988	1	Biosynthesis of unsaturated fatty acids	18.911	-18.911	1
								Non-homologous end-joining	22.4837	22.4837	1	Staphylococcus aureus infection	17.9576	-17.9576	1	Renin-angiotensin system	18.3593	-18.3593	1
								Lysine degradation	21.8141	2.39967	1	Fc gamma R-mediated phagocytosis	17.0017	4.74628	1	Glycosylphosphatidylinositol(GPI)-anchor biosynthesis	17.8544	17.8544	1
								Selenoamino acid metabolism	21.6933	21.6933	1	O-Mannosyl glycan biosynthesis	16.5282	16.5282	1	O-Mannosyl glycan biosynthesis	16.8989	16.8989	1
								Calcium signaling pathway	21.6312	4.25431	1	ABC transporters	16.2299	-16.2299	1	Viral myocarditis	14.8488	-14.8488	1
								Fc epsilon RI signaling pathway	19.951	13.1169	1	Renin-angiotensin system	13.7803	13.7803	1	N-Glycan biosynthesis	13.6266	13.6266	1
								Glycosaminoglycan biosynthesis - chondroitin sulfate	19.0382	-19.0382	1	Glycosaminoglycan biosynthesis - heparan sulfate	13.3983	-13.3983	1	Ether lipid metabolism	12.2232	-12.2232	1
								Drug metabolism - other enzymes	18.2783	-18.2783	1	Dorso-ventral axis formation	9.75025	-9.75025	1	Leishmaniasis	12.1509	-5.16556	1
								Non-small cell lung cancer	17.4924	10.3657	1	RNA polymerase	9.70256	9.70256	1	Pantothenate and CoA biosynthesis	9.87415	-9.87415	1
								Fatty acid elongation in mitochondria	16.3102	-16.3102	1	Phototransduction	8.06994	8.06994	1	Proximal tubule bicarbonate reclamation	9.58248	-9.58248	1
								Ribosome biogenesis in eukaryotes	15.9277	1.47984	1	Primary immunodeficiency	7.50403	7.50403	1	RNA polymerase	8.79813	8.79813	1
								Pantothenate and CoA biosynthesis	10.2355	10.2355	1	Glycosaminoglycan degradation	4.89166	4.89166	1
								Ether lipid metabolism	7.57926	7.57926	1

## Sheet: GO details
Min % genes in term (array vs. genome)	Flux	=	-100		-50		0		50		100			Impact		=	0		25		50		100		200
GO Biological process	Comp1		Comp2		Comp3		Comp4		Comp5		Comp6		Comp7
	-65		-30		-14		1		14		28		49
GO:0000002~mitochondrial genome maintenance					529.52	-529.52	69.5993	-69.5993																																	-299.56	1
GO:0000003~reproduction
GO:0000012~single strand break repair
GO:0000027~ribosomal large subunit assembly
GO:0000028~ribosomal small subunit assembly
GO:0000038~very long-chain fatty acid metabolic process
GO:0000042~protein targeting to Golgi
GO:0000045~autophagic vacuole assembly	8.42573	-8.42573			42.408	-22.7771	45.9407	45.9407	31.4831	31.4831																															11.5552	1
GO:0000046~autophagic vacuole fusion
GO:0000050~urea cycle
GO:0000052~citrulline metabolic process
GO:0000056~ribosomal small subunit export from nucleus
GO:0000060~protein import into nucleus, translocation					34.2912	1.88576	153.185	153.185	117.291	117.291																															90.7873	1
GO:0000070~mitotic sister chromatid segregation									63.113	-63.113	16.2594	16.2594																													-23.4268	1
GO:0000072~M phase specific microtubule process
GO:0000073~spindle pole body separation					206.51	206.51	153.528	153.528	248.861	248.861																															202.967	1
GO:0000075~cell cycle checkpoint			15.9139	15.9139	87.4546	87.4546	196.95	196.95	166.344	166.344	6.2839	6.2839																													94.5893	1
GO:0000076~DNA replication checkpoint
GO:0000077~DNA damage checkpoint	5.89405	5.89405			114.465	114.465	161.509	161.509	96.2478	96.2478	47.1618	-34.594																													68.7043	1
GO:0000079~regulation of cyclin-dependent protein kinase activity	5.541	-5.541			39.2881	39.2881	101.938	101.938	137.956	137.956																															68.4102	1
GO:0000080~G1 phase of mitotic cell cycle							31.8209	31.8209	30.2029	30.2029																															31.0119	1
GO:0000082~G1/S transition of mitotic cell cycle					113.256	44.654	35.7843	2.31075	32.1027	32.1027																															26.3558	1
GO:0000083~regulation of transcription involved in G1/S phase of mitotic cell cycle											102.195	-102.195																													-102.195	1
GO:0000084~S phase of mitotic cell cycle									30.5879	30.5879																															30.5879	1
GO:0000085~G2 phase of mitotic cell cycle
GO:0000086~G2/M transition of mitotic cell cycle					11.2025	11.2025																																			11.2025	1
GO:0000087~M phase of mitotic cell cycle
GO:0000089~mitotic metaphase					209.775	209.775	795.816	795.816	546.35	546.35																															517.313	1
GO:0000090~mitotic anaphase
GO:0000103~sulfate assimilation
GO:0000114~regulation of transcription involved in G1 phase of mitotic cell cycle
GO:0000117~regulation of transcription involved in G2/M-phase of mitotic cell cycle
GO:0000122~negative regulation of transcription from RNA polymerase II promoter	6.33803	-2.80378	2.32328	-1.55737	26.9243	-10.2939	59.3603	26.7839	46.0354	30.727	2.74548	-1.59984	2.55655	-2.55655																											5.52849	1
GO:0000132~establishment of mitotic spindle orientation					41.6808	41.6808	250.168	250.168	130.298	130.298																															140.716	1
GO:0000165~MAPK cascade					12.4374	-12.4374	101.869	35.3856	209.244	-61.9192																															-12.9903	1
GO:0000183~chromatin silencing at rDNA
GO:0000184~nuclear-transcribed mRNA catabolic process, nonsense-mediated decay					46.7005	11.2341	7.83411	7.83411	9.92564	-9.92564																															3.04751	1
GO:0000185~activation of MAPKKK activity					167.502	167.502	1046.08	1046.08	921.55	921.55																															711.712	1
GO:0000186~activation of MAPKK activity	21.4263	-21.4263			38.8054	38.8054	159.334	159.334	33.9972	33.9972																															52.6777	1
GO:0000187~activation of MAPK activity	6.83948	-3.1557	5.73471	-5.73471	142.437	-120.508	107.254	31.0809	77.871	56.2622	6.38046	-6.38046																													-8.07265	1
GO:0000188~inactivation of MAPK activity							22.6573	-22.6573	31.7811	-31.7811																															-27.2192	1
GO:0000189~MAPK import into nucleus
GO:0000209~protein polyubiquitination			14.633	14.633	8.89419	-8.89419	25.7903	-25.7903	26.6214	-26.6214																															-11.6682	1
GO:0000212~meiotic spindle organization
GO:0000226~microtubule cytoskeleton organization					20.651	20.651	15.3528	15.3528	51.8477	-2.07544																															11.3095	1
GO:0000236~mitotic prometaphase
GO:0000238~zygotene
GO:0000239~pachytene					176.754	176.754	737.946	737.946	749.397	749.397																															554.699	1
GO:0000244~assembly of spliceosomal tri-snRNP					44.184	-44.184			91.8556	-91.8556																															-68.0198	1
GO:0000245~spliceosome assembly					18.14	-18.14	8.13608	-8.13608	25.8354	-25.8354																															-17.3705	1
GO:0000255~allantoin metabolic process							40.1853	-40.1853	36.5279	-36.5279																															-38.3566	1
GO:0000266~mitochondrial fission
GO:0000271~polysaccharide biosynthetic process
GO:0000272~polysaccharide catabolic process
GO:0000278~mitotic cell cycle
GO:0000281~cytokinesis after mitosis
GO:0000288~nuclear-transcribed mRNA catabolic process, deadenylation-dependent decay
GO:0000289~nuclear-transcribed mRNA poly(A) tail shortening					176.754	176.754	737.946	737.946	749.397	749.397																															554.699	1
GO:0000290~deadenylation-dependent decapping of nuclear-transcribed mRNA
GO:0000302~response to reactive oxygen species					92.4993	-92.4993	47.782	-47.782	49.7486	-49.7486																															-63.3433	1
GO:0000303~response to superoxide
GO:0000305~response to oxygen radical
GO:0000320~re-entry into mitotic cell cycle
GO:0000375~RNA splicing, via transesterification reactions
GO:0000379~tRNA-type intron splice site recognition and cleavage
GO:0000380~alternative nuclear mRNA splicing, via spliceosome					67.9677	67.9677			55.4579	-55.4579																															6.25489	1
GO:0000381~regulation of alternative nuclear mRNA splicing, via spliceosome					54.2464	-54.2464	23.5513	-23.5513																																	-38.8989	1
GO:0000387~spliceosomal snRNP assembly					38.102	-7.08285	346.052	346.052	249.192	249.192																															196.054	1
GO:0000389~nuclear mRNA 3'-splice site recognition
GO:0000395~nuclear mRNA 5'-splice site recognition
GO:0000398~nuclear mRNA splicing, via spliceosome	7.04196	7.04196			20.492	15.5048	63.135	34.2082	70.4893	43.0476			4.56883	4.56883																											20.8743	1
GO:0000413~protein peptidyl-prolyl isomerization
GO:0000422~mitochondrion degradation							251.468	251.468	108.709	108.709																															180.089	1
GO:0000432~positive regulation of transcription from RNA polymerase II promoter by glucose
GO:0000433~negative regulation of transcription from RNA polymerase II promoter by glucose
GO:0000447~endonucleolytic cleavage in ITS1 to separate SSU-rRNA from 5.8S rRNA and LSU-rRNA from tricistronic rRNA transcript (SSU-rRNA, 5.8S rRNA, LSU-rRNA)
GO:0000448~cleavage in ITS2 between 5.8S rRNA and LSU-rRNA of tricistronic rRNA transcript (SSU-rRNA, 5.8S rRNA, LSU-rRNA)
GO:0000460~maturation of 5.8S rRNA
GO:0000461~endonucleolytic cleavage to generate mature 3'-end of SSU-rRNA from (SSU-rRNA, 5.8S rRNA, LSU-rRNA)
GO:0000462~maturation of SSU-rRNA from tricistronic rRNA transcript (SSU-rRNA, 5.8S rRNA, LSU-rRNA)							141.535	13.1367	150.777	150.777																															81.9567	1
GO:0000463~maturation of LSU-rRNA from tricistronic rRNA transcript (SSU-rRNA, 5.8S rRNA, LSU-rRNA)
GO:0000466~maturation of 5.8S rRNA from tricistronic rRNA transcript (SSU-rRNA, 5.8S rRNA, LSU-rRNA)
GO:0000492~box C/D snoRNP assembly
GO:0000578~embryonic axis specification
GO:0000710~meiotic mismatch repair
GO:0000712~resolution of meiotic recombination intermediates					117.836	117.836	491.964	491.964	499.598	499.598																															369.799	1
GO:0000715~nucleotide-excision repair, DNA damage recognition							131.78	-131.78	289.234	-289.234																															-210.507	1
GO:0000717~nucleotide-excision repair, DNA duplex unwinding
GO:0000720~pyrimidine dimer repair by nucleotide-excision repair
GO:0000722~telomere maintenance via recombination
GO:0000723~telomere maintenance			12.0203	-12.0203	44.2144	44.2144	121.3	121.3	98.2594	98.2594	16.7	-16.7																													47.0107	1
GO:0000724~double-strand break repair via homologous recombination	3.88377	3.88377					25.3899	25.3899	24.3699	-12.2996	3.70151	-3.70151	8.40537	-8.40537																											0.973441	1
GO:0000725~recombinational repair
GO:0000729~DNA double-strand break processing
GO:0000731~DNA synthesis involved in DNA repair
GO:0000733~DNA strand renaturation					108.531	108.531	919.11	919.11	703.747	703.747																															577.129	1
GO:0000738~DNA catabolic process, exonucleolytic
GO:0000819~sister chromatid segregation
GO:0000902~cell morphogenesis					47.2572	13.4631	83.4842	27.9975	20.4954	13.7226																															18.3944	1
GO:0000904~cell morphogenesis involved in differentiation					141.395	141.395	727.786	727.786	398.874	398.874																															422.685	1
GO:0000910~cytokinesis			3.76764	-3.76764	45.6539	33.9613	97.871	62.2154	70.825	51.3622			5.04392	-5.04392																											27.7455	1
GO:0000915~cytokinesis, actomyosin contractile ring assembly
GO:0000917~barrier septum assembly
GO:0000956~nuclear-transcribed mRNA catabolic process
GO:0000958~mitochondrial mRNA catabolic process					157.19	157.19	120.31	120.31	264.032	264.032																															180.51	1
GO:0000962~positive regulation of mitochondrial RNA catabolic process					157.19	157.19	120.31	120.31	264.032	264.032																															180.51	1
GO:0000964~mitochondrial RNA 5'-end processing					157.19	157.19	120.31	120.31	264.032	264.032																															180.51	1
GO:0000965~mitochondrial RNA 3'-end processing					157.19	157.19	120.31	120.31	264.032	264.032																															180.51	1
GO:0000972~transcription-dependent tethering of RNA polymerase II gene DNA at nuclear periphery					139.803	-139.803																																			-139.803	1
GO:0001101~response to acid
GO:0001300~chronological cell aging
GO:0001302~replicative cell aging
GO:0001306~age-dependent response to oxidative stress							58.2005	-58.2005	27.5546	-27.5546																															-42.8775	1
GO:0001315~age-dependent response to reactive oxygen species
GO:0001501~skeletal system development					64.7717	-49.0184			13.9669	0.472547			22.2462	-22.2462																											-23.5974	1
GO:0001502~cartilage condensation
GO:0001503~ossification					292.446	274.537	415.8	415.8	278.42	278.42			39.5553	-39.5553																											232.3	1
GO:0001504~neurotransmitter uptake
GO:0001505~regulation of neurotransmitter levels
GO:0001508~regulation of action potential
GO:0001510~RNA methylation
GO:0001514~selenocysteine incorporation
GO:0001516~prostaglandin biosynthetic process					25.5921	25.5921			6.17188	-6.17188																															9.71011	1
GO:0001522~pseudouridine synthesis					95.9606	95.9606	86.6225	86.6225	48.3076	20.5686																															67.7172	1
GO:0001523~retinoid metabolic process			115.618	-115.618	527.505	-527.505	154.921	-154.921	320.929	-320.929																															-279.743	1
GO:0001525~angiogenesis	4.40533	-4.40533	2.23794	-2.23794	37.3813	-20.1967	25.7461	-23.0572	12.6379	-2.32098	2.48994	-2.48994	6.15318	-6.15318																											-8.69448	1
GO:0001539~ciliary or flagellar motility
GO:0001541~ovarian follicle development					45.8034	45.8034	99.186	99.186	150.458	123.902	5.71601	-5.71601																													65.7938	1
GO:0001542~ovulation from ovarian follicle
GO:0001543~ovarian follicle rupture
GO:0001544~initiation of primordial ovarian follicle growth
GO:0001547~antral ovarian follicle growth
GO:0001550~ovarian cumulus expansion
GO:0001553~luteinization	37.7289	37.7289			189.382	56.8637	178.586	178.586	70.2565	70.2565																															85.8589	1
GO:0001555~oocyte growth
GO:0001556~oocyte maturation
GO:0001558~regulation of cell growth					221.065	-221.065	20.3482	-20.3482	9.28735	-9.28735																															-83.5668	1
GO:0001561~fatty acid alpha-oxidation
GO:0001562~response to protozoan			15.1514	-15.1514			152.899	152.899	56.581	56.581																															64.7763	1
GO:0001568~blood vessel development	2.52772	-2.52772			26.608	-1.97696	31.8724	31.8724	23.8357	17.2497			8.23825	-8.23825																											7.27585	1
GO:0001569~patterning of blood vessels
GO:0001570~vasculogenesis	9.92866	9.92866	4.36253	-4.36253	46.896	-46.896	26.8675	-0.504321	15.1924	1.5888	2.40674	-2.40674	5.84033	-5.84033																											-6.9275	1
GO:0001573~ganglioside metabolic process
GO:0001574~ganglioside biosynthetic process
GO:0001575~globoside metabolic process
GO:0001578~microtubule bundle formation					41.6808	41.6808	229.709	229.709	149.608	149.608																															140.333	1
GO:0001579~medium-chain fatty acid transport
GO:0001580~detection of chemical stimulus involved in sensory perception of bitter taste
GO:0001649~osteoblast differentiation					54.973	-54.973	41.0487	-41.0487	152.53	-152.53																															-82.8504	1
GO:0001654~eye development
GO:0001655~urogenital system development
GO:0001656~metanephros development					40.9508	-40.9508	39.2956	-23.3834	127.291	-102.216																															-55.5168	1
GO:0001657~ureteric bud development					28.1379	28.1379	73.8841	73.8841	86.8625	86.8625	7.38893	7.38893																													49.0683	1
GO:0001658~branching involved in ureteric bud morphogenesis
GO:0001659~temperature homeostasis	40.3678	40.3678			330.641	-330.641																																			-145.137	1
GO:0001660~fever generation
GO:0001661~conditioned taste aversion
GO:0001662~behavioral fear response			54.4926	54.4926			49.7233	-49.7233	177.727	-177.727																															-57.6526	1
GO:0001666~response to hypoxia	8.98747	-8.98747	15.5513	15.5513	38.3899	38.3899	140.073	94.0726	140.494	140.494	12.1166	12.1166	12.614	-12.614																											39.8604	1
GO:0001667~ameboidal cell migration					34.5657	-34.5657	28.0883	-28.0883																																	-31.327	1
GO:0001672~regulation of chromatin assembly or disassembly
GO:0001675~acrosome assembly					241.476	-241.476	40.0747	-40.0747																																	-140.776	1
GO:0001678~cellular glucose homeostasis
GO:0001682~tRNA 5'-leader removal
GO:0001696~gastric acid secretion
GO:0001701~in utero embryonic development	1.16026	1.16026	2.02839	-2.02839	23.4478	-9.16973	57.1463	8.53517	57.9043	8.9256	3.58578	-3.58578	3.75689	-3.75689																											0.0114657	1
GO:0001702~gastrulation with mouth forming second					34.9506	-34.9506																																			-34.9506	1
GO:0001705~ectoderm formation
GO:0001706~endoderm formation
GO:0001707~mesoderm formation					63.5484	30.7149	242.595	242.595	132.958	132.958																															135.423	1
GO:0001708~cell fate specification	12.6386	-12.6386			14.7231	14.7231	235.95	235.95	156.713	156.713																															98.687	1
GO:0001709~cell fate determination					36.8607	36.8607	74.5928	74.5928	58.1655	58.1655																															56.5397	1
GO:0001710~mesodermal cell fate commitment
GO:0001711~endodermal cell fate commitment
GO:0001714~endodermal cell fate specification
GO:0001732~formation of translation initiation complex
GO:0001736~establishment of planar polarity
GO:0001738~morphogenesis of a polarized epithelium					42.5045	-42.5045			81.8817	81.8817																															19.6886	1
GO:0001754~eye photoreceptor cell differentiation	60.5517	60.5517			271.244	-271.244																																			-105.346	1
GO:0001755~neural crest cell migration	45.1546	-45.1546			79.4203	79.4203	213.325	213.325	143.792	143.792																															97.8455	1
GO:0001756~somitogenesis	5.61715	-5.61715			18.282	18.282	123.196	123.196	111.614	52.3333																															47.0486	1
GO:0001757~somite specification
GO:0001759~organ induction
GO:0001763~morphogenesis of a branching structure
GO:0001764~neuron migration
GO:0001768~establishment of T cell polarity
GO:0001771~immunological synapse formation
GO:0001773~myeloid dendritic cell activation
GO:0001774~microglial cell activation
GO:0001775~cell activation					55.9684	-55.9684	149.587	-149.587	610.118	-610.118																															-271.891	1
GO:0001776~leukocyte homeostasis
GO:0001777~T cell homeostatic proliferation
GO:0001778~plasma membrane repair
GO:0001779~natural killer cell differentiation					40.9508	-40.9508	31.3395	-31.3395	114.754	-114.754																															-62.348	1
GO:0001780~neutrophil homeostasis							178.752	-178.752																																	-178.752	1
GO:0001781~neutrophil apoptosis
GO:0001782~B cell homeostasis
GO:0001783~B cell apoptosis
GO:0001787~natural killer cell proliferation
GO:0001788~antibody-dependent cellular cytotoxicity
GO:0001798~positive regulation of type IIa hypersensitivity
GO:0001805~positive regulation of type III hypersensitivity
GO:0001808~negative regulation of type IV hypersensitivity
GO:0001809~positive regulation of type IV hypersensitivity
GO:0001812~positive regulation of type I hypersensitivity
GO:0001816~cytokine production
GO:0001817~regulation of cytokine production
GO:0001818~negative regulation of cytokine production
GO:0001819~positive regulation of cytokine production	44.4192	-44.4192			14.6818	14.6818	150.416	150.416	345.566	288.561																															102.31	1
GO:0001820~serotonin secretion
GO:0001822~kidney development	23.8226	-0.241999	1.72989	-1.72989	24.0392	-11.6791	22.6106	22.6106	26.7184	16.9609			8.21721	-8.21721																											2.95055	1
GO:0001823~mesonephros development
GO:0001824~blastocyst development	11.5164	-11.5164	8.23247	8.23247	24.9786	24.9786	74.3557	74.3557	47.187	47.187																															28.6475	1
GO:0001825~blastocyst formation							236.427	236.427	186.526	186.526																															211.477	1
GO:0001826~inner cell mass cell differentiation
GO:0001828~inner cell mass cellular morphogenesis
GO:0001829~trophectodermal cell differentiation					74.5273	-24.7814	84.0402	64.3106	93.9548	93.9548																															44.4947	1
GO:0001830~trophectodermal cell fate commitment							709.281	709.281	559.579	559.579																															634.43	1
GO:0001831~trophectodermal cellular morphogenesis
GO:0001832~blastocyst growth
GO:0001833~inner cell mass cell proliferation
GO:0001835~blastocyst hatching
GO:0001836~release of cytochrome c from mitochondria	7.78848	-7.78848			34.1095	34.1095	189.659	189.659	175.583	149.027																															91.2518	1
GO:0001837~epithelial to mesenchymal transition	23.1985	-23.1985			14.6587	7.31482	104.991	-4.22314	33.8763	18.073																															-0.508453	1
GO:0001839~neural plate morphogenesis
GO:0001841~neural tube formation
GO:0001842~neural fold formation					88.967	88.967	274.011	274.011	133.136	133.136																															165.371	1
GO:0001843~neural tube closure					7.7211	7.7211	39.7831	39.7831	28.736	28.736																															25.4134	1
GO:0001844~protein insertion into mitochondrial membrane involved in induction of apoptosis
GO:0001845~phagolysosome assembly					90.1938	-90.1938																																			-90.1938	1
GO:0001865~NK T cell differentiation
GO:0001866~NK T cell proliferation
GO:0001867~complement activation, lectin pathway
GO:0001869~negative regulation of complement activation, lectin pathway
GO:0001878~response to yeast
GO:0001879~detection of yeast
GO:0001880~Mullerian duct regression
GO:0001881~receptor recycling
GO:0001885~endothelial cell development
GO:0001886~endothelial cell morphogenesis			25.6985	-25.6985																																					-25.6985	1
GO:0001889~liver development					34.3117	-34.3117	21.6809	5.03842	21.2744	21.2744	4.65701	-4.65701																													-3.16398	1
GO:0001890~placenta development							5.83647	5.83647	22.4658	22.4658																															14.1512	1
GO:0001892~embryonic placenta development	16.4199	-16.4199			28.2177	28.2177	80.222	80.222	79.0991	79.0991																															42.7798	1
GO:0001893~maternal placenta development									208.254	-208.254																															-208.254	1
GO:0001894~tissue homeostasis													102.815	-102.815																											-102.815	1
GO:0001895~retina homeostasis
GO:0001896~autolysis
GO:0001909~leukocyte mediated cytotoxicity					136.244	-136.244																																			-136.244	1
GO:0001913~T cell mediated cytotoxicity							31.8245	31.8245	50.1503	50.1503																															40.9874	1
GO:0001915~negative regulation of T cell mediated cytotoxicity
GO:0001916~positive regulation of T cell mediated cytotoxicity
GO:0001919~regulation of receptor recycling
GO:0001920~negative regulation of receptor recycling
GO:0001921~positive regulation of receptor recycling	16.8515	-16.8515			19.6308	19.6308	91.8814	91.8814	45.3297	45.3297																															34.9976	1
GO:0001922~B-1 B cell homeostasis	60.2061	-60.2061			45.3759	45.3759	241.714	241.714	284.924	284.924																															127.952	1
GO:0001932~regulation of protein phosphorylation	63.3229	63.3229			25.627	25.627	68.3008	-68.3008	132.249	-132.249																															-27.9	1
GO:0001933~negative regulation of protein phosphorylation	6.3193	-6.3193			7.36155	7.36155	48.6163	20.2947	36.8618	-2.8646																															4.61809	1
GO:0001934~positive regulation of protein phosphorylation	2.80858	-2.80858			58.861	-0.845156	96.7357	66.3692	71.5806	71.5806																															33.574	1
GO:0001935~endothelial cell proliferation	94.9843	94.9843					32.071	-32.071	42.2415	-42.2415																															6.89062	1
GO:0001937~negative regulation of endothelial cell proliferation					68.0115	10.597	89.7795	-89.7795	53.1878	-53.1878																															-44.1234	1
GO:0001938~positive regulation of endothelial cell proliferation					82.4829	8.72773	69.6429	69.6429	69.9487	69.9487	5.08089	-5.08089																													35.8096	1
GO:0001941~postsynaptic membrane organization
GO:0001942~hair follicle development					146.345	-33.6633	238.595	215.711	162.077	162.077	6.40339	-6.40339																													84.4303	1
GO:0001944~vasculature development
GO:0001945~lymph vessel development							76.3002	76.3002	54.8888	54.8888	22.864	-22.864																													36.1083	1
GO:0001946~lymphangiogenesis
GO:0001947~heart looping	32.5296	-32.5296			8.41321	8.41321	52.5789	52.5789	26.728	26.728																															13.7976	1
GO:0001952~regulation of cell-matrix adhesion
GO:0001953~negative regulation of cell-matrix adhesion			16.5776	-16.5776	25.7237	-25.7237			23.0062	-23.0062			22.1932	-22.1932																											-21.8752	1
GO:0001954~positive regulation of cell-matrix adhesion							26.1745	-26.1745																																	-26.1745	1
GO:0001955~blood vessel maturation									36.6399	36.6399			126.14	-126.14																											-44.7501	1
GO:0001956~positive regulation of neurotransmitter secretion
GO:0001957~intramembranous ossification									73.2797	73.2797			252.28	-252.28																											-89.5003	1
GO:0001958~endochondral ossification							46.7104	-46.7104	17.7792	-17.7792			61.6889	-61.6889																											-42.0595	1
GO:0001959~regulation of cytokine-mediated signaling pathway
GO:0001960~negative regulation of cytokine-mediated signaling pathway					25.7188	-25.7188	77.6926	-77.6926	24.7785	-24.7785																															-42.73	1
GO:0001961~positive regulation of cytokine-mediated signaling pathway
GO:0001963~synaptic transmission, dopaminergic
GO:0001964~startle response
GO:0001967~suckling behavior
GO:0001970~positive regulation of activation of membrane attack complex
GO:0001973~adenosine receptor signaling pathway
GO:0001974~blood vessel remodeling
GO:0001975~response to amphetamine
GO:0001976~neurological system process involved in regulation of systemic arterial blood pressure
GO:0001980~regulation of systemic arterial blood pressure by ischemic conditions
GO:0001984~vasodilation of artery involved in baroreceptor response to increased systemic arterial blood pressure
GO:0001985~negative regulation of heart rate involved in baroreceptor response to increased systemic arterial blood pressure
GO:0001987~vasoconstriction of artery involved in baroreceptor response to lowering of systemic arterial blood pressure
GO:0001992~regulation of systemic arterial blood pressure by vasopressin
GO:0001994~norepinephrine-epinephrine vasoconstriction involved in regulation of systemic arterial blood pressure
GO:0001996~positive regulation of heart rate by epinephrine-norepinephrine
GO:0001997~positive regulation of the force of heart contraction by epinephrine-norepinephrine
GO:0001998~angiotensin mediated vasoconstriction involved in regulation of systemic arterial blood pressure
GO:0001999~renal response to blood flow involved in circulatory renin-angiotensin regulation of systemic arterial blood pressure
GO:0002003~angiotensin maturation
GO:0002009~morphogenesis of an epithelium
GO:0002011~morphogenesis of an epithelial sheet					56.8496	-56.8496																																			-56.8496	1
GO:0002018~renin-angiotensin regulation of aldosterone production
GO:0002019~regulation of renal output by angiotensin
GO:0002021~response to dietary excess
GO:0002023~reduction of food intake in response to dietary excess
GO:0002024~diet induced thermogenesis
GO:0002025~vasodilation by norepinephrine-epinephrine involved in regulation of systemic arterial blood pressure
GO:0002026~regulation of the force of heart contraction
GO:0002027~regulation of heart rate
GO:0002028~regulation of sodium ion transport	35.641	-35.641					87.7606	-87.7606	28.7475	-28.7475																															-50.7163	1
GO:0002029~desensitization of G-protein coupled receptor protein signaling pathway
GO:0002030~inhibitory G-protein coupled receptor phosphorylation
GO:0002031~G-protein coupled receptor internalization
GO:0002032~desensitization of G-protein coupled receptor protein signaling pathway by arrestin
GO:0002035~brain renin-angiotensin system
GO:0002040~sprouting angiogenesis									16.6282	-16.6282																															-16.6282	1
GO:0002041~intussusceptive angiogenesis
GO:0002042~cell migration involved in sprouting angiogenesis
GO:0002043~blood vessel endothelial cell proliferation involved in sprouting angiogenesis
GO:0002051~osteoblast fate commitment
GO:0002052~positive regulation of neuroblast proliferation
GO:0002053~positive regulation of mesenchymal cell proliferation
GO:0002062~chondrocyte differentiation
GO:0002063~chondrocyte development
GO:0002064~epithelial cell development					855.922	-855.922																																			-855.922	1
GO:0002066~columnar/cuboidal epithelial cell development
GO:0002070~epithelial cell maturation
GO:0002071~glandular epithelial cell maturation
GO:0002072~optic cup morphogenesis involved in camera-type eye development
GO:0002074~extraocular skeletal muscle development
GO:0002076~osteoblast development					30.1994	-30.1994																																			-30.1994	1
GO:0002084~protein depalmitoylation					65.2409	-65.2409	255.558	-255.558																																	-160.4	1
GO:0002085~inhibition of neuroepithelial cell differentiation
GO:0002086~diaphragm contraction					124.978	-124.978																																			-124.978	1
GO:0002087~regulation of respiratory gaseous exchange by neurological system process
GO:0002088~lens development in camera-type eye
GO:0002089~lens morphogenesis in camera-type eye							48.8782	48.8782	26.2135	26.2135																															37.5458	1
GO:0002090~regulation of receptor internalization					282.79	282.79	1455.57	1455.57	797.747	797.747																															845.37	1
GO:0002092~positive regulation of receptor internalization
GO:0002093~auditory receptor cell morphogenesis
GO:0002098~tRNA wobble uridine modification
GO:0002121~inter-male aggressive behavior
GO:0002124~territorial aggressive behavior
GO:0002138~retinoic acid biosynthetic process
GO:0002149~hypochlorous acid biosynthetic process
GO:0002154~thyroid hormone mediated signaling pathway
GO:0002155~regulation of thyroid hormone mediated signaling pathway
GO:0002158~osteoclast proliferation
GO:0002159~desmosome assembly
GO:0002175~protein localization to paranode region of axon
GO:0002194~hepatocyte cell migration
GO:0002215~defense response to nematode
GO:0002218~activation of innate immune response
GO:0002221~pattern recognition receptor signaling pathway
GO:0002223~stimulatory C-type lectin receptor signaling pathway
GO:0002224~toll-like receptor signaling pathway
GO:0002227~innate immune response in mucosa
GO:0002230~positive regulation of defense response to virus by host
GO:0002232~leukocyte chemotaxis involved in inflammatory response
GO:0002237~response to molecule of bacterial origin	42.5704	42.5704			97.4541	11.4481	290.057	290.057	374.856	308.962																															163.259	1
GO:0002238~response to molecule of fungal origin
GO:0002244~hemopoietic progenitor cell differentiation	12.6386	-12.6386			86.584	86.584	92.0131	92.0131	46.774	46.774																															53.1831	1
GO:0002246~wound healing involved in inflammatory response					136.778	-136.778			89.3902	89.3902																															-23.694	1
GO:0002248~connective tissue replacement involved in inflammatory response wound healing	90.3092	-90.3092																																							-90.3092	1
GO:0002250~adaptive immune response					44.1125	-44.1125	119.168	-119.168																																	-81.6402	1
GO:0002260~lymphocyte homeostasis
GO:0002262~myeloid cell homeostasis
GO:0002268~follicular dendritic cell differentiation					97.2164	-97.2164																																			-97.2164	1
GO:0002281~macrophage activation involved in immune response					63.8662	63.8662	706.86	706.86	1032.48	1032.48																															601.07	1
GO:0002282~microglial cell activation involved in immune response
GO:0002286~T cell activation involved in immune response	16.8515	-16.8515			19.6308	19.6308	91.8814	91.8814	45.3297	45.3297																															34.9976	1
GO:0002291~T cell activation via T cell receptor contact with antigen bound to MHC molecule on antigen presenting cell
GO:0002302~CD8-positive, alpha-beta T cell differentiation involved in immune response
GO:0002309~T cell proliferation involved in immune response					54.2655	54.2655	459.555	459.555	351.874	351.874																															288.565	1
GO:0002313~mature B cell differentiation involved in immune response
GO:0002314~germinal center B cell differentiation							52.5282	52.5282	202.193	202.193																															127.36	1
GO:0002315~marginal zone B cell differentiation					97.2164	-97.2164																																			-97.2164	1
GO:0002316~follicular B cell differentiation
GO:0002317~plasma cell differentiation
GO:0002318~myeloid progenitor cell differentiation							178.752	-178.752																																	-178.752	1
GO:0002320~lymphoid progenitor cell differentiation
GO:0002326~B cell lineage commitment					108.531	108.531	919.11	919.11	703.747	703.747																															577.129	1
GO:0002328~pro-B cell differentiation
GO:0002329~pre-B cell differentiation
GO:0002331~pre-B cell allelic exclusion
GO:0002352~B cell negative selection
GO:0002355~detection of tumor cell
GO:0002357~defense response to tumor cell			63.9481	-63.9481	372.321	-372.321	111.203	-111.203			329.955	-329.955																													-219.357	1
GO:0002358~B cell homeostatic proliferation
GO:0002360~T cell lineage commitment					108.531	108.531	919.11	919.11	703.747	703.747																															577.129	1
GO:0002361~CD4-positive, CD25-positive, alpha-beta regulatory T cell differentiation
GO:0002367~cytokine production involved in immune response
GO:0002368~B cell cytokine production					301.455	301.455																																			301.455	1
GO:0002369~T cell cytokine production
GO:0002376~immune system process
GO:0002377~immunoglobulin production
GO:0002378~immunoglobulin biosynthetic process
GO:0002384~hepatic immune response
GO:0002407~dendritic cell chemotaxis
GO:0002408~myeloid dendritic cell chemotaxis
GO:0002418~immune response to tumor cell			63.9481	-63.9481	372.321	-372.321	111.203	-111.203			329.955	-329.955																													-219.357	1
GO:0002426~immunoglobulin production in mucosal tissue
GO:0002430~complement receptor mediated signaling pathway
GO:0002431~Fc receptor mediated stimulatory signaling pathway
GO:0002432~granuloma formation					167.761	167.761	707.457	707.457	417.47	417.47																															430.896	1
GO:0002437~inflammatory response to antigenic stimulus
GO:0002443~leukocyte mediated immunity
GO:0002446~neutrophil mediated immunity
GO:0002448~mast cell mediated immunity					54.3703	54.3703	599.84	599.84	435.246	435.246																															363.152	1
GO:0002455~humoral immune response mediated by circulating immunoglobulin					32.4055	-32.4055																																			-32.4055	1
GO:0002456~T cell mediated immunity
GO:0002457~T cell antigen processing and presentation
GO:0002467~germinal center formation					88.3258	23.5149	235.819	235.819	139.157	139.157																															132.83	1
GO:0002474~antigen processing and presentation of peptide antigen via MHC class I
GO:0002479~antigen processing and presentation of exogenous peptide antigen via MHC class I, TAP-dependent					455.715	-455.715	46.8518	-46.8518																																	-251.283	1
GO:0002481~antigen processing and presentation of exogenous protein antigen via MHC class Ib, TAP-dependent
GO:0002495~antigen processing and presentation of peptide antigen via MHC class II
GO:0002502~peptide antigen assembly with MHC class I protein complex	86.5554	86.5554	40.2103	40.2103	202.58	-202.58	45.3863	-45.3863	985.433	985.433	60.146	60.146																													154.063	1
GO:0002504~antigen processing and presentation of peptide or polysaccharide antigen via MHC class II
GO:0002507~tolerance induction
GO:0002508~central tolerance induction
GO:0002513~tolerance induction to self antigen
GO:0002518~lymphocyte chemotaxis across high endothelial venule
GO:0002521~leukocyte differentiation					54.6011	-54.6011	74.3715	-9.20058	170.481	-135.529																															-66.4437	1
GO:0002523~leukocyte migration involved in inflammatory response							119.168	-119.168																																	-119.168	1
GO:0002526~acute inflammatory response					427.961	-427.961																																			-427.961	1
GO:0002528~regulation of vascular permeability involved in acute inflammatory response
GO:0002532~production of molecular mediator involved in inflammatory response
GO:0002534~cytokine production involved in inflammatory response
GO:0002536~respiratory burst involved in inflammatory response	79.9615	-79.9615																																							-79.9615	1
GO:0002537~nitric oxide production involved in inflammatory response
GO:0002540~leukotriene production involved in inflammatory response
GO:0002541~activation of plasma proteins involved in acute inflammatory response					205.224	205.224	240.248	240.248	200.048	200.048																															215.174	1
GO:0002542~Factor XII activation
GO:0002544~chronic inflammatory response									49.8845	-49.8845																															-49.8845	1
GO:0002548~monocyte chemotaxis					55.9684	-55.9684	149.587	-149.587	610.118	-610.118																															-271.891	1
GO:0002553~histamine secretion by mast cell
GO:0002572~pro-T cell differentiation
GO:0002573~myeloid leukocyte differentiation	25.2772	-25.2772			29.4462	29.4462	137.822	137.822	67.9945	67.9945																															52.4964	1
GO:0002581~negative regulation of antigen processing and presentation of peptide or polysaccharide antigen via MHC class II									49.8845	-49.8845																															-49.8845	1
GO:0002605~negative regulation of dendritic cell antigen processing and presentation									49.8845	-49.8845																															-49.8845	1
GO:0002606~positive regulation of dendritic cell antigen processing and presentation
GO:0002634~regulation of germinal center formation					136.128	136.128	725.143	725.143	854.773	854.773																															572.015	1
GO:0002635~negative regulation of germinal center formation
GO:0002636~positive regulation of germinal center formation							52.5282	52.5282	202.193	202.193																															127.36	1
GO:0002637~regulation of immunoglobulin production
GO:0002639~positive regulation of immunoglobulin production
GO:0002642~positive regulation of immunoglobulin biosynthetic process
GO:0002666~positive regulation of T cell tolerance induction
GO:0002669~positive regulation of T cell anergy
GO:0002674~negative regulation of acute inflammatory response
GO:0002675~positive regulation of acute inflammatory response
GO:0002677~negative regulation of chronic inflammatory response
GO:0002678~positive regulation of chronic inflammatory response
GO:0002679~respiratory burst involved in defense response
GO:0002682~regulation of immune system process
GO:0002684~positive regulation of immune system process
GO:0002686~negative regulation of leukocyte migration							52.5282	52.5282	202.193	202.193																															127.36	1
GO:0002687~positive regulation of leukocyte migration
GO:0002690~positive regulation of leukocyte chemotaxis
GO:0002693~positive regulation of cellular extravasation
GO:0002724~regulation of T cell cytokine production
GO:0002725~negative regulation of T cell cytokine production
GO:0002726~positive regulation of T cell cytokine production					27.2918	-27.2918			42.9567	42.9567																															7.83243	1
GO:0002729~positive regulation of natural killer cell cytokine production
GO:0002731~negative regulation of dendritic cell cytokine production
GO:0002740~negative regulation of cytokine secretion involved in immune response	379.937	379.937																																							379.937	1
GO:0002741~positive regulation of cytokine secretion involved in immune response
GO:0002752~cell surface pattern recognition receptor signaling pathway
GO:0002755~MyD88-dependent toll-like receptor signaling pathway					301.455	301.455																																			301.455	1
GO:0002756~MyD88-independent toll-like receptor signaling pathway
GO:0002763~positive regulation of myeloid leukocyte differentiation
GO:0002764~immune response-regulating signaling pathway							31.8245	31.8245	50.1503	50.1503																															40.9874	1
GO:0002765~immune response-inhibiting signal transduction
GO:0002768~immune response-regulating cell surface receptor signaling pathway
GO:0002779~antibacterial peptide secretion
GO:0002790~peptide secretion
GO:0002792~negative regulation of peptide secretion
GO:0002819~regulation of adaptive immune response
GO:0002820~negative regulation of adaptive immune response
GO:0002821~positive regulation of adaptive immune response
GO:0002826~negative regulation of T-helper 1 type immune response
GO:0002827~positive regulation of T-helper 1 type immune response	33.0825	-33.0825																																							-33.0825	1
GO:0002829~negative regulation of type 2 immune response	33.0825	-33.0825																																							-33.0825	1
GO:0002830~positive regulation of type 2 immune response
GO:0002842~positive regulation of T cell mediated immune response to tumor cell					301.455	301.455																																			301.455	1
GO:0002851~positive regulation of peripheral T cell tolerance induction
GO:0002860~positive regulation of natural killer cell mediated cytotoxicity directed against tumor cell target					362.215	-362.215	60.1121	-60.1121																																	-211.163	1
GO:0002862~negative regulation of inflammatory response to antigenic stimulus					103.031	4.15775	111.14	-111.14	135.422	-135.422																															-80.8015	1
GO:0002863~positive regulation of inflammatory response to antigenic stimulus
GO:0002875~negative regulation of chronic inflammatory response to antigenic stimulus
GO:0002876~positive regulation of chronic inflammatory response to antigenic stimulus
GO:0002882~positive regulation of chronic inflammatory response to non-antigenic stimulus
GO:0002885~positive regulation of hypersensitivity
GO:0002891~positive regulation of immunoglobulin mediated immune response					362.215	-362.215	60.1121	-60.1121																																	-211.163	1
GO:0002897~positive regulation of central B cell tolerance induction
GO:0002902~regulation of B cell apoptosis
GO:0002903~negative regulation of B cell apoptosis
GO:0002904~positive regulation of B cell apoptosis
GO:0002906~negative regulation of mature B cell apoptosis							17.5094	17.5094	67.3975	67.3975																															42.4535	1
GO:0002920~regulation of humoral immune response
GO:0002922~positive regulation of humoral immune response
GO:0002924~negative regulation of humoral immune response mediated by circulating immunoglobulin
GO:0002925~positive regulation of humoral immune response mediated by circulating immunoglobulin
GO:0003002~regionalization
GO:0003006~developmental process involved in reproduction							78.5236	-78.5236																																	-78.5236	1
GO:0003007~heart morphogenesis	11.8394	-11.8394			48.3965	5.61479	77.854	-62.5642	46.0238	25.7052																															-10.7709	1
GO:0003009~skeletal muscle contraction
GO:0003012~muscle system process
GO:0003014~renal system process
GO:0003016~respiratory system process									133.382	-133.382																															-133.382	1
GO:0003017~lymph circulation
GO:0003025~regulation of systemic arterial blood pressure by baroreceptor feedback
GO:0003032~detection of oxygen
GO:0003050~regulation of systemic arterial blood pressure by atrial natriuretic peptide
GO:0003051~angiotensin-mediated drinking behavior
GO:0003069~vasodilation by acetylcholine involved in regulation of systemic arterial blood pressure
GO:0003073~regulation of systemic arterial blood pressure
GO:0003084~positive regulation of systemic arterial blood pressure					37.1656	-37.1656	42.7126	42.7126																																	2.77351	1
GO:0003085~negative regulation of systemic arterial blood pressure			30.3029	-30.3029			305.799	305.799	113.162	113.162																															129.553	1
GO:0003091~renal water homeostasis
GO:0003093~regulation of glomerular filtration
GO:0003094~glomerular filtration					52.071	-52.071							41.2888	-41.2888																											-46.6799	1
GO:0003096~renal sodium ion transport
GO:0003097~renal water transport					52.071	-52.071							41.2888	-41.2888																											-46.6799	1
GO:0003100~regulation of systemic arterial blood pressure by endothelin
GO:0003105~negative regulation of glomerular filtration
GO:0003108~negative regulation of the force of heart contraction by chemical signal
GO:0003127~detection of nodal flow
GO:0003130~BMP signaling pathway involved in heart induction
GO:0003131~mesodermal-endodermal cell signaling
GO:0003136~negative regulation of heart induction by canonical Wnt receptor signaling pathway
GO:0003138~primary heart field specification
GO:0003139~secondary heart field specification
GO:0003140~determination of left/right asymmetry in lateral mesoderm
GO:0003142~cardiogenic plate morphogenesis
GO:0003143~embryonic heart tube morphogenesis
GO:0003148~outflow tract septum morphogenesis
GO:0003149~membranous septum morphogenesis
GO:0003150~muscular septum morphogenesis
GO:0003151~outflow tract morphogenesis	30.1031	-30.1031					16.2927	16.2927	8.73783	8.73783																															-1.69084	1
GO:0003156~regulation of organ formation							97.7563	97.7563	52.427	52.427																															75.0916	1
GO:0003157~endocardium development
GO:0003158~endothelium development
GO:0003161~cardiac conduction system development
GO:0003162~atrioventricular node development
GO:0003166~bundle of His development					163.803	-163.803	125.358	-125.358	459.015	-459.015																															-249.392	1
GO:0003167~atrioventricular bundle cell differentiation
GO:0003168~cardiac Purkinje fiber cell differentiation
GO:0003171~atrioventricular valve development
GO:0003179~heart valve morphogenesis					166.305	-166.305			80.966	-80.966																															-123.636	1
GO:0003180~aortic valve morphogenesis					499.201	-499.201	62.0132	-62.0132	65.5079	-65.5079																															-208.907	1
GO:0003181~atrioventricular valve morphogenesis
GO:0003183~mitral valve morphogenesis					998.401	-998.401	124.026	-124.026	131.016	-131.016																															-417.815	1
GO:0003184~pulmonary valve morphogenesis
GO:0003185~sinoatrial valve morphogenesis
GO:0003188~heart valve formation
GO:0003192~mitral valve formation
GO:0003195~tricuspid valve formation
GO:0003197~endocardial cushion development
GO:0003198~epithelial to mesenchymal transition involved in endocardial cushion formation					8.2619	-8.2619	122.866	-122.866	17.7788	-17.7788																															-49.6356	1
GO:0003199~endocardial cushion to mesenchymal transition involved in heart valve formation					499.201	-499.201	62.0132	-62.0132	65.5079	-65.5079																															-208.907	1
GO:0003203~endocardial cushion morphogenesis
GO:0003207~cardiac chamber formation
GO:0003208~cardiac ventricle morphogenesis	90.3092	-90.3092																																							-90.3092	1
GO:0003209~cardiac atrium morphogenesis
GO:0003211~cardiac ventricle formation
GO:0003214~cardiac left ventricle morphogenesis
GO:0003215~cardiac right ventricle morphogenesis			50.4664	-50.4664	106.403	-106.403	32.7293	-32.7293			112.545	-112.545																													-75.536	1
GO:0003218~cardiac left ventricle formation
GO:0003219~cardiac right ventricle formation
GO:0003221~right ventricular cardiac muscle tissue morphogenesis
GO:0003222~ventricular trabecula myocardium morphogenesis					26.6826	-26.6826	77.3709	-77.3709	24.3829	-24.3829																															-42.8121	1
GO:0003229~ventricular cardiac muscle tissue development			100.933	-100.933	212.807	-212.807	65.4587	-65.4587			225.09	-225.09																													-151.072	1
GO:0003243~circumferential growth involved in left ventricle morphogenesis
GO:0003253~cardiac neural crest cell migration involved in outflow tract morphogenesis
GO:0003266~regulation of secondary heart field cardioblast proliferation
GO:0003278~apoptosis involved in heart morphogenesis
GO:0003281~ventricular septum development							19.5513	19.5513	10.4854	10.4854																															15.0183	1
GO:0003283~atrial septum development
GO:0003285~septum secundum development
GO:0003289~atrial septum primum morphogenesis
GO:0003290~atrial septum secundum morphogenesis
GO:0003308~negative regulation of Wnt receptor signaling pathway involved in heart development
GO:0003309~type B pancreatic cell differentiation
GO:0003310~pancreatic A cell differentiation
GO:0003311~pancreatic D cell differentiation
GO:0003322~pancreatic A cell development
GO:0003323~type B pancreatic cell development
GO:0003326~pancreatic A cell fate commitment
GO:0003327~type B pancreatic cell fate commitment
GO:0003329~pancreatic PP cell fate commitment
GO:0003333~amino acid transmembrane transport
GO:0003334~keratinocyte development					87.0553	87.0553	243.531	243.531	256.861	256.861																															195.816	1
GO:0003337~mesenchymal to epithelial transition involved in metanephros morphogenesis
GO:0003338~metanephros morphogenesis
GO:0003339~regulation of mesenchymal to epithelial transition involved in metanephros morphogenesis
GO:0003341~cilium movement
GO:0003342~proepicardium development
GO:0003344~pericardium morphogenesis
GO:0003350~pulmonary myocardium development
GO:0003359~noradrenergic neuron fate commitment
GO:0003360~brainstem development
GO:0003374~dynamin polymerization involved in mitochondrial fission
GO:0003382~epithelial cell morphogenesis
GO:0003401~axis elongation
GO:0003402~planar cell polarity pathway involved in axis elongation
GO:0003404~optic vesicle morphogenesis	182.895	-182.895							78.0596	-78.0596			131.475	-131.475																											-130.81	1
GO:0003406~retinal pigment epithelium development
GO:0003407~neural retina development
GO:0003409~optic cup structural organization	182.895	-182.895							78.0596	-78.0596			131.475	-131.475																											-130.81	1
GO:0003416~endochondral bone growth
GO:0003417~growth plate cartilage development									49.8845	-49.8845																															-49.8845	1
GO:0003418~growth plate cartilage chondrocyte differentiation					38.1348	38.1348																																			38.1348	1
GO:0003419~growth plate cartilage chondrocyte proliferation					38.1348	38.1348																																			38.1348	1
GO:0003420~regulation of growth plate cartilage chondrocyte proliferation
GO:0003430~growth plate cartilage chondrocyte growth
GO:0005513~detection of calcium ion
GO:0005975~carbohydrate metabolic process	3.85946	2.32512	0.709071	-0.709071	66.4523	-23.4033	92.5249	80.5967	72.4664	35.3679			3.69269	-3.69269																											15.0808	1
GO:0005976~polysaccharide metabolic process							75.4196	-75.4196	166.215	-166.215																															-120.817	1
GO:0005977~glycogen metabolic process					36.0644	-36.0644	83.7976	-83.7976	85.9455	-85.9455																															-68.6025	1
GO:0005978~glycogen biosynthetic process
GO:0005979~regulation of glycogen biosynthetic process
GO:0005980~glycogen catabolic process					124.978	-124.978																																			-124.978	1
GO:0005989~lactose biosynthetic process					855.922	-855.922																																			-855.922	1
GO:0005991~trehalose metabolic process
GO:0005992~trehalose biosynthetic process
GO:0005996~monosaccharide metabolic process
GO:0005997~xylulose metabolic process
GO:0006002~fructose 6-phosphate metabolic process
GO:0006003~fructose 2,6-bisphosphate metabolic process			41.6711	41.6711	28.739	-28.739	57.2858	-57.2858			48.0733	48.0733																													0.929916	1
GO:0006004~fucose metabolic process
GO:0006006~glucose metabolic process					75.6907	75.6907	120.79	120.79	91.4463	91.4463																															95.9757	1
GO:0006007~glucose catabolic process
GO:0006012~galactose metabolic process					223.613	-223.613																																			-223.613	1
GO:0006013~mannose metabolic process	26.5053	26.5053			72.8382	-72.8382	44.9808	36.7075	68.4493	68.4493																															14.706	1
GO:0006014~D-ribose metabolic process
GO:0006020~inositol metabolic process
GO:0006021~inositol biosynthetic process
GO:0006024~glycosaminoglycan biosynthetic process					57.88	-57.88																																			-57.88	1
GO:0006027~glycosaminoglycan catabolic process
GO:0006029~proteoglycan metabolic process
GO:0006032~chitin catabolic process
GO:0006043~glucosamine catabolic process
GO:0006044~N-acetylglucosamine metabolic process			12.0245	-12.0245	54.9313	-54.9313																																			-33.4779	1
GO:0006047~UDP-N-acetylglucosamine metabolic process
GO:0006048~UDP-N-acetylglucosamine biosynthetic process
GO:0006062~sorbitol catabolic process
GO:0006066~alcohol metabolic process
GO:0006069~ethanol oxidation
GO:0006071~glycerol metabolic process	19.7816	-19.7816																																							-19.7816	1
GO:0006072~glycerol-3-phosphate metabolic process
GO:0006081~cellular aldehyde metabolic process
GO:0006082~organic acid metabolic process
GO:0006083~acetate metabolic process
GO:0006084~acetyl-CoA metabolic process
GO:0006085~acetyl-CoA biosynthetic process
GO:0006089~lactate metabolic process	90.3092	-90.3092																																							-90.3092	1
GO:0006090~pyruvate metabolic process
GO:0006091~generation of precursor metabolites and energy					11.391	11.391			30.8697	-6.95234																															2.21934	1
GO:0006094~gluconeogenesis	47.5837	47.5837			97.755	-69.5583	62.4802	-62.4802																																	-28.1516	1
GO:0006096~glycolysis			7.74857	7.74857	70.435	45.4752	196.309	160.122	135.584	115.66	4.80733	4.80733																													66.7626	1
GO:0006097~glyoxylate cycle					58.1054	58.1054			166.386	-166.386																															-54.1401	1
GO:0006098~pentose-phosphate shunt					91.9507	-91.9507																																			-91.9507	1
GO:0006099~tricarboxylic acid cycle	13.4244	13.4244	1.9732	1.9732	41.3272	-25.4552	46.0498	-36.5175	140.701	-140.701																															-37.4552	1
GO:0006101~citrate metabolic process							40.1853	-40.1853	36.5279	-36.5279																															-38.3566	1
GO:0006102~isocitrate metabolic process					38.7369	38.7369			110.924	-110.924																															-36.0934	1
GO:0006103~2-oxoglutarate metabolic process					36.5903	9.89401	42.5048	-42.5048	99.7904	-99.7904																															-44.1337	1
GO:0006105~succinate metabolic process							40.1853	-40.1853	36.5279	-36.5279																															-38.3566	1
GO:0006106~fumarate metabolic process
GO:0006107~oxaloacetate metabolic process					16.6852	-16.6852	64.6891	-41.5729	51.6833	-51.6833																															-36.6471	1
GO:0006108~malate metabolic process					123.851	-123.851	137.612	-137.612	399.912	-399.912																															-220.458	1
GO:0006110~regulation of glycolysis	60.2061	-60.2061																																							-60.2061	1
GO:0006111~regulation of gluconeogenesis					99.2524	99.2524																																			99.2524	1
GO:0006112~energy reserve metabolic process													154.222	-154.222																											-154.222	1
GO:0006114~glycerol biosynthetic process							46.2324	46.2324																																	46.2324	1
GO:0006116~NADH oxidation
GO:0006119~oxidative phosphorylation
GO:0006120~mitochondrial electron transport, NADH to ubiquinone					111.451	30.3763	7.10959	-7.10959	178.634	-178.634	10.1166	-10.1166																													-41.371	1
GO:0006121~mitochondrial electron transport, succinate to ubiquinone
GO:0006122~mitochondrial electron transport, ubiquinol to cytochrome c
GO:0006139~nucleobase-containing compound metabolic process
GO:0006144~purine base metabolic process	335.663	335.663			57.9396	-57.9396																																			138.862	1
GO:0006154~adenosine catabolic process							52.5282	52.5282	202.193	202.193																															127.36	1
GO:0006157~deoxyadenosine catabolic process							52.5282	52.5282	202.193	202.193																															127.36	1
GO:0006163~purine nucleotide metabolic process					151.716	-151.716	82.0743	-82.0743																																	-116.895	1
GO:0006164~purine nucleotide biosynthetic process
GO:0006166~purine ribonucleoside salvage					143.565	-143.565	47.5519	-47.5519	346.838	-346.838																															-179.318	1
GO:0006167~AMP biosynthetic process
GO:0006168~adenine salvage					215.347	-215.347	35.6639	-35.6639	260.128	-260.128																															-170.38	1
GO:0006171~cAMP biosynthetic process
GO:0006177~GMP biosynthetic process
GO:0006178~guanine salvage							71.3278	-71.3278	520.256	-520.256																															-295.792	1
GO:0006182~cGMP biosynthetic process					42.7802	8.06617							13.7629	-13.7629																											-2.84839	1
GO:0006183~GTP biosynthetic process					99.7606	-99.7606	220.195	-220.195	68.6493	-68.6493																															-129.535	1
GO:0006184~GTP catabolic process	6.83837	6.83837			14.3403	-14.3403	4.21297	-4.21297	28.5234	-28.5234			12.8519	-12.8519																											-10.6181	1
GO:0006188~IMP biosynthetic process
GO:0006189~'de novo' IMP biosynthetic process
GO:0006195~purine nucleotide catabolic process
GO:0006198~cAMP catabolic process									32.731	32.731																															32.731	1
GO:0006200~ATP catabolic process					69.7974	-1.92165	156.132	50.2008	200.425	46.2829																															31.5207	1
GO:0006203~dGTP catabolic process
GO:0006207~'de novo' pyrimidine base biosynthetic process									112.198	112.198																															112.198	1
GO:0006208~pyrimidine base catabolic process
GO:0006212~uracil catabolic process
GO:0006214~thymidine catabolic process
GO:0006220~pyrimidine nucleotide metabolic process
GO:0006221~pyrimidine nucleotide biosynthetic process									82.2593	-7.4609																															-7.4609	1
GO:0006222~UMP biosynthetic process
GO:0006228~UTP biosynthetic process					99.7606	-99.7606	220.195	-220.195	68.6493	-68.6493																															-129.535	1
GO:0006231~dTMP biosynthetic process
GO:0006233~dTDP biosynthetic process
GO:0006235~dTTP biosynthetic process
GO:0006241~CTP biosynthetic process					99.7606	-99.7606	220.195	-220.195	68.6493	-68.6493																															-129.535	1
GO:0006256~UDP catabolic process					168.346	-168.346							77.4801	-77.4801																											-122.913	1
GO:0006259~DNA metabolic process					62.8044	-62.8044																																			-62.8044	1
GO:0006260~DNA replication	4.56439	-4.56439	5.11204	5.11204	17.1271	4.33482	24.7205	24.7205	34.1553	2.62118																															6.44482	1
GO:0006261~DNA-dependent DNA replication
GO:0006264~mitochondrial DNA replication	22.1153	22.1153			52.5187	-52.5187																																			-15.2017	1
GO:0006265~DNA topological change
GO:0006266~DNA ligation
GO:0006268~DNA unwinding involved in replication
GO:0006269~DNA replication, synthesis of RNA primer
GO:0006270~DNA-dependent DNA replication initiation							95.1002	95.1002	103.62	103.62																															99.3602	1
GO:0006272~leading strand elongation
GO:0006273~lagging strand elongation
GO:0006275~regulation of DNA replication
GO:0006278~RNA-dependent DNA replication
GO:0006281~DNA repair			1.37374	-1.37374	53.0288	24.9687	155.117	138.319	97.0487	75.8259	9.06568	-5.47488																													46.453	1
GO:0006282~regulation of DNA repair					95.7707	95.7707																																			95.7707	1
GO:0006283~transcription-coupled nucleotide-excision repair
GO:0006284~base-excision repair					74.1637	74.1637	180.644	180.644	154.121	154.121																															136.31	1
GO:0006285~base-excision repair, AP site formation					159.884	159.884	815.521	815.521	646.948	646.948																															540.784	1
GO:0006287~base-excision repair, gap-filling
GO:0006288~base-excision repair, DNA ligation
GO:0006289~nucleotide-excision repair					21.7062	21.7062	247.53	247.53	165.74	165.74																															144.992	1
GO:0006290~pyrimidine dimer repair
GO:0006295~nucleotide-excision repair, DNA incision, 3'-to lesion
GO:0006296~nucleotide-excision repair, DNA incision, 5'-to lesion					79.9421	79.9421	407.761	407.761	323.474	323.474																															270.392	1
GO:0006297~nucleotide-excision repair, DNA gap filling
GO:0006298~mismatch repair					117.444	117.444	536.389	536.389	478.113	478.113																															377.315	1
GO:0006301~postreplication repair							129.719	-129.719	575.814	-575.814			30.4394	-30.4394																											-245.324	1
GO:0006302~double-strand break repair	8.28756	-8.28756	6.76924	6.76924	39.3634	39.3634	112.771	112.771	148.425	72.7744																															44.6781	1
GO:0006303~double-strand break repair via nonhomologous end joining					144.625	144.625	744.563	744.563	655.137	655.137																															514.775	1
GO:0006304~DNA modification
GO:0006306~DNA methylation													51.4075	-51.4075																											-51.4075	1
GO:0006307~DNA dealkylation involved in DNA repair					77.4216	77.4216	307.153	307.153	161.863	161.863																															182.146	1
GO:0006308~DNA catabolic process					115.034	115.034																																			115.034	1
GO:0006309~DNA fragmentation involved in apoptotic nuclear change					39.1445	-39.1445	153.335	-153.335																																	-96.2398	1
GO:0006310~DNA recombination					81.0077	-16.4815	186.85	161.898	79.7013	54.6681																															66.6949	1
GO:0006311~meiotic gene conversion
GO:0006312~mitotic recombination
GO:0006313~transposition, DNA-mediated
GO:0006325~chromatin organization
GO:0006333~chromatin assembly or disassembly	16.5751	-16.5751					10.7029	10.7029	15.0513	15.0513																															3.05968	1
GO:0006334~nucleosome assembly
GO:0006337~nucleosome disassembly					5.48484	-5.48484			17.0498	17.0498																															5.7825	1
GO:0006338~chromatin remodeling					21.939	14.2602	71.7157	71.7157	74.4589	45.1233																															43.6998	1
GO:0006342~chromatin silencing
GO:0006343~establishment of chromatin silencing
GO:0006344~maintenance of chromatin silencing							259.439	-259.439	1151.63	-1151.63			60.8787	-60.8787																											-490.648	1
GO:0006346~methylation-dependent chromatin silencing							339.846	339.846	70.812	70.812																															205.329	1
GO:0006348~chromatin silencing at telomere	64.7168	-64.7168			156.574	156.574					59.2571	59.2571																													50.3714	1
GO:0006349~regulation of gene expression by genetic imprinting					11.0783	11.0783	376.987	376.987	166.284	166.284																															184.783	1
GO:0006351~transcription, DNA-dependent					40.5699	22.8941			35.7704	-35.7704																															-6.43812	1
GO:0006352~transcription initiation, DNA-dependent	12.4669	-12.4669			33.2581	33.2581	88.2655	88.2655	82.6506	82.6506																															47.9268	1
GO:0006355~regulation of transcription, DNA-dependent	3.25873	-3.25873	1.20598	-1.20598	31.8799	14.739	66.9845	55.3737	52.3471	46.3297	3.66536	-2.61452	0.282517	0.282517																											15.6637	1
GO:0006356~regulation of transcription from RNA polymerase I promoter
GO:0006357~regulation of transcription from RNA polymerase II promoter	12.4741	8.30104	7.6402	-7.6402	95.0781	-79.5066	75.5088	35.8393	56.1014	56.1014																															2.61898	1
GO:0006360~transcription from RNA polymerase I promoter
GO:0006361~transcription initiation from RNA polymerase I promoter
GO:0006363~termination of RNA polymerase I transcription
GO:0006364~rRNA processing			3.46071	-3.46071	76.6578	-6.77511	24.4622	-12.0403	7.9589	1.96888	5.33456	5.33456	4.35852	-4.35852																											-3.22187	1
GO:0006366~transcription from RNA polymerase II promoter					50.7896	-50.7896																																			-50.7896	1
GO:0006367~transcription initiation from RNA polymerase II promoter	19.2338	-19.2338			14.2766	14.2766																																			-2.47861	1
GO:0006368~transcription elongation from RNA polymerase II promoter					22.2972	22.2972	324.879	324.879	279.901	279.901																															209.026	1
GO:0006370~mRNA capping					41.1811	41.1811	14.1724	14.1724	15.3727	-15.3727																															13.3269	1
GO:0006376~mRNA splice site selection
GO:0006378~mRNA polyadenylation					81.8181	81.8181	198.869	198.869	224.859	224.859																															168.515	1
GO:0006379~mRNA cleavage					22.2369	22.2369	277.185	277.185	209.718	209.718																															169.713	1
GO:0006383~transcription from RNA polymerase III promoter
GO:0006388~tRNA splicing, via endonucleolytic cleavage and ligation
GO:0006390~transcription from mitochondrial promoter
GO:0006391~transcription initiation from mitochondrial promoter
GO:0006396~RNA processing	2.60753	-2.60753			31.0536	17.7997	23.3627	12.637	67.3071	32.9197																															15.1872	1
GO:0006397~mRNA processing	1.99265	-1.99265	2.59266	2.59266	65.9494	10.7095	84.0829	66.7369	71.2929	45.0603	3.87997	3.87997																													21.1644	1
GO:0006398~histone mRNA 3'-end processing					25.4184	25.4184			99.9878	-99.9878																															-37.2847	1
GO:0006400~tRNA modification
GO:0006401~RNA catabolic process					126.961	126.961	385.324	385.324	260.027	260.027																															257.437	1
GO:0006402~mRNA catabolic process			20.3334	-20.3334	68.1103	-68.1103																																			-44.2219	1
GO:0006403~RNA localization	31.0701	31.0701									29.6121	-29.6121	67.2429	-67.2429																											-21.9283	1
GO:0006405~RNA export from nucleus
GO:0006406~mRNA export from nucleus
GO:0006407~rRNA export from nucleus
GO:0006408~snRNA export from nucleus					19.0772	19.0772			30.7455	-30.7455																															-5.83417	1
GO:0006409~tRNA export from nucleus
GO:0006412~translation	1.6135	1.6135	7.35346	-7.35346	52.5128	-48.679	38.4054	-23.209	15.7918	-0.504418			1.17345	-1.17345																											-13.2176	1
GO:0006413~translational initiation			5.52304	-5.52304	133.373	-13.0996	174.343	75.1964	162.258	141.008																															49.3955	1
GO:0006414~translational elongation	28.8024	28.8024	8.20113	-8.20113	41.4435	-41.4435	83.2808	30.4086	95.0552	95.0552	7.38766	-7.38766	5.7192	-5.7192																											13.0735	1
GO:0006415~translational termination					201.156	201.156	425.998	425.998	203.409	203.409																															276.854	1
GO:0006417~regulation of translation	6.57658	6.57658			33.3721	-13.0194	151.95	120.368	107.249	94.158																															52.0209	1
GO:0006418~tRNA aminoacylation for protein translation
GO:0006419~alanyl-tRNA aminoacylation
GO:0006420~arginyl-tRNA aminoacylation
GO:0006421~asparaginyl-tRNA aminoacylation
GO:0006422~aspartyl-tRNA aminoacylation
GO:0006423~cysteinyl-tRNA aminoacylation
GO:0006424~glutamyl-tRNA aminoacylation
GO:0006425~glutaminyl-tRNA aminoacylation
GO:0006426~glycyl-tRNA aminoacylation
GO:0006427~histidyl-tRNA aminoacylation							13.1247	-13.1247	40.0287	-40.0287																															-26.5767	1
GO:0006428~isoleucyl-tRNA aminoacylation
GO:0006429~leucyl-tRNA aminoacylation
GO:0006430~lysyl-tRNA aminoacylation	67.5318	67.5318																																							67.5318	1
GO:0006431~methionyl-tRNA aminoacylation									169.731	169.731																															169.731	1
GO:0006432~phenylalanyl-tRNA aminoacylation
GO:0006433~prolyl-tRNA aminoacylation
GO:0006434~seryl-tRNA aminoacylation					62.1999	-62.1999	131.858	-131.858																																	-97.0287	1
GO:0006435~threonyl-tRNA aminoacylation					189.296	-189.296	80.9049	-80.9049	29.3162	-29.3162																															-99.8391	1
GO:0006436~tryptophanyl-tRNA aminoacylation					109.769	-109.769																																			-109.769	1
GO:0006437~tyrosyl-tRNA aminoacylation							86.5814	-86.5814					47.5989	47.5989																											-19.4912	1
GO:0006438~valyl-tRNA aminoacylation
GO:0006446~regulation of translational initiation			7.36406	-7.36406	50.226	-14.4228	152.813	72.1305	167.956	68.4553																															29.6997	1
GO:0006450~regulation of translational fidelity					302.12	-302.12	242.479	-242.479																																	-272.299	1
GO:0006452~translational frameshifting					53.8344	-53.8344																																			-53.8344	1
GO:0006457~protein folding	5.80686	2.59454	6.22828	6.22828	51.6552	-0.0135399	92.8697	28.7726	81.6017	78.1277	6.16215	6.16215																													20.312	1
GO:0006461~protein complex assembly					59.5052	24.8368	232.8	232.8	287.627	287.627																															181.755	1
GO:0006463~steroid hormone receptor complex assembly					296.56	-296.56	131.312	-131.312																																	-213.936	1
GO:0006464~protein modification process	4.03342	4.03342			59.2837	-16.2609	81.0126	36.5676	71.2829	50.7528																															18.7732	1
GO:0006465~signal peptide processing	9.92771	9.92771			63.7611	-15.3897	250.352	46.4268	102.899	49.0781																															22.5107	1
GO:0006467~protein thiol-disulfide exchange			164.802	-164.802	1393.44	-1393.44	181.486	-181.486			101.212	-101.212	75.49	-75.49																											-383.285	1
GO:0006468~protein phosphorylation					49.299	-0.546718	42.1836	20.0226	77.9528	4.64988																															8.04193	1
GO:0006469~negative regulation of protein kinase activity	12.2653	-6.73646			15.1111	1.98137	17.2278	17.2278	8.49931	8.49931																															5.243	1
GO:0006470~protein dephosphorylation					69.4768	-56.7679	75.8597	-2.84689	48.9894	-2.04096																															-20.5519	1
GO:0006471~protein ADP-ribosylation					70.743	70.743	156.338	156.338	157.215	157.215																															128.099	1
GO:0006473~protein acetylation
GO:0006474~N-terminal protein amino acid acetylation
GO:0006475~internal protein amino acid acetylation					238.692	-238.692	136.147	-136.147	399.912	-399.912																															-258.25	1
GO:0006476~protein deacetylation					23.9564	-23.9564	173.941	106.992	240.435	-14.2703																															22.9218	1
GO:0006477~protein sulfation
GO:0006479~protein methylation					23.2123	-23.2123	21.6081	-21.6081																																	-22.4102	1
GO:0006481~C-terminal protein methylation
GO:0006482~protein demethylation
GO:0006486~protein glycosylation
GO:0006487~protein N-linked glycosylation
GO:0006488~dolichol-linked oligosaccharide biosynthetic process
GO:0006491~N-glycan processing
GO:0006493~protein O-linked glycosylation
GO:0006497~protein lipidation
GO:0006499~N-terminal protein myristoylation
GO:0006505~GPI anchor metabolic process
GO:0006506~GPI anchor biosynthetic process
GO:0006507~GPI anchor release
GO:0006508~proteolysis	11.2856	10.616	1.34576	1.34576	54.8536	-3.96671	85.5453	61.7388	77.866	37.6272	0.794715	-0.794715	5.02846	-1.65446																											14.9874	1
GO:0006509~membrane protein ectodomain proteolysis	14.4441	-14.4441			38.4085	5.923	126.706	126.706	62.3765	62.3765																															45.1404	1
GO:0006511~ubiquitin-dependent protein catabolic process			7.12883	6.06428	55.3765	20.2925	67.9296	5.18404	57.9581	14.748			1.18302	1.18302																											9.49437	1
GO:0006513~protein monoubiquitination							86.4795	-86.4795	383.876	-383.876			20.2929	-20.2929																											-163.549	1
GO:0006515~misfolded or incompletely synthesized protein catabolic process					24.5598	24.5598	302.891	302.891	263.294	263.294																															196.915	1
GO:0006516~glycoprotein catabolic process					157.521	157.521	569.353	569.353	511.031	511.031																															412.635	1
GO:0006517~protein deglycosylation
GO:0006518~peptide metabolic process
GO:0006520~cellular amino acid metabolic process
GO:0006521~regulation of cellular amino acid metabolic process
GO:0006525~arginine metabolic process
GO:0006526~arginine biosynthetic process					105.796	-105.796	86.5542	-86.5542	117.247	-117.247																															-103.199	1
GO:0006527~arginine catabolic process
GO:0006529~asparagine biosynthetic process
GO:0006531~aspartate metabolic process					67.0853	-67.0853	201.556	-201.556	68.9231	-68.9231																															-112.521	1
GO:0006532~aspartate biosynthetic process					33.3704	-33.3704	90.3497	-44.1173	68.9231	-68.9231																															-48.8036	1
GO:0006533~aspartate catabolic process					33.3704	-33.3704	90.3497	-44.1173	68.9231	-68.9231																															-48.8036	1
GO:0006534~cysteine metabolic process
GO:0006535~cysteine biosynthetic process from serine
GO:0006536~glutamate metabolic process					33.3704	-33.3704	67.2335	-67.2335	68.9231	-68.9231																															-56.509	1
GO:0006537~glutamate biosynthetic process
GO:0006538~glutamate catabolic process
GO:0006541~glutamine metabolic process
GO:0006542~glutamine biosynthetic process	162.275	-162.275							87.0368	-87.0368																															-124.656	1
GO:0006543~glutamine catabolic process
GO:0006544~glycine metabolic process					133.271	-133.271																																			-133.271	1
GO:0006545~glycine biosynthetic process
GO:0006546~glycine catabolic process							52.4754	52.4754	25.1047	25.1047																															38.79	1
GO:0006547~histidine metabolic process
GO:0006548~histidine catabolic process
GO:0006549~isoleucine metabolic process							40.1853	-40.1853	36.5279	-36.5279																															-38.3566	1
GO:0006550~isoleucine catabolic process
GO:0006551~leucine metabolic process
GO:0006555~methionine metabolic process					161.309	-161.309	95.3012	-95.3012	100.887	-100.887																															-119.165	1
GO:0006556~S-adenosylmethionine biosynthetic process					703.071	-703.071	186.876	-186.876	97.1043	-97.1043																															-329.017	1
GO:0006559~L-phenylalanine catabolic process
GO:0006561~proline biosynthetic process
GO:0006562~proline catabolic process
GO:0006563~L-serine metabolic process					146.908	13.6362																																			13.6362	1
GO:0006564~L-serine biosynthetic process					160.544	160.544																																			160.544	1
GO:0006565~L-serine catabolic process
GO:0006569~tryptophan catabolic process
GO:0006570~tyrosine metabolic process
GO:0006572~tyrosine catabolic process
GO:0006573~valine metabolic process							40.1853	-40.1853	36.5279	-36.5279																															-38.3566	1
GO:0006581~acetylcholine catabolic process
GO:0006583~melanin biosynthetic process from tyrosine
GO:0006584~catecholamine metabolic process			491.443	-491.443	791.843	-791.843	345.508	-345.508	162.299	-162.299	108.729	-108.729																													-379.964	1
GO:0006585~dopamine biosynthetic process from tyrosine
GO:0006590~thyroid hormone generation
GO:0006591~ornithine metabolic process
GO:0006596~polyamine biosynthetic process
GO:0006597~spermine biosynthetic process
GO:0006598~polyamine catabolic process
GO:0006600~creatine metabolic process							40.1853	-40.1853	36.5279	-36.5279																															-38.3566	1
GO:0006601~creatine biosynthetic process
GO:0006605~protein targeting			24.225	-24.225			71.1433	-71.1433					30.5096	-30.5096																											-41.9593	1
GO:0006606~protein import into nucleus	9.31564	9.31564	5.47939	5.47939	100.329	16.8699	47.2196	47.2196	29.3036	29.3036																															21.6376	1
GO:0006607~NLS-bearing substrate import into nucleus					113.699	-113.699																																			-113.699	1
GO:0006610~ribosomal protein import into nucleus
GO:0006611~protein export from nucleus	17.3111	17.3111	8.04206	8.04206	40.516	-40.516	35.1345	-35.1345	197.087	197.087	12.0292	12.0292																													26.4697	1
GO:0006612~protein targeting to membrane
GO:0006613~cotranslational protein targeting to membrane
GO:0006614~SRP-dependent cotranslational protein targeting to membrane	37.8905	21.4989			117.102	-52.8906	77.8839	-77.8839	137.695	4.83735																															-26.1096	1
GO:0006621~protein retention in ER lumen	28.2091	28.2091			240.323	-240.323	234.575	-234.575																																	-148.896	1
GO:0006622~protein targeting to lysosome									66.0416	-66.0416																															-66.0416	1
GO:0006625~protein targeting to peroxisome					88.9719	14.5578	242.066	202.176	168.702	168.702																															128.479	1
GO:0006626~protein targeting to mitochondrion									16.3655	16.3655																															16.3655	1
GO:0006627~protein processing involved in protein targeting to mitochondrion
GO:0006629~lipid metabolic process	17.8433	-4.10593	16.8934	-16.8934	47.8766	-1.29477	51.4899	43.8083	65.3089	15.2175	3.11221	-3.11221																													5.60326	1
GO:0006631~fatty acid metabolic process					58.6049	-48.0901	6.18235	-6.18235	47.215	-47.215	7.42143	-7.42143																													-27.2272	1
GO:0006633~fatty acid biosynthetic process	17.8542	-17.8542	40.0914	40.0914	52.8215	52.8215	118.092	42.6924	37.295	-37.295	7.78893	-7.78893																													12.1112	1
GO:0006635~fatty acid beta-oxidation					60.196	-5.51908			45.3865	-45.3865																															-25.4528	1
GO:0006636~unsaturated fatty acid biosynthetic process
GO:0006637~acyl-CoA metabolic process
GO:0006638~neutral lipid metabolic process
GO:0006639~acylglycerol metabolic process							75.8619	-75.8619																																	-75.8619	1
GO:0006641~triglyceride metabolic process	4.91171	4.91171							4.67778	4.67778																															4.79474	1
GO:0006642~triglyceride mobilization
GO:0006643~membrane lipid metabolic process
GO:0006644~phospholipid metabolic process
GO:0006646~phosphatidylethanolamine biosynthetic process									46.1195	-46.1195																															-46.1195	1
GO:0006649~phospholipid transfer to membrane
GO:0006650~glycerophospholipid metabolic process
GO:0006651~diacylglycerol biosynthetic process
GO:0006654~phosphatidic acid biosynthetic process					14.6818	14.6818	150.416	150.416	317.063	317.063																															160.72	1
GO:0006656~phosphatidylcholine biosynthetic process	126.646	126.646																																							126.646	1
GO:0006659~phosphatidylserine biosynthetic process	19.5509	19.5509			183.324	-183.324																																			-81.8863	1
GO:0006661~phosphatidylinositol biosynthetic process					122.79	-122.79																																			-122.79	1
GO:0006662~glycerol ether metabolic process	15.6497	15.6497	10.4789	10.4789	236.006	-236.006	216.185	-216.185	134.624	92.3208	9.56174	9.56174																													-54.03	1
GO:0006663~platelet activating factor biosynthetic process
GO:0006664~glycolipid metabolic process									142.461	-142.461																															-142.461	1
GO:0006665~sphingolipid metabolic process
GO:0006667~sphinganine metabolic process
GO:0006668~sphinganine-1-phosphate metabolic process
GO:0006670~sphingosine metabolic process
GO:0006672~ceramide metabolic process	94.3223	94.3223			165.648	-165.648	58.2005	-58.2005	27.5546	-27.5546																															-39.2702	1
GO:0006677~glycosylceramide metabolic process
GO:0006678~glucosylceramide metabolic process
GO:0006680~glucosylceramide catabolic process
GO:0006681~galactosylceramide metabolic process
GO:0006682~galactosylceramide biosynthetic process
GO:0006683~galactosylceramide catabolic process
GO:0006684~sphingomyelin metabolic process
GO:0006685~sphingomyelin catabolic process					184.707	184.707	411.042	411.042	203.165	203.165																															266.305	1
GO:0006686~sphingomyelin biosynthetic process
GO:0006687~glycosphingolipid metabolic process
GO:0006688~glycosphingolipid biosynthetic process
GO:0006689~ganglioside catabolic process					122.29	-66.4186	446.872	446.872	237.272	237.272																															205.908	1
GO:0006691~leukotriene metabolic process					247.755	247.755	1018.82	1018.82	451.052	451.052																															572.541	1
GO:0006693~prostaglandin metabolic process					160.958	160.958			37.822	-37.822																															61.5677	1
GO:0006694~steroid biosynthetic process					15.813	15.813	14.8317	-14.8317	35.5625	35.5625																															12.1812	1
GO:0006695~cholesterol biosynthetic process	97.7113	10.8422	15.0308	15.0308	46.9165	46.9165	107.003	-107.003																																	-8.55334	1
GO:0006696~ergosterol biosynthetic process
GO:0006699~bile acid biosynthetic process
GO:0006700~C21-steroid hormone biosynthetic process									213.375	213.375																															213.375	1
GO:0006702~androgen biosynthetic process
GO:0006703~estrogen biosynthetic process
GO:0006704~glucocorticoid biosynthetic process
GO:0006706~steroid catabolic process
GO:0006707~cholesterol catabolic process
GO:0006710~androgen catabolic process
GO:0006713~glucocorticoid catabolic process
GO:0006720~isoprenoid metabolic process
GO:0006725~cellular aromatic compound metabolic process
GO:0006729~tetrahydrobiopterin biosynthetic process	27.3535	27.3535																																							27.3535	1
GO:0006730~one-carbon metabolic process	9.81666	-9.81666			100.328	-66.1269	161.719	20.4034	99.8339	32.0016																															-5.88464	1
GO:0006739~NADP metabolic process
GO:0006742~NADP catabolic process
GO:0006744~ubiquinone biosynthetic process					125.763	58.2648	228.497	167.522	196.009	196.009																															140.599	1
GO:0006747~FAD biosynthetic process
GO:0006749~glutathione metabolic process			24.8375	24.8375	19.3685	19.3685	15.3147	-15.3147	88.7361	-88.7361																															-14.9612	1
GO:0006750~glutathione biosynthetic process
GO:0006754~ATP biosynthetic process	8.91025	-8.91025			25.0026	25.0026	109.288	65.4072	53.3891	29.2838																															27.6958	1
GO:0006760~folic acid-containing compound metabolic process
GO:0006772~thiamine metabolic process							28.1373	28.1373	51.9947	51.9947																															40.066	1
GO:0006777~Mo-molybdopterin cofactor biosynthetic process					46.509	-46.509																																			-46.509	1
GO:0006778~porphyrin-containing compound metabolic process					183.989	-183.989	98.2433	-98.2433	129.979	-129.979																															-137.404	1
GO:0006779~porphyrin-containing compound biosynthetic process
GO:0006782~protoporphyrinogen IX biosynthetic process
GO:0006783~heme biosynthetic process					113.341	-113.341	32.7478	-32.7478	89.8074	-89.8074																															-78.632	1
GO:0006784~heme a biosynthetic process
GO:0006788~heme oxidation					142.549	-142.549			29.7967	29.7967																															-56.3762	1
GO:0006790~sulfur compound metabolic process
GO:0006796~phosphate-containing compound metabolic process			30.3889	30.3889			270.938	-270.938	23.9429	-23.9429																															-88.164	1
GO:0006801~superoxide metabolic process			38.426	-38.426	114.213	-114.213					15.7795	-15.7795																													-56.1394	1
GO:0006805~xenobiotic metabolic process
GO:0006807~nitrogen compound metabolic process	77.8092	-3.32837			41.412	-41.412			35.7161	-35.7161																															-26.8189	1
GO:0006808~regulation of nitrogen utilization
GO:0006809~nitric oxide biosynthetic process							30.1707	30.1707	27.6609	27.6609																															28.9158	1
GO:0006810~transport	4.85691	4.85691	0.632347	-0.00593263	53.5353	-27.8379	43.2383	-11.4899	52.4105	-15.1848	0.882248	0.0793416	2.84944	-1.10775																											-7.24144	1
GO:0006811~ion transport
GO:0006812~cation transport
GO:0006813~potassium ion transport
GO:0006814~sodium ion transport
GO:0006816~calcium ion transport	2.97379	-2.97379			38.8084	-28.0921	60.8253	19.7341	105.315	-39.2075																															-12.6348	1
GO:0006817~phosphate ion transport
GO:0006820~anion transport							266.314	266.314	44.7557	44.7557																															155.535	1
GO:0006821~chloride transport
GO:0006824~cobalt ion transport
GO:0006825~copper ion transport
GO:0006826~iron ion transport
GO:0006828~manganese ion transport
GO:0006829~zinc ion transport									95.9751	-95.9751																															-95.9751	1
GO:0006833~water transport					26.0355	-26.0355							20.6444	-20.6444																											-23.34	1
GO:0006835~dicarboxylic acid transport
GO:0006836~neurotransmitter transport
GO:0006839~mitochondrial transport
GO:0006851~mitochondrial calcium ion transport
GO:0006855~drug transmembrane transport
GO:0006857~oligopeptide transport							52.1817	52.1817	67.0149	67.0149																															59.5983	1
GO:0006863~purine base transport
GO:0006865~amino acid transport
GO:0006868~glutamine transport
GO:0006869~lipid transport					41.4138	16.8545	58.6112	29.3421	71.5481	-45.4618																															0.24495	1
GO:0006873~cellular ion homeostasis
GO:0006874~cellular calcium ion homeostasis					25.0221	-25.0221	33.2415	-33.2415	135.582	-135.582																															-64.6152	1
GO:0006875~cellular metal ion homeostasis
GO:0006876~cellular cadmium ion homeostasis
GO:0006878~cellular copper ion homeostasis
GO:0006879~cellular iron ion homeostasis
GO:0006882~cellular zinc ion homeostasis
GO:0006883~cellular sodium ion homeostasis
GO:0006884~cell volume homeostasis					60.5299	-60.5299							13.7629	-13.7629																											-37.1464	1
GO:0006885~regulation of pH
GO:0006886~intracellular protein transport	4.27609	2.36387	1.63649	1.63649	75.4989	13.1445	72.7604	38.5659	54.378	29.7076			1.20067	-1.20067																											14.0363	1
GO:0006887~exocytosis					112.528	47.1867	129.522	54.7287	191.37	-113.689																															-3.92444	1
GO:0006888~ER to Golgi vesicle-mediated transport					27.3084	27.3084	161.926	147.585	146.783	93.7913																															89.5617	1
GO:0006890~retrograde vesicle-mediated transport, Golgi to ER			12.9844	-12.9844	45.0612	-16.6278	41.2119	41.2119	124.134	124.134																															33.9334	1
GO:0006891~intra-Golgi vesicle-mediated transport			7.41963	-7.41963	17.6254	-17.6254	27.9079	-27.9079	66.5249	-32.2882																															-21.3103	1
GO:0006893~Golgi to plasma membrane transport
GO:0006895~Golgi to endosome transport
GO:0006897~endocytosis					43.9571	-35.7348	84.0246	-9.61024	60.3332	32.8842																															-4.15361	1
GO:0006898~receptor-mediated endocytosis					64.7952	6.49635	59.5925	-59.5925																																	-26.5481	1
GO:0006900~membrane budding
GO:0006903~vesicle targeting							35.851	-35.851																																	-35.851	1
GO:0006904~vesicle docking involved in exocytosis	54.4005	54.4005	15.5204	-15.5204	50.5258	-50.5258	8.96276	-8.96276																																	-5.15213	1
GO:0006906~vesicle fusion
GO:0006907~pinocytosis					21.747	-21.747	93.8424	-93.8424																																	-57.7947	1
GO:0006909~phagocytosis	5.78704	5.78704	8.04103	-8.04103	30.4109	17.5209	101.065	101.065	59.6386	59.6386																															35.1942	1
GO:0006910~phagocytosis, recognition
GO:0006911~phagocytosis, engulfment
GO:0006913~nucleocytoplasmic transport
GO:0006914~autophagy	6.3193	-6.3193	6.08089	6.08089	7.36155	7.36155	71.0679	30.8518	44.1261	24.9088																															12.5767	1
GO:0006915~apoptotic process	5.20059	1.59555	4.60952	0.0323572	35.3426	2.99367	49.4093	29.6929	52.4044	29.2337			1.83982	1.83982																											10.898	1
GO:0006916~anti-apoptosis	5.00681	-1.61527	11.0108	7.01986	49.4171	14.3785	123.816	98.027	90.1325	78.2581	9.04622	3.00704																													33.1792	1
GO:0006917~induction of apoptosis	2.22423	-2.22423			22.0594	18.6207	76.7528	55.4461	75.5101	66.1434																															34.4965	1
GO:0006919~activation of cysteine-type endopeptidase activity involved in apoptotic process	3.15933	3.15933			84.2174	41.4795	54.3205	14.322	36.1092	30.8389																															22.4499	1
GO:0006922~cleavage of lamin
GO:0006924~activation-induced cell death of T cells	22.1153	22.1153			52.5187	-52.5187																																			-15.2017	1
GO:0006925~inflammatory cell apoptosis
GO:0006926~virus-infected cell apoptosis
GO:0006927~transformed cell apoptosis
GO:0006928~cellular component movement					120.948	120.948	249.076	222.258	130.093	107.787																															150.331	1
GO:0006929~substrate-dependent cell migration
GO:0006930~substrate-dependent cell migration, cell extension
GO:0006931~substrate-dependent cell migration, cell attachment to substrate
GO:0006933~negative regulation of cell adhesion involved in substrate-bound cell migration					92.1841	-92.1841	46.4963	-46.4963	74.233	-74.233																															-70.9711	1
GO:0006935~chemotaxis			20.2874	-20.2874	72.9578	-65.0367	55.5876	-40.4954	96.9946	-65.1785	26.7046	-26.7046																													-43.5405	1
GO:0006936~muscle contraction
GO:0006937~regulation of muscle contraction					147.991	-147.991																																			-147.991	1
GO:0006939~smooth muscle contraction
GO:0006940~regulation of smooth muscle contraction
GO:0006941~striated muscle contraction
GO:0006942~regulation of striated muscle contraction
GO:0006944~cellular membrane fusion	54.4005	54.4005	15.5204	-15.5204	122.32	-122.32																																			-27.8133	1
GO:0006948~induction by virus of host cell-cell fusion
GO:0006949~syncytium formation
GO:0006950~response to stress	1.93494	0.281405	8.65342	5.3561	35.5788	14.7718	56.0591	26.0965	41.2124	34.1226																															16.1257	1
GO:0006952~defense response
GO:0006953~acute-phase response
GO:0006954~inflammatory response	12.5207	12.5207	4.511	-4.511	83.513	-58.957	55.945	-5.45401	72.9525	-1.08377	8.63973	-8.63973																													-11.0208	1
GO:0006955~immune response
GO:0006956~complement activation	235.41	235.41			216.429	-216.429	26.516	-26.516	63.6282	-63.6282																															-17.7907	1
GO:0006957~complement activation, alternative pathway
GO:0006958~complement activation, classical pathway	117.705	117.705			256.585	-256.585	26.516	-26.516			21.4991	-21.4991																													-46.7238	1
GO:0006959~humoral immune response					59.6463	-59.6463																																			-59.6463	1
GO:0006968~cellular defense response
GO:0006970~response to osmotic stress
GO:0006972~hyperosmotic response
GO:0006974~response to DNA damage stimulus	7.49676	-3.94589	2.27341	2.27341	36.2665	-6.02737	84.2944	41.4066	83.3258	38.9452	1.69212	-1.69212	3.84245	-3.84245																											9.5882	1
GO:0006975~DNA damage induced protein phosphorylation
GO:0006977~DNA damage response, signal transduction by p53 class mediator resulting in cell cycle arrest					66.1114	66.1114	323.477	289.263	234.582	234.582																															196.652	1
GO:0006978~DNA damage response, signal transduction by p53 class mediator resulting in transcription of p21 class mediator					99.1671	99.1671	485.216	433.894	351.874	351.874																															294.978	1
GO:0006979~response to oxidative stress	54.0394	50.5529	30.4592	-25.8056	139.692	-87.6391	87.4008	-55.5327	45.5506	-6.38707																															-24.9623	1
GO:0006983~ER overload response					36.177	36.177	306.37	306.37	234.582	234.582																															192.376	1
GO:0006986~response to unfolded protein	7.43603	7.43603			42.1282	42.1282	22.9778	-22.9778	18.4628	18.4628																															11.2623	1
GO:0006987~activation of signaling protein activity involved in unfolded protein response
GO:0006991~response to sterol depletion
GO:0006994~positive regulation of transcription via sterol regulatory element binding involved in ER-nuclear sterol response pathway
GO:0006996~organelle organization
GO:0006997~nucleus organization
GO:0006998~nuclear envelope organization
GO:0006999~nuclear pore organization
GO:0007000~nucleolus organization
GO:0007004~telomere maintenance via telomerase
GO:0007005~mitochondrion organization	2.94871	2.94871	3.24314	3.24314	19.0487	-12.4995	58.4494	37.0008	74.0283	36.8697																															13.5126	1
GO:0007006~mitochondrial membrane organization							116.401	-116.401	55.1092	-55.1092																															-85.755	1
GO:0007007~inner mitochondrial membrane organization
GO:0007009~plasma membrane organization					131.942	131.942	860.552	860.552	724.231	724.231																															572.242	1
GO:0007010~cytoskeleton organization					118.112	-87.7033	109.308	-7.59265	144.068	-59.3044																															-51.5335	1
GO:0007015~actin filament organization					12.8848	-12.8848																																			-12.8848	1
GO:0007016~cytoskeletal anchoring at plasma membrane			109.689	109.689	37.8997	-37.8997																																			35.8945	1
GO:0007017~microtubule-based process
GO:0007018~microtubule-based movement
GO:0007019~microtubule depolymerization
GO:0007020~microtubule nucleation					131.128	131.128			28.6617	28.6617																															79.8949	1
GO:0007021~tubulin complex assembly	42.8314	-42.8314	49.0803	49.0803					474.959	-474.959																															-156.237	1
GO:0007023~post-chaperonin tubulin folding pathway	14.2771	-14.2771	16.3601	16.3601					158.32	-158.32																															-52.079	1
GO:0007026~negative regulation of microtubule depolymerization
GO:0007028~cytoplasm organization	72.2449	-72.2449	68.349	68.349	147.925	147.925																																			48.0098	1
GO:0007029~endoplasmic reticulum organization
GO:0007030~Golgi organization					13.7367	13.7367	11.6839	1.57274	36.7424	-31.7139																															-5.46815	1
GO:0007031~peroxisome organization					121.616	65.8052	181.549	151.632	230.098	22.9544																															80.1305	1
GO:0007032~endosome organization			9.09017	9.09017	4.56014	4.56014	11.5945	-11.5945	27.0163	-27.0163																															-6.24011	1
GO:0007033~vacuole organization
GO:0007034~vacuolar transport
GO:0007035~vacuolar acidification
GO:0007040~lysosome organization					32.6216	-32.6216	23.9251	-23.9251	3.67394	-3.67394																															-20.0736	1
GO:0007042~lysosomal lumen acidification					39.1445	-39.1445	153.335	-153.335																																	-96.2398	1
GO:0007043~cell-cell junction assembly							91.632	-91.632																																	-91.632	1
GO:0007044~cell-substrate junction assembly							218.709	167.577	309.679	309.679																															238.628	1
GO:0007049~cell cycle	2.38855	-2.38855	1.33778	1.33778	36.2014	14.2575	28.1465	18.3957	26.4388	13.6346			0.384951	0.384951																											7.60367	1
GO:0007050~cell cycle arrest	8.51355	0.597542	2.11633	2.11633	19.1841	-2.14011	13.0319	2.7109	45.554	40.303	3.16558	3.16558																													7.7922	1
GO:0007051~spindle organization
GO:0007052~mitotic spindle organization
GO:0007057~spindle assembly involved in female meiosis I
GO:0007059~chromosome segregation	6.40423	-6.40423			93.9587	72.1088	123.882	79.1573	123.997	4.01708	5.00288	5.00288	4.73786	4.73786																											26.4366	1
GO:0007060~male meiosis chromosome segregation					176.754	176.754	737.946	737.946	749.397	749.397																															554.699	1
GO:0007062~sister chromatid cohesion
GO:0007063~regulation of sister chromatid cohesion
GO:0007064~mitotic sister chromatid cohesion
GO:0007066~female meiosis sister chromatid cohesion
GO:0007067~mitosis					42.2181	28.3566	34.4263	34.4263	40.755	30.006			0.855446	0.855446																											23.4111	1
GO:0007072~positive regulation of transcription on exit from mitosis							702.332	702.332	565.412	565.412																															633.872	1
GO:0007076~mitotic chromosome condensation
GO:0007080~mitotic metaphase plate congression
GO:0007088~regulation of mitosis			27.9099	27.9099	14.2072	14.2072	46.1539	46.1539			18.1582	18.1582																													26.6073	1
GO:0007089~traversing start control point of mitotic cell cycle
GO:0007090~regulation of S phase of mitotic cell cycle
GO:0007091~mitotic metaphase/anaphase transition
GO:0007092~activation of mitotic anaphase-promoting complex activity
GO:0007093~mitotic cell cycle checkpoint					46.0945	46.0945																																			46.0945	1
GO:0007094~mitotic cell cycle spindle assembly checkpoint
GO:0007095~mitotic cell cycle G2/M transition DNA damage checkpoint
GO:0007096~regulation of exit from mitosis
GO:0007097~nuclear migration
GO:0007098~centrosome cycle
GO:0007099~centriole replication
GO:0007100~mitotic centrosome separation
GO:0007108~cytokinesis, initiation of separation
GO:0007109~cytokinesis, completion of separation					79.9935	-79.9935																																			-79.9935	1
GO:0007113~endomitotic cell cycle					92.2336	-92.2336			47.8204	-47.8204																															-70.027	1
GO:0007126~meiosis	10.1407	-10.1407																																							-10.1407	1
GO:0007127~meiosis I
GO:0007128~meiotic prophase I					242.251	242.251	718.424	718.424	635.819	635.819																															532.165	1
GO:0007129~synapsis
GO:0007130~synaptonemal complex assembly
GO:0007131~reciprocal meiotic recombination					176.754	176.754	737.946	737.946	749.397	749.397																															554.699	1
GO:0007132~meiotic metaphase I
GO:0007140~male meiosis
GO:0007141~male meiosis I
GO:0007143~female meiosis
GO:0007144~female meiosis I
GO:0007154~cell communication			3.03006	3.03006	52.2017	26.165	86.1088	34.9528	68.6727	14.7974																															19.7363	1
GO:0007155~cell adhesion	2.73745	2.73745	5.37682	1.6541	87.3822	21.0257	108.182	73.3688	112.46	94.4593	1.07269	-1.07269																													32.0288	1
GO:0007156~homophilic cell adhesion
GO:0007157~heterophilic cell-cell adhesion
GO:0007158~neuron cell-cell adhesion
GO:0007159~leukocyte cell-cell adhesion					22.4436	-22.4436																																			-22.4436	1
GO:0007160~cell-matrix adhesion	8.42405	-3.4902	4.90575	-0.605751	105.559	22.9644	98.0233	-6.04534	33.1273	33.1273																															9.19009	1
GO:0007162~negative regulation of cell adhesion
GO:0007163~establishment or maintenance of cell polarity
GO:0007165~signal transduction	1.76074	0.13828	2.30227	1.18217	37.216	5.71112	46.1802	29.7781	34.0387	20.0454	1.76703	1.76703	3.28443	-3.28443																											7.90537	1
GO:0007166~cell surface receptor signaling pathway					4.07118	4.07118			4.11459	-4.11459																															-0.0217051	1
GO:0007167~enzyme linked receptor protein signaling pathway
GO:0007168~receptor guanylyl cyclase signaling pathway					19.0674	19.0674																																			19.0674	1
GO:0007169~transmembrane receptor protein tyrosine kinase signaling pathway
GO:0007171~activation of transmembrane receptor protein tyrosine kinase activity
GO:0007172~signal complex assembly
GO:0007173~epidermal growth factor receptor signaling pathway					49.2427	49.2427			43.0008	43.0008																															46.1217	1
GO:0007174~epidermal growth factor catabolic process
GO:0007175~negative regulation of epidermal growth factor-activated receptor activity	8.42573	-8.42573			40.1099	40.1099	153.101	153.101	182.182	182.182	36.8828	36.8828	36.6968	36.6968																											73.4246	1
GO:0007176~regulation of epidermal growth factor-activated receptor activity
GO:0007178~transmembrane receptor protein serine/threonine kinase signaling pathway
GO:0007179~transforming growth factor beta receptor signaling pathway	2.74935	-2.74935			7.60623	7.60623	33.8274	33.8274	12.9832	-4.91747			12.6742	-12.6742																											4.21852	1
GO:0007182~common-partner SMAD protein phosphorylation
GO:0007183~SMAD protein complex assembly
GO:0007184~SMAD protein import into nucleus
GO:0007185~transmembrane receptor protein tyrosine phosphatase signaling pathway
GO:0007186~G-protein coupled receptor signaling pathway
GO:0007187~G-protein signaling, coupled to cyclic nucleotide second messenger
GO:0007188~G-protein signaling, coupled to cAMP nucleotide second messenger
GO:0007189~activation of adenylate cyclase activity by G-protein signaling pathway
GO:0007190~activation of adenylate cyclase activity
GO:0007191~activation of adenylate cyclase activity by dopamine receptor signaling pathway													154.222	-154.222																											-154.222	1
GO:0007193~inhibition of adenylate cyclase activity by G-protein signaling pathway
GO:0007194~negative regulation of adenylate cyclase activity
GO:0007195~inhibition of adenylate cyclase activity by dopamine receptor signaling pathway					60.7717	-60.7717																																			-60.7717	1
GO:0007196~inhibition of adenylate cyclase activity by G-protein coupled glutamate receptor signaling pathway
GO:0007197~inhibition of adenylate cyclase activity by G-protein coupled acetylcholine receptor signaling pathway
GO:0007199~G-protein signaling, coupled to cGMP nucleotide second messenger
GO:0007200~activation of phospholipase C activity by G-protein coupled receptor protein signaling pathway coupled to IP3 second messenger					103.791	13.1619	154.671	154.671	172.967	172.967																															113.6	1
GO:0007202~activation of phospholipase C activity
GO:0007204~elevation of cytosolic calcium ion concentration
GO:0007205~activation of protein kinase C activity by G-protein coupled receptor protein signaling pathway
GO:0007212~dopamine receptor signaling pathway
GO:0007213~G-protein coupled acetylcholine receptor signaling pathway					65.9711	65.9711	430.276	430.276	362.116	362.116																															286.121	1
GO:0007214~gamma-aminobutyric acid signaling pathway
GO:0007215~glutamate receptor signaling pathway
GO:0007217~tachykinin receptor signaling pathway
GO:0007218~neuropeptide signaling pathway
GO:0007219~Notch signaling pathway	34.4296	-34.4296			9.66041	9.66041	61.1803	61.1803	30.0879	30.0879																															16.6248	1
GO:0007220~Notch receptor processing	25.2772	-25.2772			29.4462	29.4462	137.822	137.822	67.9945	67.9945																															52.4964	1
GO:0007221~positive regulation of transcription of Notch receptor target
GO:0007223~Wnt receptor signaling pathway, calcium modulating pathway									65.8598	-65.8598																															-65.8598	1
GO:0007224~smoothened signaling pathway					18.1127	18.1127	126.908	126.908	97.1202	97.1202																															80.7135	1
GO:0007225~patched ligand maturation
GO:0007228~positive regulation of hh target transcription factor activity
GO:0007229~integrin-mediated signaling pathway	7.14855	-7.14855	5.8869	-0.726902	142.296	4.51917	120.552	56.4362	94.8327	79.3144																															26.4789	1
GO:0007231~osmosensory signaling pathway
GO:0007243~intracellular protein kinase cascade	5.30355	5.30355	2.77274	-2.77274	36.125	17.2615	106.843	103.145	137.108	131.345																															50.8565	1
GO:0007249~I-kappaB kinase/NF-kappaB cascade					79.2839	-79.2839																																			-79.2839	1
GO:0007250~activation of NF-kappaB-inducing kinase activity					18.1945	-18.1945			28.6378	28.6378																															5.22162	1
GO:0007252~I-kappaB phosphorylation
GO:0007253~cytoplasmic sequestering of NF-kappaB
GO:0007254~JNK cascade
GO:0007256~activation of JNKK activity
GO:0007257~activation of JUN kinase activity
GO:0007258~JUN phosphorylation
GO:0007259~JAK-STAT cascade					84.9446	84.9446	132.349	-132.349																																	-23.7023	1
GO:0007260~tyrosine phosphorylation of STAT protein
GO:0007262~STAT protein import into nucleus
GO:0007263~nitric oxide mediated signal transduction
GO:0007264~small GTPase mediated signal transduction	1.30069	-0.121206	0.384607	0.384607	53.2925	19.5962	62.1598	27.6916	46.3909	17.8826			0.821229	0.821229																											11.0425	1
GO:0007265~Ras protein signal transduction					41.7239	-20.0177	112.444	71.3779	70.3747	70.3747																															40.5783	1
GO:0007266~Rho protein signal transduction													41.1912	-41.1912																											-41.1912	1
GO:0007267~cell-cell signaling					130.361	32.7521	194.351	94.6261	250.385	-81.3136																															15.3549	1
GO:0007268~synaptic transmission
GO:0007269~neurotransmitter secretion					234.7	191.206	330.854	160.482	103.575	103.575																															151.754	1
GO:0007270~neuron-neuron synaptic transmission			54.4926	54.4926			49.7233	-49.7233	177.727	-177.727																															-57.6526	1
GO:0007271~synaptic transmission, cholinergic
GO:0007274~neuromuscular synaptic transmission
GO:0007275~multicellular organismal development			1.19329	-0.147345	58.3424	-3.68213	90.7597	36.6378	57.3202	43.5203			5.87984	-5.87984																											14.0898	1
GO:0007276~gamete generation					32.7819	32.7819	46.302	46.302																																	39.5419	1
GO:0007281~germ cell development					101.513	101.513			15.175	-15.175																															43.1692	1
GO:0007283~spermatogenesis	4.65568	4.65568	0.67508	-0.67508	68.2476	36.3022	127.772	86.9823	137.001	52.7226	0.722246	-0.722246	3.20403	-3.20403																											25.1516	1
GO:0007286~spermatid development
GO:0007288~sperm axoneme assembly							259.439	-259.439	1151.63	-1151.63			60.8787	-60.8787																											-490.648	1
GO:0007289~spermatid nucleus differentiation					241.476	-241.476	40.0747	-40.0747																																	-140.776	1
GO:0007290~spermatid nucleus elongation
GO:0007292~female gamete generation
GO:0007296~vitellogenesis
GO:0007320~insemination					67.4306	-67.4306	281.524	-281.524																																	-174.477	1
GO:0007338~single fertilization			12.1618	12.1618	42.9787	-42.9787	70.2322	-70.2322	107.514	-107.514																															-52.1407	1
GO:0007339~binding of sperm to zona pellucida					142.654	-142.654	8.60151	-8.60151	10.8642	-10.8642																															-54.0398	1
GO:0007340~acrosome reaction
GO:0007341~penetration of zona pellucida					855.922	-855.922																																			-855.922	1
GO:0007342~fusion of sperm to egg plasma membrane
GO:0007343~egg activation
GO:0007346~regulation of mitotic cell cycle
GO:0007352~zygotic specification of dorsal/ventral axis
GO:0007354~zygotic determination of anterior/posterior axis, embryo
GO:0007368~determination of left/right symmetry					13.2818	13.2818																																			13.2818	1
GO:0007369~gastrulation					108.258	108.258	229.777	229.777	220.798	131.075																															156.37	1
GO:0007371~ventral midline determination
GO:0007379~segment specification					564.072	-564.072																																			-564.072	1
GO:0007382~specification of segmental identity, maxillary segment
GO:0007386~compartment pattern specification
GO:0007389~pattern specification process
GO:0007398~ectoderm development
GO:0007399~nervous system development					20.1757	-13.8597	61.2908	-54.7795	12.9478	-5.60677																															-24.7486	1
GO:0007400~neuroblast fate determination
GO:0007403~glial cell fate determination
GO:0007405~neuroblast proliferation
GO:0007406~negative regulation of neuroblast proliferation					164.764	164.764	700.607	700.607	574.785	574.785																															480.052	1
GO:0007409~axonogenesis
GO:0007411~axon guidance
GO:0007412~axon target recognition
GO:0007413~axonal fasciculation
GO:0007416~synapse assembly
GO:0007417~central nervous system development
GO:0007420~brain development			1.2034	-1.2034	19.8487	4.06092	74.3268	-15.664	75.3914	-3.53075																															-4.0843	1
GO:0007422~peripheral nervous system development
GO:0007423~sensory organ development
GO:0007431~salivary gland development
GO:0007435~salivary gland morphogenesis					21.2522	-21.2522			40.9408	40.9408																															9.8443	1
GO:0007442~hindgut morphogenesis
GO:0007492~endoderm development
GO:0007493~endodermal cell fate determination
GO:0007494~midgut development
GO:0007497~posterior midgut development
GO:0007498~mesoderm development	22.8166	-22.8166																																							-22.8166	1
GO:0007500~mesodermal cell fate determination
GO:0007501~mesodermal cell fate specification
GO:0007506~gonadal mesoderm development
GO:0007507~heart development	2.59713	-2.59713	5.76245	-5.76245	37.3646	-27.9572	37.1668	7.14763	22.4628	-5.35624	3.09356	-3.09356																													-6.26982	1
GO:0007512~adult heart development
GO:0007517~muscle organ development					47.7386	-47.7386	78.9055	-78.9055	10.1593	-10.1593																															-45.6011	1
GO:0007518~myoblast cell fate determination
GO:0007519~skeletal muscle tissue development					55.9352	32.1355	46.8053	-23.7909	4.47118	4.47118																															4.27191	1
GO:0007520~myoblast fusion					88.3633	88.3633	128.477	128.477	167.088	167.088																															127.976	1
GO:0007521~muscle cell fate determination
GO:0007522~visceral muscle development
GO:0007527~adult somatic muscle development
GO:0007528~neuromuscular junction development	7.37176	7.37176			70.3013	-26.3206	194.971	185.313	233.666	233.666																															100.007	1
GO:0007530~sex determination							97.7563	97.7563	52.427	52.427																															75.0916	1
GO:0007548~sex differentiation
GO:0007549~dosage compensation
GO:0007565~female pregnancy
GO:0007566~embryo implantation					74.1399	-74.1399	210.148	144.492	139.895	139.895																															70.0824	1
GO:0007567~parturition
GO:0007568~aging
GO:0007569~cell aging	8.84612	8.84612			42.7137	0.698714	183.822	183.822	140.749	140.749																															83.529	1
GO:0007584~response to nutrient					169.889	169.889	264.698	-264.698																																	-47.4045	1
GO:0007585~respiratory gaseous exchange					94.0119	-94.0119																																			-94.0119	1
GO:0007586~digestion
GO:0007588~excretion					21.0811	-21.0811	20.9776	20.9776	12.3632	12.3632																															4.08659	1
GO:0007589~body fluid secretion
GO:0007595~lactation					33.7183	33.7183	170.579	78.6163	77.4205	77.4205																															63.2517	1
GO:0007596~blood coagulation
GO:0007599~hemostasis
GO:0007601~visual perception
GO:0007602~phototransduction
GO:0007603~phototransduction, visible light
GO:0007605~sensory perception of sound	14.0688	-14.0688			83.2421	-25.0118	72.0407	61.3332	54.1543	31.984			10.1135	-10.1135																											8.82461	1
GO:0007606~sensory perception of chemical stimulus													154.222	-154.222																											-154.222	1
GO:0007608~sensory perception of smell
GO:0007610~behavior					22.3874	-22.3874	66.3972	-66.3972	335.431	-335.431			61.6889	-61.6889																											-121.476	1
GO:0007611~learning or memory	30.9229	30.9229			95.7601	-58.5128	297.914	297.914	158.181	158.181																															107.126	1
GO:0007612~learning			36.3284	36.3284			67.6834	1.38562	200.389	-36.5807																															0.377756	1
GO:0007613~memory
GO:0007614~short-term memory
GO:0007616~long-term memory					76.1372	76.1372																																			76.1372	1
GO:0007617~mating behavior
GO:0007620~copulation
GO:0007621~negative regulation of female receptivity
GO:0007623~circadian rhythm
GO:0007625~grooming behavior					117.735	-117.735	143.224	-143.224	130.064	-130.064																															-130.341	1
GO:0007626~locomotory behavior
GO:0007628~adult walking behavior					56.6456	-18.8377	23.2802	-23.2802	28.3492	6.30549																															-11.9375	1
GO:0007631~feeding behavior
GO:0007632~visual behavior
GO:0007635~chemosensory behavior					78.3933	-78.3933																																			-78.3933	1
GO:0007638~mechanosensory behavior					621.508	621.508	638.787	638.787	374.097	374.097																															544.797	1
GO:0008015~blood circulation					129.613	129.613	132.349	-132.349	43.3183	43.3183																															13.5273	1
GO:0008016~regulation of heart contraction
GO:0008033~tRNA processing					30.261	-5.30507	58.5715	19.5911	25.0398	9.62037																															7.9688	1
GO:0008037~cell recognition							203.126	-203.126	138.5	-138.5																															-170.813	1
GO:0008038~neuron recognition
GO:0008045~motor axon guidance
GO:0008050~female courtship behavior
GO:0008053~mitochondrial fusion
GO:0008054~cyclin catabolic process					104.042	104.042	471.654	471.654	317.38	317.38																															297.692	1
GO:0008065~establishment of blood-nerve barrier
GO:0008078~mesodermal cell migration
GO:0008088~axon cargo transport
GO:0008089~anterograde axon cargo transport
GO:0008090~retrograde axon cargo transport
GO:0008104~protein localization	6.22537	-6.22537			20.4649	-20.4649	9.80246	-9.80246																																	-12.1643	1
GO:0008150~biological_process					58.9357	21.5502	204.047	168.395	275.981	180.175			16.245	-16.245																											88.4687	1
GO:0008152~metabolic process	17.9193	17.9193	1.70942	0.189882	33.6403	7.04017	80.6439	41.471	64.1305	43.6198	3.92747	-3.92747	7.88376	-7.88376																											14.0613	1
GO:0008154~actin polymerization or depolymerization					76.9549	-76.9549	80.7624	-80.7624																																	-78.8587	1
GO:0008156~negative regulation of DNA replication					27.1327	27.1327	229.777	229.777	175.937	175.937																															144.282	1
GO:0008202~steroid metabolic process	126.646	126.646	163.814	-163.814	263.948	-263.948	115.169	-115.169	54.0997	-54.0997	36.243	-36.243																													-84.4381	1
GO:0008203~cholesterol metabolic process							12.9334	-12.9334	53.5399	41.2934																															14.18	1
GO:0008206~bile acid metabolic process
GO:0008207~C21-steroid hormone metabolic process
GO:0008209~androgen metabolic process	47.1611	47.1611			286.388	120.74	423.669	423.669	219.445	219.445																															202.754	1
GO:0008210~estrogen metabolic process	47.1611	47.1611			236.728	71.0796	223.233	223.233	87.8206	87.8206																															107.324	1
GO:0008211~glucocorticoid metabolic process	126.646	126.646			65.5938	65.5938	205.224	205.224	60.8681	60.8681																															114.583	1
GO:0008217~regulation of blood pressure					59.3672	4.61304	23.8252	6.34554	22.5618	22.5618			20.5956	-20.5956																											3.2312	1
GO:0008219~cell death	4.42306	4.42306			10.5037	-10.5037	32.2172	32.2172	29.9767	29.9767																															14.0283	1
GO:0008272~sulfate transport					97.4341	97.4341	93.9913	93.9913																																	95.7127	1
GO:0008277~regulation of G-protein coupled receptor protein signaling pathway
GO:0008283~cell proliferation	18.459	-14.1339	3.82222	3.82222	20.0534	-16.2416	5.36699	5.36699	19.4142	-15.6694																															-7.37112	1
GO:0008284~positive regulation of cell proliferation	3.40436	0.202109	1.88169	1.88169	54.3337	35.9831	105.779	90.1868	89.9523	74.2894	2.75358	2.75358																													34.2161	1
GO:0008285~negative regulation of cell proliferation	4.45344	-2.71891			33.3098	-19.2445	44.0641	25.8145	39.2413	26.1366			2.57795	-2.57795																											5.48193	1
GO:0008286~insulin receptor signaling pathway							8.66689	-8.66689																																	-8.66689	1
GO:0008292~acetylcholine biosynthetic process
GO:0008295~spermidine biosynthetic process
GO:0008298~intracellular mRNA localization					99.6475	-99.6475																																			-99.6475	1
GO:0008299~isoprenoid biosynthetic process	127.696	-127.696	13.152	13.152	41.052	41.052	110.226	-110.226																																	-45.9294	1
GO:0008306~associative learning					13.0482	-13.0482	71.7753	-71.7753	11.0218	-11.0218																															-31.9484	1
GO:0008333~endosome to lysosome transport
GO:0008340~determination of adult lifespan					54.2655	54.2655	459.555	459.555	351.874	351.874																															288.565	1
GO:0008343~adult feeding behavior
GO:0008344~adult locomotory behavior			8.10785	8.10785	10.8735	-10.8735	68.6565	-68.6565	12.8115	-12.8115																															-21.0584	1
GO:0008347~glial cell migration
GO:0008354~germ cell migration	35.7416	-35.7416			98.881	98.881	364.812	364.812																																	142.65	1
GO:0008360~regulation of cell shape					19.2694	-6.11141	33.0644	-13.9893	83.1259	-69.4037	2.858	-2.858																													-23.0906	1
GO:0008361~regulation of cell size					77.1769	-77.1769	64.3895	-64.3895	13.7773	-13.7773																															-51.7812	1
GO:0008366~axon ensheathment
GO:0008380~RNA splicing	2.1587	-2.1587	2.80872	2.80872	52.3176	5.4555	97.4825	73.1271	70.0574	45.5514	1.55228	1.55228																													21.056	1
GO:0008406~gonad development
GO:0008535~respiratory chain complex IV assembly
GO:0008542~visual learning
GO:0008543~fibroblast growth factor receptor signaling pathway							33.9046	-5.09634	20.8096	20.8096																															7.85665	1
GO:0008544~epidermis development									20.3919	20.3919																															20.3919	1
GO:0008582~regulation of synaptic growth at neuromuscular junction					131.942	131.942	860.552	860.552	724.231	724.231																															572.242	1
GO:0008584~male gonad development					21.7638	21.7638	64.6363	57.1294	67.23	40.6737																															39.8556	1
GO:0008585~female gonad development	62.8815	62.8815			315.637	94.7728	297.644	297.644	117.094	117.094																															143.098	1
GO:0008588~release of cytoplasmic sequestered NF-kappaB
GO:0008589~regulation of smoothened signaling pathway
GO:0008593~regulation of Notch signaling pathway
GO:0008594~photoreceptor cell morphogenesis
GO:0008595~anterior/posterior axis specification, embryo
GO:0008608~attachment of spindle microtubules to kinetochore
GO:0008610~lipid biosynthetic process
GO:0008611~ether lipid biosynthetic process
GO:0008612~peptidyl-lysine modification to hypusine					84.8558	-84.8558																																			-84.8558	1
GO:0008615~pyridoxine biosynthetic process
GO:0008616~queuosine biosynthetic process
GO:0008624~induction of apoptosis by extracellular signals
GO:0008625~induction of apoptosis via death domain receptors
GO:0008627~induction of apoptosis by ionic changes
GO:0008629~induction of apoptosis by intracellular signals
GO:0008630~DNA damage response, signal transduction resulting in induction of apoptosis					127.511	96.0192	517.046	409.697	497.988	368.545																															291.42	1
GO:0008631~induction of apoptosis by oxidative stress									40.4328	15.8384																															15.8384	1
GO:0008633~activation of pro-apoptotic gene products
GO:0008634~negative regulation of survival gene product expression
GO:0008635~activation of cysteine-type endopeptidase activity involved in apoptotic process by cytochrome c
GO:0008637~apoptotic mitochondrial changes					20.472	-20.472	19.8484	-19.8484	60.0758	60.0758																															6.58514	1
GO:0008643~carbohydrate transport
GO:0008652~cellular amino acid biosynthetic process					81.4796	-27.9649	14.4257	-14.4257	39.7089	-39.7089																															-27.3665	1
GO:0008654~phospholipid biosynthetic process					4.40455	4.40455	45.1247	45.1247	95.119	95.119																															48.2161	1
GO:0009048~dosage compensation, by inactivation of X chromosome
GO:0009051~pentose-phosphate shunt, oxidative branch
GO:0009052~pentose-phosphate shunt, non-oxidative branch
GO:0009056~catabolic process
GO:0009058~biosynthetic process					59.4801	-38.6254	107.438	60.3413	77.0998	54.7357																															25.4838	1
GO:0009059~macromolecule biosynthetic process	18.9388	-18.9388			230.187	-196.069	41.9918	-41.9918	16.4569	-16.4569																															-68.3642	1
GO:0009060~aerobic respiration
GO:0009062~fatty acid catabolic process
GO:0009063~cellular amino acid catabolic process
GO:0009071~serine family amino acid catabolic process
GO:0009072~aromatic amino acid family metabolic process
GO:0009074~aromatic amino acid family catabolic process
GO:0009082~branched chain family amino acid biosynthetic process
GO:0009083~branched chain family amino acid catabolic process							17.5581	17.5581																																	17.5581	1
GO:0009086~methionine biosynthetic process					80.6543	-80.6543	47.6506	-47.6506	79.8761	-79.8761																															-69.3936	1
GO:0009088~threonine biosynthetic process
GO:0009100~glycoprotein metabolic process					77.3457	-77.3457	103.4	-103.4	62.3089	-62.3089																															-81.0182	1
GO:0009101~glycoprotein biosynthetic process					73.7635	-73.7635																																			-73.7635	1
GO:0009103~lipopolysaccharide biosynthetic process							29.7507	29.7507	22.1502	22.1502																															25.9504	1
GO:0009107~lipoate biosynthetic process
GO:0009113~purine base biosynthetic process
GO:0009115~xanthine catabolic process							321.87	-321.87																																	-321.87	1
GO:0009116~nucleoside metabolic process					107.674	-107.674	17.832	-17.832	158.113	-102.015																															-75.8401	1
GO:0009117~nucleotide metabolic process					61.204	-38.8849	127.943	-106.931	77.0515	3.82555																															-47.3303	1
GO:0009132~nucleoside diphosphate metabolic process
GO:0009143~nucleoside triphosphate catabolic process
GO:0009152~purine ribonucleotide biosynthetic process					153.088	153.088	669.162	669.162	505.357	505.357																															442.535	1
GO:0009156~ribonucleoside monophosphate biosynthetic process
GO:0009159~deoxyribonucleoside monophosphate catabolic process
GO:0009165~nucleotide biosynthetic process
GO:0009166~nucleotide catabolic process
GO:0009168~purine ribonucleoside monophosphate biosynthetic process							52.5282	52.5282	202.193	202.193																															127.36	1
GO:0009181~purine ribonucleoside diphosphate catabolic process
GO:0009186~deoxyribonucleoside diphosphate metabolic process
GO:0009190~cyclic nucleotide biosynthetic process
GO:0009191~ribonucleoside diphosphate catabolic process
GO:0009200~deoxyribonucleoside triphosphate metabolic process
GO:0009214~cyclic nucleotide catabolic process
GO:0009225~nucleotide-sugar metabolic process
GO:0009229~thiamine diphosphate biosynthetic process
GO:0009231~riboflavin biosynthetic process
GO:0009235~cobalamin metabolic process
GO:0009236~cobalamin biosynthetic process
GO:0009247~glycolipid biosynthetic process
GO:0009249~protein lipoylation
GO:0009253~peptidoglycan catabolic process
GO:0009258~10-formyltetrahydrofolate catabolic process
GO:0009262~deoxyribonucleotide metabolic process
GO:0009263~deoxyribonucleotide biosynthetic process
GO:0009264~deoxyribonucleotide catabolic process					149.684	149.684			113.818	-113.818																															17.9329	1
GO:0009266~response to temperature stimulus
GO:0009267~cellular response to starvation
GO:0009268~response to pH
GO:0009296~flagellum assembly
GO:0009299~mRNA transcription
GO:0009301~snRNA transcription
GO:0009303~rRNA transcription					36.177	36.177	544.568	544.568	426.977	426.977																															335.907	1
GO:0009306~protein secretion
GO:0009308~amine metabolic process
GO:0009311~oligosaccharide metabolic process									71.2306	-71.2306																															-71.2306	1
GO:0009312~oligosaccharide biosynthetic process
GO:0009313~oligosaccharide catabolic process					55.8709	55.8709	893.743	893.743	474.544	474.544																															474.72	1
GO:0009314~response to radiation					54.6611	54.6611	176.144	110.813	128.708	86.2177																															83.8974	1
GO:0009395~phospholipid catabolic process
GO:0009396~folic acid-containing compound biosynthetic process	47.12	-47.12			14.7076	14.7076																																			-16.2062	1
GO:0009401~phosphoenolpyruvate-dependent sugar phosphotransferase system							266.314	266.314	44.7557	44.7557																															155.535	1
GO:0009403~toxin biosynthetic process
GO:0009404~toxin metabolic process							50.5557	-50.5557	342.281	-342.281																															-196.419	1
GO:0009405~pathogenesis
GO:0009408~response to heat	11.0576	11.0576	12.0203	-12.0203	58.8517	6.33297	63.5322	63.5322	79.9769	79.9769	16.7	-16.7																													22.0299	1
GO:0009409~response to cold
GO:0009410~response to xenobiotic stimulus
GO:0009411~response to UV			7.26076	-7.26076	35.7931	-35.7931	74.1464	-74.1464	129.901	-129.901			8.69696	-8.69696																											-51.1597	1
GO:0009416~response to light stimulus			13.2084	-13.2084	27.1399	-27.1399	47.1235	47.1235	14.0983	14.0983																															5.21839	1
GO:0009435~NAD biosynthetic process			33.7383	33.7383			38.7379	-38.7379	26.2929	-26.2929																															-10.4308	1
GO:0009436~glyoxylate catabolic process
GO:0009437~carnitine metabolic process
GO:0009443~pyridoxal 5'-phosphate salvage
GO:0009448~gamma-aminobutyric acid metabolic process
GO:0009449~gamma-aminobutyric acid biosynthetic process
GO:0009450~gamma-aminobutyric acid catabolic process
GO:0009451~RNA modification
GO:0009452~RNA capping					52.5016	52.5016	599.984	599.984	638.704	638.704																															430.397	1
GO:0009566~fertilization
GO:0009586~rhodopsin mediated phototransduction
GO:0009589~detection of UV
GO:0009590~detection of gravity
GO:0009593~detection of chemical stimulus
GO:0009597~detection of virus
GO:0009605~response to external stimulus							454.665	454.665	273.658	273.658																															364.161	1
GO:0009607~response to biotic stimulus
GO:0009611~response to wounding							18.0909	-18.0909																																	-18.0909	1
GO:0009612~response to mechanical stimulus
GO:0009615~response to virus
GO:0009617~response to bacterium					51.776	-51.776	18.6251	-18.6251			6.40339	-6.40339																													-25.6015	1
GO:0009620~response to fungus
GO:0009624~response to nematode
GO:0009628~response to abiotic stimulus
GO:0009636~response to toxin					13.9921	-13.9921	43.9873	-43.9873	152.53	-152.53																															-70.1696	1
GO:0009649~entrainment of circadian clock					163.803	-163.803	125.358	-125.358	459.015	-459.015																															-249.392	1
GO:0009650~UV protection
GO:0009651~response to salt stress
GO:0009653~anatomical structure morphogenesis							336.59	336.59	263.622	263.622																															300.106	1
GO:0009712~catechol-containing compound metabolic process
GO:0009725~response to hormone stimulus
GO:0009749~response to glucose stimulus	54.0917	-54.0917							55.9114	-19.2748																															-36.6832	1
GO:0009755~hormone-mediated signaling pathway	7.36756	7.36756					12.4415	12.4415	17.9186	17.9186																															12.5759	1
GO:0009786~regulation of asymmetric cell division
GO:0009789~positive regulation of abscisic acid mediated signaling pathway
GO:0009790~embryo development	7.90585	-4.62951	7.96437	-0.170618	25.6541	6.93268	68.3366	15.2123	45.9356	31.6533			4.10986	-4.10986																											7.48138	1
GO:0009791~post-embryonic development	11.4312	4.28914	4.20553	-4.20553	71.7962	26.9967	100.205	94.7499	57.43	57.43	9.37874	-9.37874	12.8519	-12.8519																											22.4328	1
GO:0009792~embryo development ending in birth or egg hatching					108.531	108.531	919.11	919.11	703.747	703.747																															577.129	1
GO:0009794~regulation of mitotic cell cycle, embryonic
GO:0009798~axis specification
GO:0009812~flavonoid metabolic process
GO:0009820~alkaloid metabolic process
GO:0009826~unidimensional cell growth							203.126	-203.126	138.5	-138.5																															-170.813	1
GO:0009880~embryonic pattern specification					105.894	105.894	284.433	284.433	191.722	191.722																															194.016	1
GO:0009887~organ morphogenesis					19.8647	-19.8647	4.81757	-4.81757			2.69616	-2.69616																													-9.12613	1
GO:0009888~tissue development					41.6594	-41.6594																																			-41.6594	1
GO:0009890~negative regulation of biosynthetic process
GO:0009893~positive regulation of metabolic process
GO:0009913~epidermal cell differentiation
GO:0009948~anterior/posterior axis specification					46.6009	-46.6009																																			-46.6009	1
GO:0009949~polarity specification of anterior/posterior axis
GO:0009950~dorsal/ventral axis specification
GO:0009952~anterior/posterior pattern specification	4.45412	-0.311432			25.0748	20.6685	57.0851	-8.44346	4.74101	-4.74101	1.97414	-1.97414	4.48286	-4.48286																											0.119266	1
GO:0009953~dorsal/ventral pattern formation
GO:0009954~proximal/distal pattern formation
GO:0009956~radial pattern formation
GO:0009966~regulation of signal transduction					11.8963	11.8963	84.7007	72.6355	67.4705	67.4705																															50.6675	1
GO:0009967~positive regulation of signal transduction	14.7351	14.7351							14.0333	14.0333																															14.3842	1
GO:0009968~negative regulation of signal transduction					32.8284	32.8284																																			32.8284	1
GO:0009972~cytidine deamination
GO:0009987~cellular process	3.03809	-3.03809			28.965	-28.965	25.1527	2.18758	121.333	-55.7982	6.86942	-6.86942																													-18.4966	1
GO:0009991~response to extracellular stimulus
GO:0009992~cellular water homeostasis
GO:0009994~oocyte differentiation
GO:0010001~glial cell differentiation
GO:0010002~cardioblast differentiation
GO:0010025~wax biosynthetic process
GO:0010032~meiotic chromosome condensation
GO:0010033~response to organic substance					188.714	-188.714	45.7669	-45.7669			25.6136	-25.6136																													-86.6982	1
GO:0010035~response to inorganic substance
GO:0010038~response to metal ion
GO:0010039~response to iron ion
GO:0010040~response to iron(II) ion
GO:0010042~response to manganese ion
GO:0010043~response to zinc ion
GO:0010046~response to mycotoxin
GO:0010070~zygote asymmetric cell division
GO:0010085~polarity specification of proximal/distal axis
GO:0010107~potassium ion import
GO:0010155~regulation of proton transport
GO:0010159~specification of organ position
GO:0010165~response to X-ray					21.7062	21.7062	183.247	183.247	140.749	140.749																															115.234	1
GO:0010171~body morphogenesis
GO:0010172~embryonic body morphogenesis					17.7934	17.7934	54.8022	54.8022	26.6272	26.6272																															33.0743	1
GO:0010189~vitamin E biosynthetic process
GO:0010212~response to ionizing radiation					16.9387	16.9387	125.383	125.383	99.1601	62.1875																															68.1697	1
GO:0010216~maintenance of DNA methylation
GO:0010224~response to UV-B					188.714	-188.714	45.7669	-45.7669			25.6136	-25.6136																													-86.6982	1
GO:0010225~response to UV-C	20.7134	20.7134			32.4055	-32.4055					19.7414	-19.7414	44.8286	-44.8286																											-19.0655	1
GO:0010248~establishment or maintenance of transmembrane electrochemical gradient
GO:0010255~glucose mediated signaling pathway
GO:0010259~multicellular organismal aging
GO:0010273~detoxification of copper ion
GO:0010288~response to lead ion
GO:0010310~regulation of hydrogen peroxide metabolic process	79.9615	-79.9615																																							-79.9615	1
GO:0010332~response to gamma radiation
GO:0010387~signalosome assembly
GO:0010388~cullin deneddylation
GO:0010389~regulation of G2/M transition of mitotic cell cycle
GO:0010390~histone monoubiquitination
GO:0010421~hydrogen peroxide-mediated programmed cell death
GO:0010430~fatty acid omega-oxidation
GO:0010447~response to acidity
GO:0010452~histone H3-K36 methylation
GO:0010453~regulation of cell fate commitment
GO:0010454~negative regulation of cell fate commitment
GO:0010455~positive regulation of cell fate commitment
GO:0010457~centriole-centriole cohesion
GO:0010458~exit from mitosis					69.3613	69.3613	314.436	314.436	211.587	211.587																															198.461	1
GO:0010459~negative regulation of heart rate
GO:0010460~positive regulation of heart rate							52.5282	52.5282	202.193	202.193																															127.36	1
GO:0010463~mesenchymal cell proliferation					33.0476	-33.0476	491.464	-491.464	71.1151	-71.1151																															-198.542	1
GO:0010464~regulation of mesenchymal cell proliferation
GO:0010467~gene expression	181.386	-181.386					73.3561	-73.3561																																	-127.371	1
GO:0010468~regulation of gene expression
GO:0010469~regulation of receptor activity					77.4868	77.4868	286.851	286.851	241.41	241.41																															201.916	1
GO:0010470~regulation of gastrulation
GO:0010501~RNA secondary structure unwinding
GO:0010506~regulation of autophagy
GO:0010507~negative regulation of autophagy
GO:0010508~positive regulation of autophagy							75.4466	-75.4466	47.8645	47.8645																															-13.791	1
GO:0010512~negative regulation of phosphatidylinositol biosynthetic process							90.4546	-90.4546																																	-90.4546	1
GO:0010513~positive regulation of phosphatidylinositol biosynthetic process
GO:0010517~regulation of phospholipase activity
GO:0010518~positive regulation of phospholipase activity
GO:0010519~negative regulation of phospholipase activity
GO:0010524~positive regulation of calcium ion transport into cytosol							60.3414	60.3414	55.3218	55.3218																															57.8316	1
GO:0010529~negative regulation of transposition
GO:0010535~positive regulation of activation of JAK2 kinase activity
GO:0010536~positive regulation of activation of Janus kinase activity
GO:0010543~regulation of platelet activation
GO:0010544~negative regulation of platelet activation							90.4546	-90.4546																																	-90.4546	1
GO:0010557~positive regulation of macromolecule biosynthetic process
GO:0010559~regulation of glycoprotein biosynthetic process
GO:0010560~positive regulation of glycoprotein biosynthetic process
GO:0010564~regulation of cell cycle process
GO:0010569~regulation of double-strand break repair via homologous recombination							46.3892	46.3892	168.533	168.533																															107.461	1
GO:0010571~positive regulation of DNA replication involved in S phase									146.678	-146.678																															-146.678	1
GO:0010572~positive regulation of platelet activation
GO:0010574~regulation of vascular endothelial growth factor production
GO:0010575~positive regulation vascular endothelial growth factor production	45.1546	-45.1546			26.0633	26.0633	101.903	101.903	117.935	117.935																															50.1867	1
GO:0010587~miRNA catabolic process
GO:0010591~regulation of lamellipodium assembly
GO:0010592~positive regulation of lamellipodium assembly
GO:0010593~negative regulation of lamellipodium assembly
GO:0010594~regulation of endothelial cell migration
GO:0010595~positive regulation of endothelial cell migration							30.5201	30.5201	21.9555	21.9555	9.14561	-9.14561																													14.4433	1
GO:0010596~negative regulation of endothelial cell migration					86.1217	-86.1217	133.754	-133.754																																	-109.938	1
GO:0010608~posttranscriptional regulation of gene expression
GO:0010610~regulation of mRNA stability involved in response to stress
GO:0010611~regulation of cardiac muscle hypertrophy
GO:0010613~positive regulation of cardiac muscle hypertrophy							12.8821	12.8821	12.2003	12.2003																															12.5412	1
GO:0010614~negative regulation of cardiac muscle hypertrophy							60.3414	60.3414	55.3218	55.3218																															57.8316	1
GO:0010625~positive regulation of Schwann cell proliferation
GO:0010626~negative regulation of Schwann cell proliferation
GO:0010627~regulation of intracellular protein kinase cascade
GO:0010628~positive regulation of gene expression	3.46222	3.46222	1.60841	1.60841	30.7716	-30.7716	58.2777	16.0772	51.685	17.1304	2.40584	2.40584																													1.65208	1
GO:0010629~negative regulation of gene expression					46.8674	-46.8674	26.4969	-26.4969	43.045	-43.045																															-38.8031	1
GO:0010631~epithelial cell migration
GO:0010633~negative regulation of epithelial cell migration
GO:0010634~positive regulation of epithelial cell migration	45.1546	-45.1546					7.95612	7.95612	12.5376	12.5376																															-8.22029	1
GO:0010637~negative regulation of mitochondrial fusion
GO:0010638~positive regulation of organelle organization
GO:0010641~positive regulation of platelet-derived growth factor receptor signaling pathway					205.224	205.224	240.248	240.248	200.048	200.048																															215.174	1
GO:0010642~negative regulation of platelet-derived growth factor receptor signaling pathway
GO:0010659~cardiac muscle cell apoptosis
GO:0010667~negative regulation of cardiac muscle cell apoptosis
GO:0010669~epithelial structure maintenance					69.9013	-69.9013																																			-69.9013	1
GO:0010694~positive regulation of alkaline phosphatase activity
GO:0010715~regulation of extracellular matrix disassembly
GO:0010716~negative regulation of extracellular matrix disassembly
GO:0010717~regulation of epithelial to mesenchymal transition
GO:0010718~positive regulation of epithelial to mesenchymal transition									18.7045	18.7045																															18.7045	1
GO:0010719~negative regulation of epithelial to mesenchymal transition	30.4222	-30.4222			332.8	-332.8	41.3421	-41.3421	43.672	-43.672																															-112.059	1
GO:0010720~positive regulation of cell development
GO:0010721~negative regulation of cell development
GO:0010722~regulation of ferrochelatase activity
GO:0010724~regulation of definitive erythrocyte differentiation
GO:0010725~regulation of primitive erythrocyte differentiation
GO:0010734~negative regulation of protein glutathionylation
GO:0010735~positive regulation of transcription via serum response element binding
GO:0010737~protein kinase A signaling cascade
GO:0010738~regulation of protein kinase A signaling cascade
GO:0010739~positive regulation of protein kinase A signaling cascade									61.7188	-61.7188																															-61.7188	1
GO:0010740~positive regulation of intracellular protein kinase cascade							28.8083	28.8083	41.6193	41.6193																															35.2138	1
GO:0010744~positive regulation of macrophage derived foam cell differentiation					56.2362	56.2362	119.961	-119.961																																	-31.8623	1
GO:0010745~negative regulation of macrophage derived foam cell differentiation
GO:0010748~negative regulation of plasma membrane long-chain fatty acid transport									49.8845	-49.8845																															-49.8845	1
GO:0010751~negative regulation of nitric oxide mediated signal transduction									49.8845	-49.8845																															-49.8845	1
GO:0010754~negative regulation of cGMP-mediated signaling									49.8845	-49.8845																															-49.8845	1
GO:0010756~positive regulation of plasminogen activation					196.289	-196.289							102.154	-102.154																											-149.221	1
GO:0010757~negative regulation of plasminogen activation									24.9422	-24.9422																															-24.9422	1
GO:0010759~positive regulation of macrophage chemotaxis			38.5393	-38.5393	226.828	-226.828	51.6404	-51.6404	106.976	-106.976																															-105.996	1
GO:0010760~negative regulation of macrophage chemotaxis
GO:0010761~fibroblast migration	37.7289	37.7289			66.2593	-66.2593	154.515	154.515	247.743	247.743																															93.4318	1
GO:0010763~positive regulation of fibroblast migration									24.9422	-24.9422																															-24.9422	1
GO:0010765~positive regulation of sodium ion transport
GO:0010766~negative regulation of sodium ion transport
GO:0010771~negative regulation of cell morphogenesis involved in differentiation
GO:0010792~DNA double-strand break processing involved in repair via single-strand annealing
GO:0010793~regulation of mRNA export from nucleus
GO:0010800~positive regulation of peptidyl-threonine phosphorylation
GO:0010801~negative regulation of peptidyl-threonine phosphorylation
GO:0010803~regulation of tumor necrosis factor-mediated signaling pathway
GO:0010804~negative regulation of tumor necrosis factor-mediated signaling pathway
GO:0010807~regulation of synaptic vesicle priming					25.7672	-25.7672	46.3074	-46.3074	270.496	-270.496																															-114.19	1
GO:0010811~positive regulation of cell-substrate adhesion					159.218	159.218	234.722	234.722	164.234	149.982																															181.307	1
GO:0010812~negative regulation of cell-substrate adhesion									65.8598	-65.8598																															-65.8598	1
GO:0010813~neuropeptide catabolic process							31.8245	31.8245	50.1503	50.1503																															40.9874	1
GO:0010814~substance P catabolic process
GO:0010815~bradykinin catabolic process			20.4091	20.4091			56.7299	56.7299	120.763	120.763																															65.9675	1
GO:0010816~calcitonin catabolic process
GO:0010817~regulation of hormone levels
GO:0010818~T cell chemotaxis					111.937	-111.937	299.174	-299.174	1220.24	-1220.24																															-543.782	1
GO:0010820~positive regulation of T cell chemotaxis					185.397	-185.397																																			-185.397	1
GO:0010821~regulation of mitochondrion organization
GO:0010824~regulation of centrosome duplication
GO:0010825~positive regulation of centrosome duplication							194.368	194.368	74.5323	74.5323																															134.45	1
GO:0010826~negative regulation of centrosome duplication
GO:0010827~regulation of glucose transport
GO:0010828~positive regulation of glucose transport
GO:0010829~negative regulation of glucose transport
GO:0010830~regulation of myotube differentiation					84.6815	84.6815	51.3219	-51.3219																																	16.6798	1
GO:0010831~positive regulation of myotube differentiation
GO:0010832~negative regulation of myotube differentiation
GO:0010833~telomere maintenance via telomere lengthening							46.3892	46.3892	168.533	168.533																															107.461	1
GO:0010834~telomere maintenance via telomere shortening
GO:0010836~negative regulation of protein ADP-ribosylation
GO:0010837~regulation of keratinocyte proliferation
GO:0010838~positive regulation of keratinocyte proliferation
GO:0010839~negative regulation of keratinocyte proliferation
GO:0010842~retina layer formation	45.7237	-45.7237							19.5149	-19.5149			32.8688	-32.8688																											-32.7025	1
GO:0010845~positive regulation of reciprocal meiotic recombination							259.439	-259.439	1151.63	-1151.63			60.8787	-60.8787																											-490.648	1
GO:0010862~positive regulation of pathway-restricted SMAD protein phosphorylation	11.9139	-11.9139			32.9603	32.9603	121.604	121.604																																	47.5502	1
GO:0010866~regulation of triglyceride biosynthetic process					182.454	182.454	610.293	610.293	508.583	508.583																															433.777	1
GO:0010867~positive regulation of triglyceride biosynthetic process
GO:0010869~regulation of receptor biosynthetic process
GO:0010870~positive regulation of receptor biosynthetic process	60.2061	-60.2061																																							-60.2061	1
GO:0010871~negative regulation of receptor biosynthetic process
GO:0010872~regulation of cholesterol esterification
GO:0010873~positive regulation of cholesterol esterification	379.937	379.937																																							379.937	1
GO:0010874~regulation of cholesterol efflux
GO:0010875~positive regulation of cholesterol efflux
GO:0010878~cholesterol storage
GO:0010880~regulation of release of sequestered calcium ion into cytosol by sarcoplasmic reticulum
GO:0010881~regulation of cardiac muscle contraction by regulation of the release of sequestered calcium ion
GO:0010882~regulation of cardiac muscle contraction by calcium ion signaling
GO:0010883~regulation of lipid storage					123.851	123.851	1151.92	1151.92	862.394	862.394																															712.721	1
GO:0010884~positive regulation of lipid storage
GO:0010886~positive regulation of cholesterol storage					168.709	168.709	316.293	-316.293																																	-73.7922	1
GO:0010887~negative regulation of cholesterol storage
GO:0010888~negative regulation of lipid storage
GO:0010890~positive regulation of sequestering of triglyceride					182.454	182.454	610.293	610.293	508.583	508.583																															433.777	1
GO:0010891~negative regulation of sequestering of triglyceride	46.8097	46.8097							36.9255	-36.9255																															4.9421	1
GO:0010894~negative regulation of steroid biosynthetic process
GO:0010897~negative regulation of triglyceride catabolic process
GO:0010898~positive regulation of triglyceride catabolic process	62.4129	62.4129							49.234	-49.234																															6.58946	1
GO:0010902~positive regulation of very-low-density lipoprotein particle remodeling
GO:0010903~negative regulation of very-low-density lipoprotein particle remodeling	379.937	379.937																																							379.937	1
GO:0010906~regulation of glucose metabolic process					607.928	-607.928	55.9576	-55.9576	25.5402	-25.5402																															-229.809	1
GO:0010907~positive regulation of glucose metabolic process
GO:0010909~positive regulation of heparan sulfate proteoglycan biosynthetic process
GO:0010916~negative regulation of very-low-density lipoprotein particle clearance
GO:0010918~positive regulation of mitochondrial membrane potential
GO:0010920~negative regulation of inositol phosphate biosynthetic process
GO:0010922~positive regulation of phosphatase activity
GO:0010923~negative regulation of phosphatase activity
GO:0010925~positive regulation of inositol-polyphosphate 5-phosphatase activity
GO:0010933~positive regulation of macrophage tolerance induction
GO:0010934~macrophage cytokine production
GO:0010936~negative regulation of macrophage cytokine production
GO:0010940~positive regulation of necrotic cell death							354.833	354.833	440.125	440.125																															397.479	1
GO:0010941~regulation of cell death							65.5923	65.5923	47.2489	47.2489																															56.4206	1
GO:0010942~positive regulation of cell death
GO:0010944~negative regulation of transcription by competitive promoter binding	91.4475	-91.4475			89.5458	-89.5458			39.0298	-39.0298			65.7377	-65.7377																											-71.4402	1
GO:0010949~negative regulation of intestinal phytosterol absorption
GO:0010950~positive regulation of endopeptidase activity					44.5944	44.5944	649.758	649.758	559.802	559.802																															418.051	1
GO:0010951~negative regulation of endopeptidase activity
GO:0010952~positive regulation of peptidase activity							84.3657	-63.1493	16.7168	16.7168																															-23.2163	1
GO:0010955~negative regulation of protein processing					122.624	-122.624	88.7647	-88.7647																																	-105.695	1
GO:0010956~negative regulation of calcidiol 1-monooxygenase activity
GO:0010957~negative regulation of vitamin D biosynthetic process
GO:0010960~magnesium ion homeostasis
GO:0010966~regulation of phosphate transport
GO:0010971~positive regulation of G2/M transition of mitotic cell cycle
GO:0010975~regulation of neuron projection development
GO:0010976~positive regulation of neuron projection development
GO:0010977~negative regulation of neuron projection development					98.8532	-98.8532	109.179	-109.179					54.1501	-54.1501																											-87.3943	1
GO:0010980~positive regulation of vitamin D 24-hydroxylase activity
GO:0010983~positive regulation of high-density lipoprotein particle clearance
GO:0010987~negative regulation of high-density lipoprotein particle clearance
GO:0010989~negative regulation of low-density lipoprotein particle clearance
GO:0010991~negative regulation of SMAD protein complex assembly
GO:0010994~free ubiquitin chain polymerization					104.042	104.042	471.654	471.654	317.38	317.38																															297.692	1
GO:0010999~regulation of eIF2 alpha phosphorylation by heme							909.33	909.33	547.315	547.315																															728.323	1
GO:0012501~programmed cell death					29.6557	29.6557	91.337	91.337	44.3787	44.3787																															55.1238	1
GO:0012502~induction of programmed cell death
GO:0014002~astrocyte development
GO:0014003~oligodendrocyte development					75.537	-6.3646	284.401	221.721	380.717	151.209																															122.189	1
GO:0014010~Schwann cell proliferation
GO:0014012~peripheral nervous system axon regeneration
GO:0014013~regulation of gliogenesis
GO:0014015~positive regulation of gliogenesis
GO:0014028~notochord formation					998.401	-998.401	124.026	-124.026	131.016	-131.016																															-417.815	1
GO:0014029~neural crest formation
GO:0014032~neural crest cell development
GO:0014033~neural crest cell differentiation
GO:0014034~neural crest cell fate commitment
GO:0014037~Schwann cell differentiation							57.0656	-57.0656	44.4479	-44.4479																															-50.7568	1
GO:0014043~negative regulation of neuron maturation
GO:0014044~Schwann cell development
GO:0014047~glutamate secretion
GO:0014048~regulation of glutamate secretion
GO:0014049~positive regulation of glutamate secretion
GO:0014051~gamma-aminobutyric acid secretion
GO:0014054~positive regulation of gamma-aminobutyric acid secretion
GO:0014059~regulation of dopamine secretion
GO:0014065~phosphatidylinositol 3-kinase cascade					205.205	205.205	297.644	297.644	117.094	117.094																															206.648	1
GO:0014066~regulation of phosphatidylinositol 3-kinase cascade
GO:0014067~negative regulation of phosphatidylinositol 3-kinase cascade
GO:0014068~positive regulation of phosphatidylinositol 3-kinase cascade					69.0393	7.24023	57.6062	27.4547	82.3883	82.3883																															39.0277	1
GO:0014070~response to organic cyclic compound
GO:0014706~striated muscle tissue development
GO:0014707~branchiomeric skeletal muscle development
GO:0014718~positive regulation of satellite cell activation involved in skeletal muscle regeneration
GO:0014740~negative regulation of muscle hyperplasia
GO:0014806~smooth muscle hyperplasia
GO:0014808~release of sequestered calcium ion into cytosol by sarcoplasmic reticulum					111.937	-111.937	299.174	-299.174	1220.24	-1220.24																															-543.782	1
GO:0014809~regulation of skeletal muscle contraction by regulation of release of sequestered calcium ion
GO:0014813~satellite cell commitment
GO:0014816~satellite cell differentiation
GO:0014819~regulation of skeletal muscle contraction
GO:0014822~detection of wounding
GO:0014823~response to activity
GO:0014824~artery smooth muscle contraction
GO:0014826~vein smooth muscle contraction
GO:0014827~intestine smooth muscle contraction
GO:0014834~satellite cell maintenance involved in skeletal muscle regeneration
GO:0014846~esophagus smooth muscle contraction
GO:0014850~response to muscle activity	90.3092	-90.3092																																							-90.3092	1
GO:0014853~regulation of excitatory postsynaptic membrane potential involved in skeletal muscle contraction
GO:0014889~muscle atrophy
GO:0014894~response to denervation involved in regulation of muscle adaptation
GO:0014896~muscle hypertrophy
GO:0014898~cardiac muscle hypertrophy in response to stress
GO:0014902~myotube differentiation
GO:0014904~myotube cell development
GO:0014908~myotube differentiation involved in skeletal muscle regeneration
GO:0014909~smooth muscle cell migration					28.9797	28.9797	152.354	152.354	130.554	130.554																															103.963	1
GO:0014910~regulation of smooth muscle cell migration							90.4546	-90.4546																																	-90.4546	1
GO:0014911~positive regulation of smooth muscle cell migration					185.397	-185.397																																			-185.397	1
GO:0014912~negative regulation of smooth muscle cell migration
GO:0014916~regulation of lung blood pressure	82.0605	82.0605																																							82.0605	1
GO:0015012~heparan sulfate proteoglycan biosynthetic process
GO:0015014~heparan sulfate proteoglycan biosynthetic process, polysaccharide chain biosynthetic process					49.2502	-49.2502																																			-49.2502	1
GO:0015015~heparan sulfate proteoglycan biosynthetic process, enzymatic modification
GO:0015031~protein transport	5.82598	0.975205	6.03386	3.469	43.0652	-6.25744	64.4343	13.0082	47.86	33.5408																															8.94716	1
GO:0015074~DNA integration
GO:0015669~gas transport
GO:0015670~carbon dioxide transport					26.0355	-26.0355			48.3603	-48.3603			20.6444	-20.6444																											-31.6801	1
GO:0015671~oxygen transport
GO:0015672~monovalent inorganic cation transport
GO:0015677~copper ion import
GO:0015680~intracellular copper ion transport			192.13	-192.13	571.064	-571.064					78.8976	-78.8976																													-280.697	1
GO:0015693~magnesium ion transport					303.658	303.658	658.07	658.07	319.319	319.319																															427.016	1
GO:0015696~ammonium transport					52.071	-52.071							41.2888	-41.2888																											-46.6799	1
GO:0015701~bicarbonate transport
GO:0015705~iodide transport
GO:0015707~nitrite transport
GO:0015711~organic anion transport
GO:0015721~bile acid and bile salt transport
GO:0015747~urate transport
GO:0015758~glucose transport					297.875	-297.875																																			-297.875	1
GO:0015760~glucose-6-phosphate transport
GO:0015791~polyol transport
GO:0015793~glycerol transport					26.0355	-26.0355							20.6444	-20.6444																											-23.34	1
GO:0015804~neutral amino acid transport
GO:0015805~S-adenosylmethionine transport
GO:0015807~L-amino acid transport
GO:0015809~arginine transport
GO:0015813~L-glutamate transport	25.2772	-25.2772			29.4462	29.4462	137.822	137.822	67.9945	67.9945																															52.4964	1
GO:0015816~glycine transport
GO:0015820~leucine transport
GO:0015823~phenylalanine transport
GO:0015824~proline transport
GO:0015827~tryptophan transport
GO:0015833~peptide transport
GO:0015837~amine transport
GO:0015840~urea transport
GO:0015844~monoamine transport
GO:0015855~pyrimidine base transport
GO:0015864~pyrimidine nucleoside transport
GO:0015867~ATP transport
GO:0015868~purine ribonucleotide transport
GO:0015871~choline transport	50.5544	-50.5544			58.8924	58.8924	275.644	275.644	135.989	135.989																															104.993	1
GO:0015872~dopamine transport
GO:0015879~carnitine transport
GO:0015882~L-ascorbic acid transport
GO:0015884~folic acid transport
GO:0015886~heme transport
GO:0015889~cobalamin transport
GO:0015891~siderophore transport
GO:0015893~drug transport
GO:0015908~fatty acid transport					33.3704	-33.3704	67.2335	-67.2335	68.9231	-68.9231																															-56.509	1
GO:0015909~long-chain fatty acid transport
GO:0015911~plasma membrane long-chain fatty acid transport
GO:0015914~phospholipid transport
GO:0015918~sterol transport
GO:0015920~lipopolysaccharide transport
GO:0015936~coenzyme A metabolic process	81.9691	-81.9691	105.216	105.216	328.416	328.416	856.846	-856.846																																	-126.296	1
GO:0015937~coenzyme A biosynthetic process
GO:0015939~pantothenate metabolic process
GO:0015966~diadenosine tetraphosphate biosynthetic process
GO:0015969~guanosine tetraphosphate metabolic process
GO:0015986~ATP synthesis coupled proton transport					40.0816	-40.0816	108.657	-108.657	115.386	-115.386																															-88.0413	1
GO:0015991~ATP hydrolysis coupled proton transport	6.25376	-6.25376	8.87609	3.5617	108.867	-9.16229	96.0768	29.5432	73.8552	26.2903																															8.79583	1
GO:0015992~proton transport	2.57508	-2.57508	11.3338	4.76901	104.041	-37.1763	106.941	-37.0502	84.8002	-27.1518																															-19.8369	1
GO:0015993~molecular hydrogen transport
GO:0016032~viral reproduction
GO:0016042~lipid catabolic process	14.4789	14.4789			34.1496	-22.7716	80.5086	-3.25704	27.4199	2.80416																															-2.18639	1
GO:0016043~cellular component organization
GO:0016044~cellular membrane organization
GO:0016045~detection of bacterium
GO:0016048~detection of temperature stimulus
GO:0016049~cell growth							11.399	-11.399	20.2279	20.2279																															4.41443	1
GO:0016050~vesicle organization
GO:0016051~carbohydrate biosynthetic process
GO:0016052~carbohydrate catabolic process
GO:0016055~Wnt receptor signaling pathway					39.4066	11.4004	75.6627	48.6344	75.2184	66.3245																															42.1198	1
GO:0016064~immunoglobulin mediated immune response
GO:0016070~RNA metabolic process					57.5353	57.5353	158.407	128.962	152.664	101.664																															96.0539	1
GO:0016071~mRNA metabolic process
GO:0016075~rRNA catabolic process
GO:0016078~tRNA catabolic process
GO:0016079~synaptic vesicle exocytosis					223.793	-223.793																																			-223.793	1
GO:0016080~synaptic vesicle targeting	50.5544	-50.5544			58.8924	58.8924	275.644	275.644	135.989	135.989																															104.993	1
GO:0016082~synaptic vesicle priming							103.603	103.603	245.712	245.712																															174.658	1
GO:0016095~polyprenol catabolic process
GO:0016098~monoterpenoid metabolic process
GO:0016119~carotene metabolic process					107.152	107.152																																			107.152	1
GO:0016125~sterol metabolic process
GO:0016126~sterol biosynthetic process
GO:0016139~glycoside catabolic process
GO:0016142~O-glycoside catabolic process
GO:0016180~snRNA processing
GO:0016188~synaptic vesicle maturation					114.388	-114.388																																			-114.388	1
GO:0016191~synaptic vesicle uncoating							103.603	103.603	245.712	245.712																															174.658	1
GO:0016192~vesicle-mediated transport	5.39379	2.74611	5.57384	-1.90861	86.3543	-4.18143	68.5761	43.2914	67.2252	67.2252	2.82784	-2.82784	1.66247	-1.66247																											14.6689	1
GO:0016197~endosome transport													45.7576	-45.7576																											-45.7576	1
GO:0016198~axon choice point recognition
GO:0016199~axon midline choice point recognition
GO:0016202~regulation of striated muscle tissue development
GO:0016226~iron-sulfur cluster assembly					40.9352	40.9352			81.611	-81.611																															-20.3379	1
GO:0016233~telomere capping
GO:0016236~macroautophagy					97.7776	-97.7776			31.0222	31.0222																															-33.3777	1
GO:0016239~positive regulation of macroautophagy
GO:0016242~negative regulation of macroautophagy
GO:0016265~death					91.045	-91.045	14.4868	-14.4868	133.382	-133.382																															-79.6379	1
GO:0016266~O-glycan processing
GO:0016310~phosphorylation
GO:0016311~dephosphorylation					48.0698	25.7304	73.5835	73.5835	55.2067	40.1756																															46.4965	1
GO:0016322~neuron remodeling
GO:0016331~morphogenesis of embryonic epithelium
GO:0016337~cell-cell adhesion	3.61103	-3.61103	6.55396	-6.55396	62.1506	-53.7374	46.2829	-6.90513	15.4995	15.4995	7.29196	-7.29196																													-10.4333	1
GO:0016338~calcium-independent cell-cell adhesion							94.6066	-94.6066	74.5044	-17.8289																															-56.2178	1
GO:0016339~calcium-dependent cell-cell adhesion
GO:0016340~calcium-dependent cell-matrix adhesion
GO:0016358~dendrite development
GO:0016444~somatic cell DNA recombination
GO:0016445~somatic diversification of immunoglobulins
GO:0016446~somatic hypermutation of immunoglobulin genes					117.836	117.836	491.964	491.964	499.598	499.598																															369.799	1
GO:0016447~somatic recombination of immunoglobulin gene segments
GO:0016458~gene silencing
GO:0016476~regulation of embryonic cell shape
GO:0016477~cell migration					85.0706	-57.5581	84.931	16.6113	106.686	87.9698																															15.6743	1
GO:0016480~negative regulation of transcription from RNA polymerase III promoter							38.0438	-38.0438	29.6319	-29.6319																															-33.8379	1
GO:0016482~cytoplasmic transport
GO:0016485~protein processing	5.05544	-5.05544			9.66041	9.66041	61.1803	61.1803	30.0879	30.0879																															23.9683	1
GO:0016486~peptide hormone processing
GO:0016525~negative regulation of angiogenesis					50.6761	-19.7871	98.4428	-63.1032	15.8456	-2.29424																															-28.3949	1
GO:0016539~intein-mediated protein splicing
GO:0016540~protein autoprocessing
GO:0016553~base conversion or substitution editing									191.387	191.387																															191.387	1
GO:0016554~cytidine to uridine editing
GO:0016556~mRNA modification	59.682	59.682					169.411	-169.411	65.6371	65.6371	72.7335	72.7335																													7.16044	1
GO:0016557~peroxisome membrane biogenesis					133.458	21.8366	363.098	303.264	253.053	253.053																															192.718	1
GO:0016558~protein import into peroxisome matrix
[truncated: 4,269 more rows]

## Sheet: GO BP Sorted by comparis
-65	1000	500		-30				-14				1				14				28				49
GO:0019428~allantoin biosynthetic process	671.326	671.326	100	GO:0006584~catecholamine metabolic process	491.443	-491.443	100	GO:0006467~protein thiol-disulfide exchange	1393.44	-1393.44	100	GO:0002090~regulation of receptor internalization	1455.57	1455.57	100	GO:0022617~extracellular matrix disassembly	1362.59	1362.59	100	GO:0002357~defense response to tumor cell	329.955	-329.955	100	GO:0001957~intramembranous ossification	252.28	-252.28	100
GO:0002740~negative regulation of cytokine secretion involved in immune response	379.937	379.937	50	GO:0022618~ribonucleoprotein complex assembly	235.857	-235.857	50	GO:0003183~mitral valve morphogenesis	998.401	-998.401	50	GO:0090244~Wnt receptor signaling pathway involved in somitogenesis	1455.57	1455.57	50	GO:0031581~hemidesmosome assembly	1362.59	1362.59	50	GO:0002418~immune response to tumor cell	329.955	-329.955	50	GO:0030574~collagen catabolic process	252.28	-252.28	50
GO:0010873~positive regulation of cholesterol esterification	379.937	379.937	-50	GO:0015680~intracellular copper ion transport	192.13	-192.13	-50	GO:0014028~notochord formation	998.401	-998.401	-50	GO:0010883~regulation of lipid storage	1151.92	1151.92	-50	GO:0010818~T cell chemotaxis	1220.24	-1220.24	-50	GO:0003229~ventricular cardiac muscle tissue development	225.09	-225.09	-50	GO:0045103~intermediate filament-based process	162.45	-162.45	-50
GO:0010903~negative regulation of very-low-density lipoprotein particle remodeling	379.937	379.937	1	GO:0051353~positive regulation of oxidoreductase activity	192.13	-192.13	1	GO:0043535~regulation of blood vessel endothelial cell migration	998.401	-998.401	1	GO:0000185~activation of MAPKKK activity	1046.08	1046.08	1	GO:0014808~release of sequestered calcium ion into cytosol by sarcoplasmic reticulum	1220.24	-1220.24	1	GO:0031076~embryonic camera-type eye development	225.09	-225.09	1	GO:0060020~Bergmann glial cell differentiation	162.45	-162.45	1
GO:0030300~regulation of intestinal cholesterol absorption	379.937	379.937	1	GO:0006467~protein thiol-disulfide exchange	164.802	-164.802	1	GO:0061002~negative regulation of dendritic spine morphogenesis	998.401	-998.401	1	GO:0006691~leukotriene metabolic process	1018.82	1018.82	1	GO:0023052~signaling	1220.24	-1220.24	1	GO:0042633~hair cycle	225.09	-225.09	1	GO:0006112~energy reserve metabolic process	154.222	-154.222	1
GO:0032488~Cdc42 protein signal transduction	379.937	379.937	1	GO:0090083~regulation of inclusion body assembly	164.294	164.294	1	GO:0018401~peptidyl-proline hydroxylation to 4-hydroxy-L-proline	974.094	-974.094	1	GO:0035280~miRNA loading onto RISC involved in gene silencing by miRNA	954.994	954.994	1	GO:0043308~eosinophil degranulation	1220.24	-1220.24	1	GO:0048871~multicellular organismal homeostasis	225.09	-225.09	1	GO:0007191~activation of adenylate cyclase activity by dopamine receptor signaling pathway	154.222	-154.222	1
GO:0034380~high-density lipoprotein particle assembly	379.937	379.937	1	GO:0008202~steroid metabolic process	163.814	-163.814	1	GO:0002064~epithelial cell development	855.922	-855.922	1	GO:0046782~regulation of viral transcription	954.994	954.994	1	GO:0071621~granulocyte chemotaxis	1220.24	-1220.24	1	GO:0030853~negative regulation of granulocyte differentiation	159.482	-159.482	1	GO:0007606~sensory perception of chemical stimulus	154.222	-154.222	1
GO:0042158~lipoprotein biosynthetic process	379.937	379.937	1	GO:0031247~actin rod assembly	155.513	155.513	1	GO:0005989~lactose biosynthetic process	855.922	-855.922	1	GO:0031536~positive regulation of exit from mitosis	943.307	943.307	1	GO:2000503~positive regulation of natural killer cell chemotaxis	1220.24	-1220.24	1	GO:0031247~actin rod assembly	121.166	121.166	1	GO:0040032~post-embryonic body morphogenesis	154.222	-154.222	1
GO:0050713~negative regulation of interleukin-1 beta secretion	379.937	379.937	1	GO:0071318~cellular response to ATP	155.513	155.513	1	GO:0007341~penetration of zona pellucida	855.922	-855.922	1	GO:0035552~oxidative single-stranded DNA demethylation	921.46	921.46	1	GO:0006344~maintenance of chromatin silencing	1151.63	-1151.63	1	GO:0071318~cellular response to ATP	121.166	121.166	1	GO:0003404~optic vesicle morphogenesis	131.475	-131.475	1
GO:0051345~positive regulation of hydrolase activity	379.937	379.937	1	GO:0071539~protein localization to centrosome	133.852	133.852	1	GO:0045136~development of secondary sexual characteristics	855.922	-855.922	1	GO:0000733~DNA strand renaturation	919.11	919.11	1	GO:0007288~sperm axoneme assembly	1151.63	-1151.63	1	GO:0003215~cardiac right ventricle morphogenesis	112.545	-112.545	1	GO:0003409~optic cup structural organization	131.475	-131.475	1
GO:0051347~positive regulation of transferase activity	379.937	379.937	1	GO:0001523~retinoid metabolic process	115.618	-115.618	1	GO:0060046~regulation of acrosome reaction	855.922	-855.922	1	GO:0002326~B cell lineage commitment	919.11	919.11	1	GO:0010845~positive regulation of reciprocal meiotic recombination	1151.63	-1151.63	1	GO:0060428~lung epithelium development	110.648	110.648	1	GO:0021559~trigeminal nerve development	131.475	-131.475	1
GO:0070508~cholesterol import	379.937	379.937	1	GO:0007016~cytoskeletal anchoring at plasma membrane	109.689	109.689	1	GO:0060054~positive regulation of epithelial cell proliferation involved in wound healing	855.922	-855.922	1	GO:0002360~T cell lineage commitment	919.11	919.11	1	GO:0033128~negative regulation of histone phosphorylation	1151.63	-1151.63	1	GO:0006584~catecholamine metabolic process	108.729	-108.729	1	GO:0021623~oculomotor nerve formation	131.475	-131.475	1
GO:0006144~purine base metabolic process	335.663	335.663	1	GO:0043486~histone exchange	107.022	107.022	1	GO:0060055~angiogenesis involved in wound healing	855.922	-855.922	1	GO:0009792~embryo development ending in birth or egg hatching	919.11	919.11	1	GO:0051026~chiasma assembly	1151.63	-1151.63	1	GO:0000083~regulation of transcription involved in G1/S phase of mitotic cell cycle	102.195	-102.195	1	GO:0070172~positive regulation of tooth mineralization	131.475	-131.475	1
GO:0006956~complement activation	235.41	235.41	1	GO:0015936~coenzyme A metabolic process	105.216	105.216	1	GO:0006584~catecholamine metabolic process	791.843	-791.843	1	GO:0010999~regulation of eIF2 alpha phosphorylation by heme	909.33	909.33	1	GO:0070076~histone lysine demethylation	1151.63	-1151.63	1	GO:0045445~myoblast differentiation	102.195	-102.195	1	GO:0071281~cellular response to iron ion	131.475	-131.475	1
GO:0032400~melanosome localization	217.602	217.602	1	GO:0043666~regulation of phosphoprotein phosphatase activity	103.675	103.675	1	GO:0006556~S-adenosylmethionine biosynthetic process	703.071	-703.071	1	GO:0046501~protoporphyrinogen IX metabolic process	909.33	909.33	1	GO:0070193~synaptonemal complex organization	1151.63	-1151.63	1	GO:0006467~protein thiol-disulfide exchange	101.212	-101.212	1	GO:0001955~blood vessel maturation	126.14	-126.14	1
GO:0070889~platelet alpha granule organization	217.602	217.602	1	GO:0003229~ventricular cardiac muscle tissue development	100.933	-100.933	1	GO:0007638~mechanosensory behavior	621.508	621.508	1	GO:0046986~negative regulation of hemoglobin biosynthetic process	909.33	909.33	1	GO:0002281~macrophage activation involved in immune response	1032.48	1032.48	1	GO:0051014~actin filament severing	91.9048	-91.9048	1	GO:0060346~bone trabecula formation	126.14	-126.14	1
GO:0043534~blood vessel endothelial cell migration	189.969	189.969	1	GO:0031076~embryonic camera-type eye development	100.933	-100.933	1	GO:0022618~ribonucleoprotein complex assembly	616.154	-616.154	1	GO:0034244~negative regulation of transcription elongation from RNA polymerase II promoter	894.264	894.264	1	GO:0002502~peptide antigen assembly with MHC class I protein complex	985.433	985.433	1	GO:0022618~ribonucleoprotein complex assembly	89.5338	-89.5338	1	GO:0048701~embryonic cranial skeleton morphogenesis	115.411	-115.411	1
GO:0003404~optic vesicle morphogenesis	182.895	-182.895	1	GO:0042633~hair cycle	100.933	-100.933	1	GO:0010906~regulation of glucose metabolic process	607.928	-607.928	1	GO:0009313~oligosaccharide catabolic process	893.743	893.743	1	GO:0040020~regulation of meiosis	985.433	985.433	1	GO:0043666~regulation of phosphoprotein phosphatase activity	80.7775	80.7775	1	GO:0060428~lung epithelium development	110.09	110.09	1
GO:0003409~optic cup structural organization	182.895	-182.895	1	GO:0048871~multicellular organismal homeostasis	100.933	-100.933	1	GO:0043568~positive regulation of insulin-like growth factor receptor signaling pathway	607.928	-607.928	1	GO:0043985~histone H4-R3 methylation	865.129	865.129	1	GO:0048387~negative regulation of retinoic acid receptor signaling pathway	985.433	985.433	1	GO:0045650~negative regulation of macrophage differentiation	79.7409	-79.7409	1	GO:0001894~tissue homeostasis	102.815	-102.815	1
GO:0021559~trigeminal nerve development	182.895	-182.895	1	GO:0071894~histone H2B conserved C-terminal lysine ubiquitination	79.5693	79.5693	1	GO:0015680~intracellular copper ion transport	571.064	-571.064	1	GO:0007009~plasma membrane organization	860.552	860.552	1	GO:0000185~activation of MAPKKK activity	921.55	921.55	1	GO:0015680~intracellular copper ion transport	78.8976	-78.8976	1	GO:0071514~genetic imprinting	102.815	-102.815	1
GO:0021623~oculomotor nerve formation	182.895	-182.895	1	GO:0030001~metal ion transport	76.8519	-76.8519	1	GO:0051353~positive regulation of oxidoreductase activity	571.064	-571.064	1	GO:0008582~regulation of synaptic growth at neuromuscular junction	860.552	860.552	1	GO:0010883~regulation of lipid storage	862.394	862.394	1	GO:0051353~positive regulation of oxidoreductase activity	78.8976	-78.8976	1	GO:0010756~positive regulation of plasminogen activation	102.154	-102.154	1
GO:0070172~positive regulation of tooth mineralization	182.895	-182.895	1	GO:0007028~cytoplasm organization	68.349	68.349	1	GO:0007379~segment specification	564.072	-564.072	1	GO:0015936~coenzyme A metabolic process	856.846	-856.846	1	GO:0002634~regulation of germinal center formation	854.773	854.773	1	GO:0016556~mRNA modification	72.7335	72.7335	1	GO:0019388~galactose catabolic process	96.7875	-96.7875	1
GO:0071281~cellular response to iron ion	182.895	-182.895	1	GO:0035617~stress granule disassembly	68.349	68.349	1	GO:0021571~rhombomere 5 development	564.072	-564.072	1	GO:0031214~biomineral tissue development	821.526	821.526	1	GO:0034140~negative regulation of toll-like receptor 3 signaling pathway	854.773	854.773	1	GO:0090083~regulation of inclusion body assembly	72.5933	72.5933	1	GO:0034314~Arp2/3 complex-mediated actin nucleation	91.5152	-91.5152	1
GO:0010467~gene expression	181.386	-181.386	1	GO:0019358~nicotinate nucleotide salvage	67.4766	67.4766	1	GO:0021572~rhombomere 6 development	564.072	-564.072	1	GO:0006285~base-excision repair, AP site formation	815.521	815.521	1	GO:0034148~negative regulation of toll-like receptor 5 signaling pathway	854.773	854.773	1	GO:0019835~cytolysis	65.991	-65.991	1	GO:0030500~regulation of bone mineralization	87.0216	-87.0216	1
GO:0006542~glutamine biosynthetic process	162.275	-162.275	1	GO:0002357~defense response to tumor cell	63.9481	-63.9481	1	GO:0035284~brain segmentation	564.072	-564.072	1	GO:0000089~mitotic metaphase	795.816	795.816	1	GO:0050869~negative regulation of B cell activation	854.773	854.773	1	GO:0051299~centrosome separation	65.0375	65.0375	1	GO:0070208~protein heterotrimerization	82.3825	-82.3825	1
GO:0034141~positive regulation of toll-like receptor 3 signaling pathway	133.258	-133.258	1	GO:0002418~immune response to tumor cell	63.9481	-63.9481	1	GO:0031214~biomineral tissue development	557.264	557.264	1	GO:0071985~multivesicular body sorting pathway	768.857	768.857	1	GO:0070429~negative regulation of nucleotide-binding oligomerization domain containing 1 signaling pathway	854.773	854.773	1	GO:0030041~actin filament polymerization	61.2699	-61.2699	1	GO:0070307~lens fiber cell development	81.2252	-81.2252	1
GO:0034145~positive regulation of toll-like receptor 4 signaling pathway	133.258	-133.258	1	GO:0032400~melanosome localization	62.0816	-62.0816	1	GO:0000002~mitochondrial genome maintenance	529.52	-529.52	1	GO:0046600~negative regulation of centriole replication	750.503	750.503	1	GO:0070433~negative regulation of nucleotide-binding oligomerization domain containing 2 signaling pathway	854.773	854.773	1	GO:0002502~peptide antigen assembly with MHC class I protein complex	60.146	60.146	1	GO:0006256~UDP catabolic process	77.4801	-77.4801	1
GO:0043331~response to dsRNA	133.258	-133.258	1	GO:0070889~platelet alpha granule organization	62.0816	-62.0816	1	GO:0032836~glomerular basement membrane development	529.52	-529.52	1	GO:0090231~regulation of spindle checkpoint	750.503	750.503	1	GO:0072573~tolerance induction to lipopolysaccharide	854.773	854.773	1	GO:0040020~regulation of meiosis	60.146	60.146	1	GO:0045672~positive regulation of osteoclast differentiation	77.1112	-77.1112	1
GO:0043486~histone exchange	127.803	-127.803	1	GO:0032680~regulation of tumor necrosis factor production	61.0003	-61.0003	1	GO:0001523~retinoid metabolic process	527.505	-527.505	1	GO:0006303~double-strand break repair via nonhomologous end joining	744.563	744.563	1	GO:2000349~negative regulation of CD40 signaling pathway	854.773	854.773	1	GO:0048387~negative regulation of retinoic acid receptor signaling pathway	60.146	60.146	1	GO:0006467~protein thiol-disulfide exchange	75.49	-75.49	1
GO:0008299~isoprenoid biosynthetic process	127.696	-127.696	1	GO:0016584~nucleosome positioning	57.289	-57.289	1	GO:0003180~aortic valve morphogenesis	499.201	-499.201	1	GO:0048642~negative regulation of skeletal muscle tissue development	742.8	712.772	1	GO:0033147~negative regulation of intracellular estrogen receptor signaling pathway	821.667	821.667	1	GO:0006348~chromatin silencing at telomere	59.2571	59.2571	1	GO:0051216~cartilage development	68.8188	-68.8188	1
GO:0006656~phosphatidylcholine biosynthetic process	126.646	126.646	1	GO:0060236~regulation of mitotic spindle organization	55.8199	55.8199	1	GO:0003199~endocardial cushion to mesenchymal transition involved in heart valve formation	499.201	-499.201	1	GO:0060708~spongiotrophoblast differentiation	739.513	739.513	1	GO:0051930~regulation of sensory perception of pain	812.53	-407.707	1	GO:0045616~regulation of keratinocyte differentiation	55.3241	55.3241	1	GO:0006403~RNA localization	67.2429	-67.2429	1
GO:0008202~steroid metabolic process	126.646	126.646	1	GO:0042982~amyloid precursor protein metabolic process	55.4163	-55.4163	1	GO:0044342~type B pancreatic cell proliferation	486.343	-486.343	1	GO:0060713~labyrinthine layer morphogenesis	739.513	739.513	1	GO:0002090~regulation of receptor internalization	797.747	797.747	1	GO:0070431~nucleotide-binding oligomerization domain containing 2 signaling pathway	51.2271	-51.2271	1	GO:0010944~negative regulation of transcription by competitive promoter binding	65.7377	-65.7377	1
GO:0008211~glucocorticoid metabolic process	126.646	126.646	1	GO:0090003~regulation of establishment of protein localization in plasma membrane	55.4163	-55.4163	1	GO:0046322~negative regulation of fatty acid oxidation	464.364	-464.364	1	GO:0000239~pachytene	737.946	737.946	1	GO:0090244~Wnt receptor signaling pathway involved in somitogenesis	797.747	797.747	1	GO:0045184~establishment of protein localization	51.0973	-51.0973	1	GO:2000378~negative regulation of reactive oxygen species metabolic process	65.7377	-65.7377	1
GO:0051346~negative regulation of hydrolase activity	126.646	126.646	1	GO:0090118~receptor-mediated endocytosis of low-density lipoprotein particle involved in cholesterol transport	55.4163	-55.4163	1	GO:0090181~regulation of cholesterol metabolic process	464.364	-464.364	1	GO:0000289~nuclear-transcribed mRNA poly(A) tail shortening	737.946	737.946	1	GO:0000239~pachytene	749.397	749.397	1	GO:0006003~fructose 2,6-bisphosphate metabolic process	48.0733	48.0733	1	GO:0001958~endochondral ossification	61.6889	-61.6889	1
GO:2000378~negative regulation of reactive oxygen species metabolic process	126.46	-126.46	1	GO:0001662~behavioral fear response	54.4926	54.4926	1	GO:0002479~antigen processing and presentation of exogenous peptide antigen via MHC class I, TAP-dependent	455.715	-455.715	1	GO:0007060~male meiosis chromosome segregation	737.946	737.946	1	GO:0000289~nuclear-transcribed mRNA poly(A) tail shortening	749.397	749.397	1	GO:0000077~DNA damage checkpoint	47.1618	-34.594	1	GO:0007610~behavior	61.6889	-61.6889	1
GO:0006958~complement activation, classical pathway	117.705	117.705	1	GO:0007270~neuron-neuron synaptic transmission	54.4926	54.4926	1	GO:0050823~peptide antigen stabilization	455.715	-455.715	1	GO:0007131~reciprocal meiotic recombination	737.946	737.946	1	GO:0007060~male meiosis chromosome segregation	749.397	749.397	1	GO:0045446~endothelial cell differentiation	45.728	-45.728	1	GO:0006344~maintenance of chromatin silencing	60.8787	-60.8787	1
GO:0045292~nuclear mRNA cis splicing, via spliceosome	112.006	-112.006	1	GO:0034765~regulation of ion transmembrane transport	54.4926	54.4926	1	GO:0002526~acute inflammatory response	427.961	-427.961	1	GO:0043060~meiotic metaphase I plate congression	737.946	737.946	1	GO:0007131~reciprocal meiotic recombination	749.397	749.397	1	GO:0050927~positive regulation of positive chemotaxis	45.728	-45.728	1	GO:0007288~sperm axoneme assembly	60.8787	-60.8787	1
GO:0032418~lysosome localization	108.801	108.801	1	GO:0044070~regulation of anion transport	54.4926	54.4926	1	GO:0051270~regulation of cellular component movement	427.961	-427.961	1	GO:0051257~spindle midzone assembly involved in meiosis	737.946	737.946	1	GO:0043060~meiotic metaphase I plate congression	749.397	749.397	1	GO:0051260~protein homooligomerization	41.2444	-41.2444	1	GO:0010845~positive regulation of reciprocal meiotic recombination	60.8787	-60.8787	1
GO:0035067~negative regulation of histone acetylation	105.786	-105.786	1	GO:0030595~leukocyte chemotaxis	50.6154	-50.6154	1	GO:0060058~positive regulation of apoptosis involved in mammary gland involution	427.961	-427.961	1	GO:0000904~cell morphogenesis involved in differentiation	727.786	727.786	1	GO:0051257~spindle midzone assembly involved in meiosis	749.397	749.397	1	GO:0043171~peptide catabolic process	37.4938	-37.4938	1	GO:0033128~negative regulation of histone phosphorylation	60.8787	-60.8787	1
GO:0006695~cholesterol biosynthetic process	97.7113	10.8422	1	GO:0003215~cardiac right ventricle morphogenesis	50.4664	-50.4664	1	GO:0022409~positive regulation of cell-cell adhesion	391.013	391.013	1	GO:0002634~regulation of germinal center formation	725.143	725.143	1	GO:0034088~maintenance of mitotic sister chromatid cohesion	740.706	740.706	1	GO:0007175~negative regulation of epidermal growth factor-activated receptor activity	36.8828	36.8828	1	GO:0051026~chiasma assembly	60.8787	-60.8787	1
GO:0001935~endothelial cell proliferation	94.9843	94.9843	1	GO:0007021~tubulin complex assembly	49.0803	49.0803	1	GO:0070431~nucleotide-binding oligomerization domain containing 2 signaling pathway	377.429	-377.429	1	GO:0034140~negative regulation of toll-like receptor 3 signaling pathway	725.143	725.143	1	GO:0007009~plasma membrane organization	724.231	724.231	1	GO:0031953~negative regulation of protein autophosphorylation	36.8828	36.8828	1	GO:0070076~histone lysine demethylation	60.8787	-60.8787	1
GO:0006672~ceramide metabolic process	94.3223	94.3223	1	GO:0042743~hydrogen peroxide metabolic process	48.6471	48.6471	1	GO:0002357~defense response to tumor cell	372.321	-372.321	1	GO:0034148~negative regulation of toll-like receptor 5 signaling pathway	725.143	725.143	1	GO:0008582~regulation of synaptic growth at neuromuscular junction	724.231	724.231	1	GO:0060236~regulation of mitotic spindle organization	36.3165	36.3165	1	GO:0070193~synaptonemal complex organization	60.8787	-60.8787	1
GO:0019752~carboxylic acid metabolic process	94.3223	94.3223	1	GO:0051583~dopamine uptake	48.6471	48.6471	1	GO:0002418~immune response to tumor cell	372.321	-372.321	1	GO:0050869~negative regulation of B cell activation	725.143	725.143	1	GO:0000733~DNA strand renaturation	703.747	703.747	1	GO:0008202~steroid metabolic process	36.243	-36.243	1	GO:0045616~regulation of keratinocyte differentiation	55.0451	55.0451	1
GO:0010944~negative regulation of transcription by competitive promoter binding	91.4475	-91.4475	1	GO:0060081~membrane hyperpolarization	48.6471	48.6471	1	GO:0090305~nucleic acid phosphodiester bond hydrolysis	368.076	368.076	1	GO:0070429~negative regulation of nucleotide-binding oligomerization domain containing 1 signaling pathway	725.143	725.143	1	GO:0002326~B cell lineage commitment	703.747	703.747	1	GO:0051607~defense response to virus	32.9955	-32.9955	1	GO:0043589~skin morphogenesis	54.971	-10.9349	1
GO:0045084~positive regulation of interleukin-12 biosynthetic process	90.6928	-90.6928	1	GO:2000277~positive regulation of oxidative phosphorylation uncoupler activity	48.6471	48.6471	1	GO:0002860~positive regulation of natural killer cell mediated cytotoxicity directed against tumor cell target	362.215	-362.215	1	GO:0070433~negative regulation of nucleotide-binding oligomerization domain containing 2 signaling pathway	725.143	725.143	1	GO:0002360~T cell lineage commitment	703.747	703.747	1	GO:0030001~metal ion transport	31.559	-31.559	1	GO:0010977~negative regulation of neuron projection development	54.1501	-54.1501	1
GO:0072015~glomerular visceral epithelial cell development	90.5404	-90.5404	1	GO:0051289~protein homotetramerization	45.2661	-36.3178	1	GO:0002891~positive regulation of immunoglobulin mediated immune response	362.215	-362.215	1	GO:0072573~tolerance induction to lipopolysaccharide	725.143	725.143	1	GO:0009792~embryo development ending in birth or egg hatching	703.747	703.747	1	GO:0060271~cilium morphogenesis	30.6349	-30.6349	1	GO:0006306~DNA methylation	51.4075	-51.4075	1
GO:0002248~connective tissue replacement involved in inflammatory response wound healing	90.3092	-90.3092	1	GO:0019363~pyridine nucleotide biosynthetic process	44.9844	44.9844	1	GO:0019064~viral envelope fusion with host membrane	362.215	-362.215	1	GO:2000349~negative regulation of CD40 signaling pathway	725.143	725.143	1	GO:0042256~mature ribosome assembly	702.737	702.737	1	GO:0033144~negative regulation of intracellular steroid hormone receptor signaling pathway	30.073	30.073	1	GO:0046168~glycerol-3-phosphate catabolic process	50.841	-50.841	1
GO:0003208~cardiac ventricle morphogenesis	90.3092	-90.3092	1	GO:0022027~interkinetic nuclear migration	44.6172	44.6172	1	GO:0030382~sperm mitochondrion organization	362.215	-362.215	1	GO:0007128~meiotic prophase I	718.424	718.424	1	GO:0006303~double-strand break repair via nonhomologous end joining	655.137	655.137	1	GO:0006403~RNA localization	29.6121	-29.6121	1	GO:0006437~tyrosyl-tRNA aminoacylation	47.5989	47.5989	1
GO:0006089~lactate metabolic process	90.3092	-90.3092	1	GO:0030433~ER-associated protein catabolic process	43.7987	43.7987	1	GO:0032990~cell part morphogenesis	362.215	-362.215	1	GO:0022617~extracellular matrix disassembly	712.903	712.903	1	GO:0006285~base-excision repair, AP site formation	646.948	646.948	1	GO:0006935~chemotaxis	26.7046	-26.7046	1	GO:0042273~ribosomal large subunit biogenesis	45.7644	-45.7644	1
GO:0014850~response to muscle activity	90.3092	-90.3092	1	GO:0006003~fructose 2,6-bisphosphate metabolic process	41.6711	41.6711	1	GO:0033005~positive regulation of mast cell activation	362.215	-362.215	1	GO:0031581~hemidesmosome assembly	712.903	712.903	1	GO:0009452~RNA capping	638.704	638.704	1	GO:0010033~response to organic substance	25.6136	-25.6136	1	GO:0016197~endosome transport	45.7576	-45.7576	1
GO:0021502~neural fold elevation formation	90.3092	-90.3092	1	GO:0045670~regulation of osteoclast differentiation	40.8772	40.8772	1	GO:0043064~flagellum organization	362.215	-362.215	1	GO:0001830~trophectodermal cell fate commitment	709.281	709.281	1	GO:0007128~meiotic prophase I	635.819	635.819	1	GO:0010224~response to UV-B	25.6136	-25.6136	1	GO:0010225~response to UV-C	44.8286	-44.8286	1
GO:0030502~negative regulation of bone mineralization	90.3092	-90.3092	1	GO:0060213~positive regulation of nuclear-transcribed mRNA poly(A) tail shortening	40.6668	-40.6668	1	GO:0046814~virion attachment, binding of host cell surface coreceptor	362.215	-362.215	1	GO:0002432~granuloma formation	707.457	707.457	1	GO:0031536~positive regulation of exit from mitosis	634.76	634.76	1	GO:0030433~ER-associated protein catabolic process	24.2333	24.2333	1	GO:0035116~embryonic hindlimb morphogenesis	44.0635	-44.0635	1
GO:0032364~oxygen homeostasis	90.3092	-90.3092	1	GO:0002502~peptide antigen assembly with MHC class I protein complex	40.2103	40.2103	1	GO:0051654~establishment of mitochondrion localization	362.215	-362.215	1	GO:0043320~natural killer cell degranulation	707.457	707.457	1	GO:0035280~miRNA loading onto RISC involved in gene silencing by miRNA	634.488	634.488	1	GO:0051693~actin filament capping	22.9762	-22.9762	1	GO:0043588~skin development	44.0635	-44.0635	1
GO:0032909~regulation of transforming growth factor beta2 production	90.3092	-90.3092	1	GO:0040020~regulation of meiosis	40.2103	40.2103	1	GO:0060370~susceptibility to T cell mediated cytotoxicity	362.215	-362.215	1	GO:0002281~macrophage activation involved in immune response	706.86	706.86	1	GO:0046782~regulation of viral transcription	634.488	634.488	1	GO:0001945~lymph vessel development	22.864	-22.864	1	GO:0003094~glomerular filtration	41.2888	-41.2888	1
GO:0042541~hemoglobin biosynthetic process	90.3092	-90.3092	1	GO:0048387~negative regulation of retinoic acid receptor signaling pathway	40.2103	40.2103	1	GO:0045948~positive regulation of translational initiation	355.297	355.297	1	GO:0007072~positive regulation of transcription on exit from mitosis	702.332	702.332	1	GO:0043985~histone H4-R3 methylation	622.98	622.98	1	GO:0048010~vascular endothelial growth factor receptor signaling pathway	22.864	-22.864	1	GO:0003097~renal water transport	41.2888	-41.2888	1
GO:0051541~elastin metabolic process	90.3092	-90.3092	1	GO:0006633~fatty acid biosynthetic process	40.0914	40.0914	1	GO:0048240~sperm capacitation	354.568	354.568	1	GO:0007406~negative regulation of neuroblast proliferation	700.607	700.607	1	GO:0001775~cell activation	610.118	-610.118	1	GO:0055074~calcium ion homeostasis	22.864	-22.864	1	GO:0015696~ammonium transport	41.2888	-41.2888	1
GO:2001054~negative regulation of mesenchymal cell apoptosis	90.3092	-90.3092	1	GO:0010759~positive regulation of macrophage chemotaxis	38.5393	-38.5393	1	GO:0021591~ventricular system development	349.964	349.964	1	GO:0009152~purine ribonucleotide biosynthetic process	669.162	669.162	1	GO:0002548~monocyte chemotaxis	610.118	-610.118	1	GO:0043589~skin morphogenesis	22.1297	22.1297	1	GO:0019725~cellular homeostasis	41.2888	-41.2888	1
GO:0002502~peptide antigen assembly with MHC class I protein complex	86.5554	86.5554	1	GO:0006801~superoxide metabolic process	38.426	-38.426	1	GO:0033687~osteoblast proliferation	347.58	-347.58	1	GO:0032581~ER-dependent peroxisome organization	666.362	666.362	1	GO:0043615~astrocyte cell migration	610.118	-610.118	1	GO:0060426~lung vasculature development	22.1297	22.1297	1	GO:0030104~water homeostasis	41.2888	-41.2888	1
GO:0040020~regulation of meiosis	86.5554	86.5554	1	GO:0019430~removal of superoxide radicals	38.426	-38.426	1	GO:0010719~negative regulation of epithelial to mesenchymal transition	332.8	-332.8	1	GO:0015693~magnesium ion transport	658.07	658.07	1	GO:0048245~eosinophil chemotaxis	610.118	-610.118	1	GO:0006958~complement activation, classical pathway	21.4991	-21.4991	1	GO:0030185~nitric oxide transport	41.2888	-41.2888	1
GO:0048387~negative regulation of retinoic acid receptor signaling pathway	86.5554	86.5554	1	GO:0042273~ribosomal large subunit biogenesis	36.3375	-36.3375	1	GO:0033628~regulation of cell adhesion mediated by integrin	332.8	-332.8	1	GO:0055075~potassium ion homeostasis	654.309	654.309	1	GO:0048246~macrophage chemotaxis	610.118	-610.118	1	GO:0060048~cardiac muscle contraction	20.4627	-20.4627	1	GO:0033363~secretory granule organization	41.2888	-41.2888	1
GO:0043241~protein complex disassembly	85.3706	-85.3706	1	GO:0007612~learning	36.3284	36.3284	1	GO:0050819~negative regulation of coagulation	331	331	1	GO:0010950~positive regulation of endopeptidase activity	649.758	649.758	1	GO:0048247~lymphocyte chemotaxis	610.118	-610.118	1	GO:0016973~poly(A)+ mRNA export from nucleus	20.1934	20.1934	1	GO:0035377~transepithelial water transport	41.2888	-41.2888	1
GO:0033344~cholesterol efflux	84.4305	84.4305	1	GO:0032963~collagen metabolic process	34.2647	-34.2647	1	GO:0001659~temperature homeostasis	330.641	-330.641	1	GO:0007638~mechanosensory behavior	638.787	638.787	1	GO:0050718~positive regulation of interleukin-1 beta secretion	610.118	-610.118	1	GO:0010225~response to UV-C	19.7414	-19.7414	1	GO:0035378~carbon dioxide transmembrane transport	41.2888	-41.2888	1
GO:0034725~DNA replication-dependent nucleosome disassembly	82.8756	-82.8756	1	GO:0043408~regulation of MAPK cascade	34.2647	-34.2647	1	GO:0015936~coenzyme A metabolic process	328.416	328.416	1	GO:0034088~maintenance of mitotic sister chromatid cohesion	623.5	623.5	1	GO:0051928~positive regulation of calcium ion transport	610.118	-610.118	1	GO:0035264~multicellular organism growth	18.7575	-18.7575	1	GO:0044241~lipid digestion	41.2888	-41.2888	1
GO:0048096~chromatin-mediated maintenance of transcription	82.8756	-82.8756	1	GO:0009435~NAD biosynthetic process	33.7383	33.7383	1	GO:0033627~cell adhesion mediated by integrin	324.857	324.857	1	GO:0050810~regulation of steroid biosynthetic process	615.673	615.673	1	GO:0006301~postreplication repair	575.814	-575.814	1	GO:0048025~negative regulation of nuclear mRNA splicing, via spliceosome	18.6274	18.6274	1	GO:0046878~positive regulation of saliva secretion	41.2888	-41.2888	1
GO:0014916~regulation of lung blood pressure	82.0605	82.0605	1	GO:0034453~microtubule anchoring	33.4629	33.4629	1	GO:0051148~negative regulation of muscle cell differentiation	322.84	-322.84	1	GO:0010866~regulation of triglyceride biosynthetic process	610.293	610.293	1	GO:0031056~regulation of histone modification	575.814	-575.814	1	GO:0007088~regulation of mitosis	18.1582	18.1582	1	GO:0051458~corticotropin secretion	41.2888	-41.2888	1
GO:0046654~tetrahydrofolate biosynthetic process	82.0605	82.0605	1	GO:0043406~positive regulation of MAP kinase activity	33.1075	-33.1075	1	GO:0008585~female gonad development	315.637	94.7728	1	GO:0010890~positive regulation of sequestering of triglyceride	610.293	610.293	1	GO:0043951~negative regulation of cAMP-mediated signaling	575.814	-575.814	1	GO:0021702~cerebellar Purkinje cell differentiation	17.973	17.973	1	GO:0071241~cellular response to inorganic substance	41.2888	-41.2888	1
GO:0051000~positive regulation of nitric-oxide synthase activity	82.0605	82.0605	1	GO:0032418~lysosome localization	31.0408	-31.0408	1	GO:0033327~Leydig cell differentiation	315.637	94.7728	1	GO:0035356~cellular triglyceride homeostasis	610.293	610.293	1	GO:0043616~keratinocyte proliferation	575.748	575.748	1	GO:2000114~regulation of establishment of cell polarity	17.8067	-17.8067	1	GO:0071280~cellular response to copper ion	41.2888	-41.2888	1
GO:0015936~coenzyme A metabolic process	81.9691	-81.9691	1	GO:0050779~RNA destabilization	30.5001	-30.5001	1	GO:0032237~activation of store-operated calcium channel activity	310.685	-310.685	1	GO:0070407~oxidation-dependent protein catabolic process	605.782	605.782	1	GO:0007406~negative regulation of neuroblast proliferation	574.785	574.785	1	GO:0090398~cellular senescence	17.1846	17.1846	1	GO:0071288~cellular response to mercury ion	41.2888	-41.2888	1
GO:0002536~respiratory burst involved in inflammatory response	79.9615	-79.9615	1	GO:0070935~3'-UTR-mediated mRNA stabilization	30.5001	-30.5001	1	GO:0051924~regulation of calcium ion transport	310.685	-310.685	1	GO:0009452~RNA capping	599.984	599.984	1	GO:0007072~positive regulation of transcription on exit from mitosis	565.412	565.412	1	GO:0000723~telomere maintenance	16.7	-16.7	1	GO:0071472~cellular response to salt stress	41.2888	-41.2888	1
GO:0010310~regulation of hydrogen peroxide metabolic process	79.9615	-79.9615	1	GO:0006979~response to oxidative stress	30.4592	-25.8056	1	GO:0019510~S-adenosylhomocysteine catabolic process	305.48	-305.48	1	GO:0002448~mast cell mediated immunity	599.84	599.84	1	GO:0010950~positive regulation of endopeptidase activity	559.802	559.802	1	GO:0009408~response to heat	16.7	-16.7	1	GO:0071474~cellular hyperosmotic response	41.2888	-41.2888	1
GO:0031665~negative regulation of lipopolysaccharide-mediated signaling pathway	79.9615	-79.9615	1	GO:0006796~phosphate-containing compound metabolic process	30.3889	30.3889	1	GO:0015693~magnesium ion transport	303.658	303.658	1	GO:0043616~keratinocyte proliferation	587.959	587.959	1	GO:0001830~trophectodermal cell fate commitment	559.579	559.579	1	GO:0000070~mitotic sister chromatid segregation	16.2594	16.2594	1	GO:0071549~cellular response to dexamethasone stimulus	41.2888	-41.2888	1
GO:2000623~negative regulation of nuclear-transcribed mRNA catabolic process, nonsense-mediated decay	79.5383	-79.5383	1	GO:0050930~induction of positive chemotaxis	30.3693	-30.3693	1	GO:0045663~positive regulation of myoblast differentiation	302.742	-302.742	1	GO:0043113~receptor clustering	573.701	573.701	1	GO:0031214~biomineral tissue development	549.878	549.878	1	GO:0006801~superoxide metabolic process	15.7795	-15.7795	1	GO:0071805~potassium ion transmembrane transport	41.2888	-41.2888	1
GO:0006807~nitrogen compound metabolic process	77.8092	-3.32837	1	GO:0003085~negative regulation of systemic arterial blood pressure	30.3029	-30.3029	1	GO:0006450~regulation of translational fidelity	302.12	-302.12	1	GO:0006516~glycoprotein catabolic process	569.353	569.353	1	GO:0010999~regulation of eIF2 alpha phosphorylation by heme	547.315	547.315	1	GO:0019430~removal of superoxide radicals	15.7795	-15.7795	1	GO:0072220~metanephric descending thin limb development	41.2888	-41.2888	1
GO:0051289~protein homotetramerization	75.8294	75.8294	1	GO:0007088~regulation of mitosis	27.9099	27.9099	1	GO:0002368~B cell cytokine production	301.455	301.455	1	GO:0009303~rRNA transcription	544.568	544.568	1	GO:0046501~protoporphyrinogen IX metabolic process	547.315	547.315	1	GO:0043129~surfactant homeostasis	15.2427	-15.2427	1	GO:0072230~metanephric proximal straight tubule development	41.2888	-41.2888	1
GO:0051329~interphase of mitotic cell cycle	74.7044	-74.7044	1	GO:0018393~internal peptidyl-lysine acetylation	27.6783	-27.6783	1	GO:0002755~MyD88-dependent toll-like receptor signaling pathway	301.455	301.455	1	GO:0006298~mismatch repair	536.389	536.389	1	GO:0046986~negative regulation of hemoglobin biosynthetic process	547.315	547.315	1	GO:0034504~protein localization to nucleus	15.0365	15.0365	1	GO:0072232~metanephric proximal convoluted tubule segment 2 development	41.2888	-41.2888	1
GO:0090083~regulation of inclusion body assembly	74.2549	-74.2549	1	GO:0032435~negative regulation of proteasomal ubiquitin-dependent protein catabolic process	27.6783	-27.6783	1	GO:0002842~positive regulation of T cell mediated immune response to tumor cell	301.455	301.455	1	GO:0032228~regulation of synaptic transmission, GABAergic	524.955	524.955	1	GO:0000089~mitotic metaphase	546.35	546.35	1	GO:0045787~positive regulation of cell cycle	15.0365	15.0365	1	GO:0072239~metanephric glomerulus vasculature development	41.2888	-41.2888	1
GO:0007028~cytoplasm organization	72.2449	-72.2449	1	GO:0071816~tail-anchored membrane protein insertion into ER membrane	27.6783	-27.6783	1	GO:0042026~protein refolding	301.455	301.455	1	GO:0035022~positive regulation of Rac protein signal transduction	524.955	524.955	1	GO:0034244~negative regulation of transcription elongation from RNA polymerase II promoter	539.849	539.849	1	GO:0050766~positive regulation of phagocytosis	15.0365	15.0365	1	GO:0085018~maintenance of symbiont-containing vacuole via substance secreted by host	41.2888	-41.2888	1
GO:0035617~stress granule disassembly	72.2449	-72.2449	1	GO:0050768~negative regulation of neurogenesis	26.7703	26.7703	1	GO:0048291~isotype switching to IgG isotypes	301.455	301.455	1	GO:0008630~DNA damage response, signal transduction resulting in induction of apoptosis	517.046	409.697	1	GO:0070407~oxidation-dependent protein catabolic process	526.589	526.589	1	GO:0048286~lung alveolus development	14.216	5.90184	1	GO:0007266~Rho protein signal transduction	41.1912	-41.1912	1
GO:0071223~cellular response to lipoteichoic acid	70.9507	70.9507	1	GO:0001886~endothelial cell morphogenesis	25.6985	-25.6985	1	GO:0015758~glucose transport	297.875	-297.875	1	GO:0032863~activation of Rac GTPase activity	511.655	511.655	1	GO:0006178~guanine salvage	520.256	-520.256	1	GO:0051988~regulation of attachment of spindle microtubules to kinetochore	13.0075	13.0075	1	GO:0001503~ossification	39.5553	-39.5553	1
GO:0006430~lysyl-tRNA aminoacylation	67.5318	67.5318	1	GO:0045765~regulation of angiogenesis	25.6985	-25.6985	1	GO:0006463~steroid hormone receptor complex assembly	296.56	-296.56	1	GO:0042307~positive regulation of protein import into nucleus	511.655	511.655	1	GO:0021895~cerebral cortex neuron differentiation	520.256	-520.256	1	GO:0032495~response to muramyl dipeptide	12.8068	-12.8068	1	GO:0007175~negative regulation of epidermal growth factor-activated receptor activity	36.6968	36.6968	1
GO:0030970~retrograde protein transport, ER to cytosol	66.9243	66.9243	1	GO:0060425~lung morphogenesis	25.6985	-25.6985	1	GO:0030850~prostate gland development	296.56	-296.56	1	GO:0071681~cellular response to indole-3-methanol	511.36	511.36	1	GO:0032263~GMP salvage	520.256	-520.256	1	GO:0045084~positive regulation of interleukin-12 biosynthetic process	12.8068	-12.8068	1	GO:0031953~negative regulation of protein autophosphorylation	36.6968	36.6968	1
GO:0019941~modification-dependent protein catabolic process	66.2994	66.2994	1	GO:0048255~mRNA stabilization	25.4127	-25.4127	1	GO:0031111~negative regulation of microtubule polymerization or depolymerization	296.56	-296.56	1	GO:0050689~negative regulation of defense response to virus by host	506.667	448.327	1	GO:0032264~IMP salvage	520.256	-520.256	1	GO:0001666~response to hypoxia	12.1166	12.1166	1	GO:0048593~camera-type eye morphogenesis	35.7286	-35.7286	1
GO:0048302~regulation of isotype switching to IgG isotypes	66.165	-66.165	1	GO:0006749~glutathione metabolic process	24.8375	24.8375	1	GO:0046661~male sex differentiation	296.56	-296.56	1	GO:0045921~positive regulation of exocytosis	493.939	493.939	1	GO:0045964~positive regulation of dopamine metabolic process	520.256	-520.256	1	GO:0006611~protein export from nucleus	12.0292	12.0292	1	GO:0045669~positive regulation of osteoblast differentiation	34.2716	-34.2716	1
GO:0006348~chromatin silencing at telomere	64.7168	-64.7168	1	GO:0060271~cilium morphogenesis	24.5682	24.5682	1	GO:0030595~leukocyte chemotaxis	293.109	-293.109	1	GO:0000712~resolution of meiotic recombination intermediates	491.964	491.964	1	GO:0046040~IMP metabolic process	520.256	-520.256	1	GO:0040015~negative regulation of multicellular organism growth	11.982	11.982	1	GO:0030199~collagen fibril organization	32.953	-32.953	1
GO:0001932~regulation of protein phosphorylation	63.3229	63.3229	1	GO:0051899~membrane depolarization	24.3235	24.3235	1	GO:0001503~ossification	292.446	274.537	1	GO:0016446~somatic hypermutation of immunoglobulin genes	491.964	491.964	1	GO:0046100~hypoxanthine metabolic process	520.256	-520.256	1	GO:0048872~homeostasis of number of cells	11.982	11.982	1	GO:0071230~cellular response to amino acid stimulus	32.8715	-32.8715	1
GO:0008585~female gonad development	62.8815	62.8815	1	GO:0060765~regulation of androgen receptor signaling pathway	24.3235	24.3235	1	GO:0031120~snRNA pseudouridine synthesis	288.978	-288.978	1	GO:0010463~mesenchymal cell proliferation	491.464	-491.464	1	GO:0046651~lymphocyte proliferation	520.256	-520.256	1	GO:0030030~cell projection organization	11.4881	-11.4881	1	GO:0010842~retina layer formation	32.8688	-32.8688	1
GO:0033327~Leydig cell differentiation	62.8815	62.8815	1	GO:0006605~protein targeting	24.225	-24.225	1	GO:0008209~androgen metabolic process	286.388	120.74	1	GO:0042481~regulation of odontogenesis	491.464	-491.464	1	GO:0046578~regulation of Ras protein signal transduction	518.901	518.901	1	GO:0051894~positive regulation of focal adhesion assembly	11.432	-11.432	1	GO:0045595~regulation of cell differentiation	32.8688	-32.8688	1
GO:0010898~positive regulation of triglyceride catabolic process	62.4129	62.4129	1	GO:0038032~termination of G-protein coupled receptor signaling pathway	24.0559	24.0559	1	GO:0051234~establishment of localization	286.002	-286.002	1	GO:0021877~forebrain neuron fate commitment	487.063	487.063	1	GO:0060428~lung epithelium development	518.628	518.628	1	GO:0031532~actin cytoskeleton reorganization	11.343	-11.343	1	GO:0061029~eyelid development in camera-type eye	32.8688	-32.8688	1
GO:0001754~eye photoreceptor cell differentiation	60.5517	60.5517	1	GO:0048566~embryonic digestive tract development	23.1236	-23.1236	1	GO:0002090~regulation of receptor internalization	282.79	282.79	1	GO:0030718~germ-line stem cell maintenance	487.063	487.063	1	GO:0021877~forebrain neuron fate commitment	513.721	513.721	1	GO:0043392~negative regulation of DNA binding	10.8396	10.8396	1	GO:0044237~cellular metabolic process	32.2625	-32.2625	1
GO:0048708~astrocyte differentiation	60.5517	60.5517	1	GO:0030968~endoplasmic reticulum unfolded protein response	21.9494	21.9494	1	GO:0090244~Wnt receptor signaling pathway involved in somitogenesis	282.79	282.79	1	GO:0048733~sebaceous gland development	487.063	487.063	1	GO:0030718~germ-line stem cell maintenance	513.721	513.721	1	GO:0070555~response to interleukin-1	10.2454	-10.2454	1	GO:0006605~protein targeting	30.5096	-30.5096	1
GO:0060019~radial glial cell differentiation	60.5517	60.5517	1	GO:0055114~oxidation-reduction process	21.9129	-10.3836	1	GO:0048280~vesicle fusion with Golgi apparatus	282.705	282.705	1	GO:0060598~dichotomous subdivision of terminal units involved in mammary gland duct morphogenesis	487.063	487.063	1	GO:0048733~sebaceous gland development	513.721	513.721	1	GO:0006120~mitochondrial electron transport, NADH to ubiquinone	10.1166	-10.1166	1	GO:0006301~postreplication repair	30.4394	-30.4394	1
GO:0001922~B-1 B cell homeostasis	60.2061	-60.2061	1	GO:0046034~ATP metabolic process	21.6837	-21.6837	1	GO:0055002~striated muscle cell development	278.108	-278.108	1	GO:0006978~DNA damage response, signal transduction by p53 class mediator resulting in transcription of p21 class mediator	485.216	433.894	1	GO:0060598~dichotomous subdivision of terminal units involved in mammary gland duct morphogenesis	513.721	513.721	1	GO:0048593~camera-type eye morphogenesis	9.8707	-9.8707	1	GO:0031056~regulation of histone modification	30.4394	-30.4394	1
GO:0006110~regulation of glycolysis	60.2061	-60.2061	1	GO:0030833~regulation of actin filament polymerization	21.2675	6.19699	1	GO:0030853~negative regulation of granulocyte differentiation	275.376	-275.376	1	GO:0031333~negative regulation of protein complex assembly	485.191	485.191	1	GO:0006516~glycoprotein catabolic process	511.031	511.031	1	GO:0006662~glycerol ether metabolic process	9.56174	9.56174	1	GO:0043951~negative regulation of cAMP-mediated signaling	30.4394	-30.4394	1
GO:0010870~positive regulation of receptor biosynthetic process	60.2061	-60.2061	1	GO:0032320~positive regulation of Ras GTPase activity	20.722	-20.722	1	GO:0001754~eye photoreceptor cell differentiation	271.244	-271.244	1	GO:0042256~mature ribosome assembly	479.586	479.586	1	GO:0010866~regulation of triglyceride biosynthetic process	508.583	508.583	1	GO:0009791~post-embryonic development	9.37874	-9.37874	1	GO:0071363~cellular response to growth factor stimulus	29.7195	-29.7195	1
GO:0030949~positive regulation of vascular endothelial growth factor receptor signaling pathway	60.2061	-60.2061	1	GO:0060426~lung vasculature development	20.5588	-20.5588	1	GO:0048708~astrocyte differentiation	271.244	-271.244	1	GO:0045950~negative regulation of mitotic recombination	479.478	479.478	1	GO:0010890~positive regulation of sequestering of triglyceride	508.583	508.583	1	GO:0010595~positive regulation of endothelial cell migration	9.14561	-9.14561	1	GO:0032320~positive regulation of Ras GTPase activity	27.7416	-27.7416	1
GO:0032963~collagen metabolic process	60.2061	-60.2061	1	GO:0010815~bradykinin catabolic process	20.4091	20.4091	1	GO:0060019~radial glial cell differentiation	271.244	-271.244	1	GO:0018401~peptidyl-proline hydroxylation to 4-hydroxy-L-proline	475.056	-475.056	1	GO:0035356~cellular triglyceride homeostasis	508.583	508.583	1	GO:0048754~branching morphogenesis of a tube	9.14561	-9.14561	1	GO:0035115~embryonic forelimb morphogenesis	26.2951	-26.2951	1
GO:0043619~regulation of transcription from RNA polymerase II promoter in response to oxidative stress	60.2061	-60.2061	1	GO:0006402~mRNA catabolic process	20.3334	-20.3334	1	GO:0045880~positive regulation of smoothened signaling pathway	269.211	-37.1979	1	GO:0019369~arachidonic acid metabolic process	472.009	472.009	1	GO:0032581~ER-dependent peroxisome organization	506.106	506.106	1	GO:0006281~DNA repair	9.06568	-5.47488	1	GO:0035264~multicellular organism growth	25.7037	-25.7037	1
GO:0045926~negative regulation of growth	60.2061	-60.2061	1	GO:0006935~chemotaxis	20.2874	-20.2874	1	GO:0034244~negative regulation of transcription elongation from RNA polymerase II promoter	268.54	268.54	1	GO:0046464~acylglycerol catabolic process	472.009	472.009	1	GO:0009152~purine ribonucleotide biosynthetic process	505.357	505.357	1	GO:0006916~anti-apoptosis	9.04622	3.00704	1	GO:0030282~bone mineralization	25.5384	-25.5384	1
GO:0046886~positive regulation of hormone biosynthetic process	60.2061	-60.2061	1	GO:0033144~negative regulation of intracellular steroid hormone receptor signaling pathway	20.1052	20.1052	1	GO:0043406~positive regulation of MAP kinase activity	266.731	-247.101	1	GO:0008054~cyclin catabolic process	471.654	471.654	1	GO:0000712~resolution of meiotic recombination intermediates	499.598	499.598	1	GO:0034063~stress granule assembly	8.98651	8.98651	1	GO:0001501~skeletal system development	22.2462	-22.2462	1
GO:0016556~mRNA modification	59.682	59.682	1	GO:0046835~carbohydrate phosphorylation	20.0409	-20.0409	1	GO:0050900~leukocyte migration	265.255	20.7059	1	GO:0010994~free ubiquitin chain polymerization	471.654	471.654	1	GO:0016446~somatic hypermutation of immunoglobulin genes	499.598	499.598	1	GO:0050905~neuromuscular process	8.98651	8.98651	1	GO:0001953~negative regulation of cell-matrix adhesion	22.1932	-22.1932	1
GO:0030073~insulin secretion	57.3511	57.3511	1	GO:0035023~regulation of Rho protein signal transduction	19.2447	19.2447	1	GO:0042592~homeostatic process	264.76	-264.76	1	GO:0034969~histone arginine methylation	464.977	400.153	1	GO:0045950~negative regulation of mitotic recombination	499.598	499.598	1	GO:0006954~inflammatory response	8.63973	-8.63973	1	GO:0060426~lung vasculature development	22.0181	22.0181	1
GO:0006904~vesicle docking involved in exocytosis	54.4005	54.4005	1	GO:0034504~protein localization to nucleus	19.1369	0.968216	1	GO:2000377~regulation of reactive oxygen species metabolic process	264.76	-264.76	1	GO:0046578~regulation of Ras protein signal transduction	464.013	464.013	1	GO:0008630~DNA damage response, signal transduction resulting in induction of apoptosis	497.988	368.545	1	GO:0045740~positive regulation of DNA replication	8.59229	8.59229	1	GO:0030501~positive regulation of bone mineralization	21.9126	-21.9126	1
GO:0006944~cellular membrane fusion	54.4005	54.4005	1	GO:0031623~receptor internalization	18.4721	-18.4721	1	GO:0008202~steroid metabolic process	263.948	-263.948	1	GO:0002309~T cell proliferation involved in immune response	459.555	459.555	1	GO:0033144~negative regulation of intracellular steroid hormone receptor signaling pathway	492.717	492.717	1	GO:0042177~negative regulation of protein catabolic process	8.53785	-8.53785	1	GO:0006833~water transport	20.6444	-20.6444	1
GO:0019915~lipid storage	54.2767	54.2767	1	GO:0030030~cell projection organization	18.1563	18.1563	1	GO:0006958~complement activation, classical pathway	256.585	-256.585	1	GO:0008340~determination of adult lifespan	459.555	459.555	1	GO:0051341~regulation of oxidoreductase activity	487.347	487.347	1	GO:0032880~regulation of protein localization	8.07032	8.07032	1	GO:0015670~carbon dioxide transport	20.6444	-20.6444	1
GO:0009749~response to glucose stimulus	54.0917	-54.0917	1	GO:0031648~protein destabilization	17.1323	-17.1323	1	GO:0031622~positive regulation of fever generation	255.921	255.921	1	GO:0031065~positive regulation of histone deacetylation	459.555	459.555	1	GO:0035552~oxidative single-stranded DNA demethylation	485.59	485.59	1	GO:0042254~ribosome biogenesis	7.95595	-7.95595	1	GO:0015793~glycerol transport	20.6444	-20.6444	1
GO:0006979~response to oxidative stress	54.0394	50.5529	1	GO:0043392~negative regulation of DNA binding	17.1323	-17.1323	1	GO:0090336~positive regulation of brown fat cell differentiation	255.921	255.921	1	GO:0031571~mitotic cell cycle G1/S transition DNA damage checkpoint	459.555	459.555	1	GO:0043113~receptor clustering	482.821	482.821	1	GO:0006633~fatty acid biosynthetic process	7.78893	-7.78893	1	GO:0033554~cellular response to stress	20.6444	-20.6444	1
GO:0033627~cell adhesion mediated by integrin	53.6141	-53.6141	1	GO:0006629~lipid metabolic process	16.8934	-16.8934	1	GO:0019371~cyclooxygenase pathway	255.921	255.921	1	GO:0042149~cellular response to glucose starvation	459.555	459.555	1	GO:0006298~mismatch repair	478.113	478.113	1	GO:0042981~regulation of apoptotic process	7.69179	7.69179	1	GO:0070295~renal water absorption	20.6444	-20.6444	1
GO:0043588~skin development	51.8245	-51.8245	1	GO:0001953~negative regulation of cell-matrix adhesion	16.5776	-16.5776	1	GO:0018279~protein N-linked glycosylation via asparagine	250.165	-250.165	1	GO:0090343~positive regulation of cell aging	459.555	459.555	1	GO:0007021~tubulin complex assembly	474.959	-474.959	1	GO:0045165~cell fate commitment	7.62134	-7.62134	1	GO:0071320~cellular response to cAMP	20.6444	-20.6444	1
GO:0015871~choline transport	50.5544	-50.5544	1	GO:0051259~protein oligomerization	16.4621	16.4621	1	GO:0031115~negative regulation of microtubule polymerization	249.987	249.987	1	GO:0090403~oxidative stress-induced premature senescence	459.555	459.555	1	GO:0009313~oligosaccharide catabolic process	474.544	474.544	1	GO:0048469~cell maturation	7.62134	-7.62134	1	GO:0008217~regulation of blood pressure	20.5956	-20.5956	1
GO:0016080~synaptic vesicle targeting	50.5544	-50.5544	1	GO:0007023~post-chaperonin tubulin folding pathway	16.3601	16.3601	1	GO:0035372~protein localization to microtubule	249.987	249.987	1	GO:0009605~response to external stimulus	454.665	454.665	1	GO:0060708~spongiotrophoblast differentiation	473.692	473.692	1	GO:0055114~oxidation-reduction process	7.59257	-7.59257	1	GO:0006513~protein monoubiquitination	20.2929	-20.2929	1
GO:0021795~cerebral cortex cell migration	50.5544	-50.5544	1	GO:0060548~negative regulation of cell death	16.2157	16.2157	1	GO:0045765~regulation of angiogenesis	249.6	-249.6	1	GO:0006689~ganglioside catabolic process	446.872	446.872	1	GO:0060713~labyrinthine layer morphogenesis	473.692	473.692	1	GO:0030866~cortical actin cytoskeleton organization	7.51826	7.51826	1	GO:0033522~histone H2A ubiquitination	20.2929	-20.2929	1
GO:0021870~Cajal-Retzius cell differentiation	50.5544	-50.5544	1	GO:0000075~cell cycle checkpoint	15.9139	15.9139	1	GO:0006691~leukotriene metabolic process	247.755	247.755	1	GO:0050877~neurological system process	446.872	446.872	1	GO:0090305~nucleic acid phosphodiester bond hydrolysis	463.079	463.079	1	GO:0006631~fatty acid metabolic process	7.42143	-7.42143	1	GO:0042493~response to drug	18.6625	-18.6625	1
GO:0051563~smooth endoplasmic reticulum calcium ion homeostasis	50.5544	-50.5544	1	GO:0001666~response to hypoxia	15.5513	15.5513	1	GO:0032508~DNA duplex unwinding	246.842	121.234	1	GO:0019835~cytolysis	436.208	364.035	1	GO:0003166~bundle of His development	459.015	-459.015	1	GO:0001657~ureteric bud development	7.38893	7.38893	1	GO:0045768~positive regulation of anti-apoptosis	18.4944	-18.4944	1
GO:0051966~regulation of synaptic transmission, glutamatergic	50.5544	-50.5544		GO:0006904~vesicle docking involved in exocytosis	15.5204	-15.5204		GO:0043128~positive regulation of 1-phosphatidylinositol 4-kinase activity	245.579	-245.579		GO:0018279~protein N-linked glycosylation via asparagine	432.892	-432.892		GO:0009649~entrainment of circadian clock	459.015	-459.015		GO:0006414~translational elongation	7.38766	-7.38766		GO:0046580~negative regulation of Ras protein signal transduction	18.4944	-18.4944
GO:0060075~regulation of resting membrane potential	50.5544	-50.5544		GO:0006944~cellular membrane fusion	15.5204	-15.5204		GO:0019953~sexual reproduction	244.083	-244.083		GO:0019918~peptidyl-arginine methylation, to symmetrical-dimethyl arginine	432.565	432.565		GO:0045578~negative regulation of B cell differentiation	459.015	-459.015		GO:0050727~regulation of inflammatory response	7.31816	-7.31816		GO:0060325~face morphogenesis	18.02	-18.02
GO:0048701~embryonic cranial skeleton morphogenesis	48.1291	-48.1291		GO:0001562~response to protozoan	15.1514	-15.1514		GO:0007128~meiotic prophase I	242.251	242.251		GO:0007213~G-protein coupled acetylcholine receptor signaling pathway	430.276	430.276		GO:0061030~epithelial cell differentiation involved in mammary gland alveolus development	459.015	-459.015		GO:0016337~cell-cell adhesion	7.29196	-7.29196		GO:0043525~positive regulation of neuron apoptosis	16.4344	-16.4344
GO:0006094~gluconeogenesis	47.5837	47.5837		GO:0045820~negative regulation of glycolysis	15.1514	-15.1514		GO:0001675~acrosome assembly	241.476	-241.476		GO:0045213~neurotransmitter receptor metabolic process	430.276	430.276		GO:0061031~endodermal digestive tract morphogenesis	459.015	-459.015		GO:0033962~cytoplasmic mRNA processing body assembly	7.18921	7.18921		GO:0008150~biological_process	16.245	-16.245
GO:0030325~adrenal gland development	47.4921	47.4921		GO:2000377~regulation of reactive oxygen species metabolic process	15.1514	-15.1514		GO:0007289~spermatid nucleus differentiation	241.476	-241.476		GO:0032287~peripheral nervous system myelin maintenance	429.197	429.197		GO:0071681~cellular response to indole-3-methanol	458.682	458.682		GO:0009987~cellular process	6.86942	-6.86942		GO:0034644~cellular response to UV	15.3123	-15.3123
GO:0008209~androgen metabolic process	47.1611	47.1611		GO:0045454~cell redox homeostasis	15.066	4.43358		GO:0051856~adhesion to symbiont	241.476	-241.476		GO:0045576~mast cell activation	429.197	429.197		GO:0032691~negative regulation of interleukin-1 beta production	457.448	397.324		GO:0045665~negative regulation of neuron differentiation	6.68289	6.68289		GO:0042472~inner ear morphogenesis	14.6084	-14.6084
GO:0008210~estrogen metabolic process	47.1611	47.1611		GO:0006695~cholesterol biosynthetic process	15.0308	15.0308		GO:0006621~protein retention in ER lumen	240.323	-240.323		GO:0090232~positive regulation of spindle checkpoint	429.197	429.197		GO:0006691~leukotriene metabolic process	451.052	451.052		GO:0045454~cell redox homeostasis	6.65776	0.127987		GO:0060349~bone morphogenesis	14.6084	-14.6084
GO:0009396~folic acid-containing compound biosynthetic process	47.12	-47.12		GO:0000209~protein polyubiquitination	14.633	14.633		GO:0046034~ATP metabolic process	239.347	-140.378		GO:0006415~translational termination	425.998	425.998		GO:0010940~positive regulation of necrotic cell death	440.125	440.125		GO:0001942~hair follicle development	6.40339	-6.40339		GO:0006182~cGMP biosynthetic process	13.7629	-13.7629
GO:0010891~negative regulation of sequestering of triglyceride	46.8097	46.8097		GO:0070301~cellular response to hydrogen peroxide	13.8992	13.8992		GO:0006475~internal protein amino acid acetylation	238.692	-238.692		GO:0008209~androgen metabolic process	423.669	423.669		GO:0060555~induction of necroptosis by extracellular signals	440.125	440.125		GO:0009617~response to bacterium	6.40339	-6.40339		GO:0006884~cell volume homeostasis	13.7629	-13.7629
GO:0046168~glycerol-3-phosphate catabolic process	46.03	-46.03		GO:0070059~apoptosis in response to endoplasmic reticulum stress	13.8391	-13.8391		GO:0043491~protein kinase B signaling cascade	236.864	236.864		GO:0001503~ossification	415.8	415.8		GO:0070926~regulation of ATP:ADP antiporter activity	440.125	440.125		GO:0000187~activation of MAPK activity	6.38046	-6.38046		GO:0021670~lateral ventricle development	13.7629	-13.7629
GO:0010842~retina layer formation	45.7237	-45.7237		GO:0045768~positive regulation of anti-apoptosis	13.8147	-13.8147		GO:0008210~estrogen metabolic process	236.728	71.0796		GO:0006685~sphingomyelin catabolic process	411.042	411.042		GO:0032770~positive regulation of monooxygenase activity	440.016	440.016		GO:0000075~cell cycle checkpoint	6.2839	6.2839		GO:0032940~secretion by cell	13.7629	-13.7629
GO:0045595~regulation of cell differentiation	45.7237	-45.7237		GO:0046580~negative regulation of Ras protein signal transduction	13.8147	-13.8147		GO:0006662~glycerol ether metabolic process	236.006	-236.006		GO:0006296~nucleotide-excision repair, DNA incision, 5'-to lesion	407.761	407.761		GO:0090346~cellular organofluorine metabolic process	440.016	440.016		GO:0006457~protein folding	6.16215	6.16215		GO:0006184~GTP catabolic process	12.8519	-12.8519
GO:0061029~eyelid development in camera-type eye	45.7237	-45.7237		GO:0009416~response to light stimulus	13.2084	-13.2084		GO:0007269~neurotransmitter secretion	234.7	191.206		GO:0033147~negative regulation of intracellular estrogen receptor signaling pathway	405.323	405.323		GO:0002448~mast cell mediated immunity	435.246	435.246		GO:0043154~negative regulation of cysteine-type endopeptidase activity involved in apoptotic process	6.07272	-6.07272		GO:0009791~post-embryonic development	12.8519	-12.8519
GO:0060397~JAK-STAT cascade involved in growth hormone signaling pathway	45.4137	45.4137		GO:0008299~isoprenoid biosynthetic process	13.152	13.152		GO:0035552~oxidative single-stranded DNA demethylation	232.265	232.265		GO:0050872~white fat cell differentiation	402.87	402.87		GO:2000347~positive regulation of hepatocyte proliferation	427.386	427.386		GO:0048015~phosphatidylinositol-mediated signaling	5.9972	5.9972		GO:0007179~transforming growth factor beta receptor signaling pathway	12.6742	-12.6742
GO:0001755~neural crest cell migration	45.1546	-45.1546		GO:0043407~negative regulation of MAP kinase activity	13.152	13.152		GO:0033539~fatty acid beta-oxidation using acyl-CoA dehydrogenase	232.182	-232.182		GO:0070206~protein trimerization	397.965	397.965		GO:0009303~rRNA transcription	426.977	426.977		GO:0001541~ovarian follicle development	5.71601	-5.71601		GO:0001666~response to hypoxia	12.614	-12.614
GO:0010575~positive regulation vascular endothelial growth factor production	45.1546	-45.1546		GO:0006890~retrograde vesicle-mediated transport, Golgi to ER	12.9844	-12.9844		GO:0045717~negative regulation of fatty acid biosynthetic process	232.182	-232.182		GO:0040009~regulation of growth rate	390.844	390.844		GO:0034205~beta-amyloid formation	421.043	421.043		GO:0019370~leukotriene biosynthetic process	5.35625	-5.35625		GO:0034504~protein localization to nucleus	11.4411	-11.4411
GO:0010634~positive regulation of epithelial cell migration	45.1546	-45.1546		GO:0050873~brown fat cell differentiation	12.8464	-12.8464		GO:0071681~cellular response to indole-3-methanol	232.013	232.013		GO:0051930~regulation of sensory perception of pain	385.591	86.4174		GO:0035964~COPI-coated vesicle budding	421.043	421.043		GO:0006364~rRNA processing	5.33456	5.33456		GO:0030950~establishment or maintenance of actin cytoskeleton polarity	10.3222	-10.3222
GO:0035162~embryonic hemopoiesis	45.1546	-45.1546		GO:0022409~positive regulation of cell-cell adhesion	12.7975	12.7975		GO:0009059~macromolecule biosynthetic process	230.187	-196.069		GO:0006401~RNA catabolic process	385.324	385.324		GO:0002432~granuloma formation	417.47	417.47		GO:0001938~positive regulation of endothelial cell proliferation	5.08089	-5.08089		GO:0071300~cellular response to retinoic acid	10.3222	-10.3222
GO:0001819~positive regulation of cytokine production	44.4192	-44.4192		GO:0019835~cytolysis	12.7896	-12.7896		GO:0042450~arginine biosynthetic process via ornithine	228.894	-228.894		GO:0090305~nucleic acid phosphodiester bond hydrolysis	380.93	380.93		GO:0043320~natural killer cell degranulation	417.47	417.47		GO:0007059~chromosome segregation	5.00288	5.00288		GO:0007605~sensory perception of sound	10.1135	-10.1135
GO:0033144~negative regulation of intracellular steroid hormone receptor signaling pathway	43.2777	43.2777		GO:0034063~stress granule assembly	12.7063	-12.7063		GO:0030001~metal ion transport	228.426	-228.426		GO:0071479~cellular response to ionizing radiation	377.713	362.113		GO:0060744~mammary gland branching involved in thelarche	410.834	410.834		GO:0006096~glycolysis	4.80733	4.80733		GO:0030833~regulation of actin filament polymerization	10.0878	-10.0878
GO:0007021~tubulin complex assembly	42.8314	-42.8314		GO:0051607~defense response to virus	12.4766	-0.313015		GO:0019885~antigen processing and presentation of endogenous peptide antigen via MHC class I	227.857	-227.857		GO:0006349~regulation of gene expression by genetic imprinting	376.987	376.987		GO:0060762~regulation of branching involved in mammary gland duct morphogenesis	410.834	410.834		GO:0001889~liver development	4.65701	-4.65701		GO:0048286~lung alveolus development	10.0082	10.0082
GO:0045820~negative regulation of glycolysis	42.6853	-42.6853		GO:0032880~regulation of protein localization	12.4044	12.4044		GO:0010759~positive regulation of macrophage chemotaxis	226.828	-226.828		GO:0045900~negative regulation of translational elongation	372.419	-372.419		GO:0071985~multivesicular body sorting pathway	410.576	410.576		GO:0040008~regulation of growth	4.64034	-4.64034		GO:0042147~retrograde transport, endosome to Golgi	9.15152	-9.15152
GO:0002237~response to molecule of bacterial origin	42.5704	42.5704		GO:0050435~beta-amyloid metabolic process	12.2454	12.2454		GO:0016079~synaptic vesicle exocytosis	223.793	-223.793		GO:0048477~oogenesis	368.973	368.973		GO:0045671~negative regulation of osteoclast differentiation	406.745	-406.745		GO:0050821~protein stabilization	4.62662	4.62662		GO:0009411~response to UV	8.69696	-8.69696
GO:0032760~positive regulation of tumor necrosis factor production	42.5704	42.5704		GO:0007338~single fertilization	12.1618	12.1618		GO:0006012~galactose metabolic process	223.613	-223.613		GO:0051154~negative regulation of striated muscle cell differentiation	366.974	-366.974		GO:0050918~positive chemotaxis	406.745	-406.745		GO:0034644~cellular response to UV	4.2303	-4.2303		GO:0000724~double-strand break repair via homologous recombination	8.40537	-8.40537
GO:0043406~positive regulation of MAP kinase activity	42.4136	25.5622		GO:0006044~N-acetylglucosamine metabolic process	12.0245	-12.0245		GO:0001558~regulation of cell growth	221.065	-221.065		GO:0008354~germ cell migration	364.812	364.812		GO:0019369~arachidonic acid metabolic process	404.823	404.823		GO:0045893~positive regulation of transcription, DNA-dependent	4.17121	-4.17121		GO:0019233~sensory perception of pain	8.25777	-8.25777
GO:0042416~dopamine biosynthetic process	41.0302	41.0302		GO:0000723~telomere maintenance	12.0203	-12.0203		GO:0034614~cellular response to reactive oxygen species	220.799	-220.799		GO:0070723~response to cholesterol	364.812	364.812		GO:0046464~acylglycerol catabolic process	404.823	404.823		GO:0045087~innate immune response	4.13444	-4.13444		GO:0001568~blood vessel development	8.23825	-8.23825
GO:0001659~temperature homeostasis	40.3678	40.3678		GO:0009408~response to heat	12.0203	-12.0203		GO:0032495~response to muramyl dipeptide	217.188	28.474		GO:0033137~negative regulation of peptidyl-serine phosphorylation	363.893	363.893		GO:0006108~malate metabolic process	399.912	-399.912		GO:0019221~cytokine-mediated signaling pathway	3.94055	-3.94055		GO:0001822~kidney development	8.21721	-8.21721
GO:0019953~sexual reproduction	40.3678	40.3678		GO:0031668~cellular response to extracellular stimulus	11.9053	11.9053		GO:0006956~complement activation	216.429	-216.429		GO:0045070~positive regulation of viral genome replication	363.61	273.053		GO:0006475~internal protein amino acid acetylation	399.912	-399.912		GO:0008152~metabolic process	3.92747	-3.92747		GO:0008152~metabolic process	7.88376	-7.88376
GO:0045747~positive regulation of Notch signaling pathway	40.3678	40.3678		GO:0090398~cellular senescence	11.4887	11.4887		GO:0071894~histone H2B conserved C-terminal lysine ubiquitination	215.371	215.371		GO:0016557~peroxisome membrane biogenesis	363.098	303.264		GO:0000904~cell morphogenesis involved in differentiation	398.874	398.874		GO:0006397~mRNA processing	3.87997	3.87997		GO:0030154~cell differentiation	7.63348	-7.63348
GO:0030194~positive regulation of blood coagulation	39.9807	-39.9807		GO:0046677~response to antibiotic	11.4216	-11.4216		GO:0006168~adenine salvage	215.347	-215.347		GO:0045046~protein import into peroxisome membrane	363.098	303.264		GO:0040009~regulation of growth rate	393.038	393.038		GO:0000724~double-strand break repair via homologous recombination	3.70151	-3.70151		GO:0051865~protein autoubiquitination	7.60984	-7.60984
GO:0042098~T cell proliferation	39.9807	-39.9807		GO:0015992~proton transport	11.3338	4.76901		GO:0034088~maintenance of mitotic sister chromatid cohesion	213.66	213.66		GO:0032691~negative regulation of interleukin-1 beta production	362.572	362.572		GO:0045070~positive regulation of viral genome replication	391.729	31.2626		GO:0006355~regulation of transcription, DNA-dependent	3.66536	-2.61452		GO:0051276~chromosome organization	7.47144	-7.47144
GO:0045581~negative regulation of T cell differentiation	39.9807	-39.9807		GO:0043393~regulation of protein binding	11.0833	-11.0833		GO:0003229~ventricular cardiac muscle tissue development	212.807	-212.807		GO:2000347~positive regulation of hepatocyte proliferation	362.572	362.572		GO:0046600~negative regulation of centriole replication	390.894	390.894		GO:0048812~neuron projection morphogenesis	3.5946	3.5946		GO:0060021~palate development	7.30418	-7.30418
GO:0006614~SRP-dependent cotranslational protein targeting to membrane	37.8905	21.4989		GO:0048260~positive regulation of receptor-mediated endocytosis	11.0833	-11.0833		GO:0031076~embryonic camera-type eye development	212.807	-212.807		GO:0010940~positive regulation of necrotic cell death	354.833	354.833		GO:0090231~regulation of spindle checkpoint	390.894	390.894		GO:0001701~in utero embryonic development	3.58578	-3.58578		GO:0060070~canonical Wnt receptor signaling pathway	6.7643	-6.7643
GO:0001553~luteinization	37.7289	37.7289		GO:0006916~anti-apoptosis	11.0108	7.01986		GO:0042633~hair cycle	212.807	-212.807		GO:0060555~induction of necroptosis by extracellular signals	354.833	354.833		GO:0006513~protein monoubiquitination	383.876	-383.876		GO:0043065~positive regulation of apoptotic process	3.45623	3.45623		GO:0042127~regulation of cell proliferation	6.75444	-6.75444
GO:0010761~fibroblast migration	37.7289	37.7289		GO:0006662~glycerol ether metabolic process	10.4789	10.4789		GO:0048871~multicellular organismal homeostasis	212.807	-212.807		GO:0070926~regulation of ATP:ADP antiporter activity	354.833	354.833		GO:0014003~oligodendrocyte development	380.717	151.209		GO:0051276~chromosome organization	3.29023	-3.29023		GO:0042254~ribosome biogenesis	6.15913	-6.15913
GO:0031122~cytoplasmic microtubule organization	37.3522	-37.3522		GO:0031532~actin cytoskeleton reorganization	10.195	-10.195		GO:0042167~heme catabolic process	210.529	-210.529		GO:0043304~regulation of mast cell degranulation	353.729	353.729		GO:0044262~cellular carbohydrate metabolic process	378.514	-206.751		GO:0007050~cell cycle arrest	3.16558	3.16558		GO:0001525~angiogenesis	6.15318	-6.15318
GO:0045087~innate immune response	36.8469	36.8469		GO:0043488~regulation of mRNA stability	10.1667	-10.1667		GO:0000089~mitotic metaphase	209.775	209.775		GO:0045814~negative regulation of gene expression, epigenetic	352.08	352.08		GO:0002237~response to molecule of bacterial origin	374.856	308.962		GO:0071479~cellular response to ionizing radiation	3.14195	3.14195		GO:0070301~cellular response to hydrogen peroxide	5.89841	-5.89841
GO:0035115~embryonic forelimb morphogenesis	36.579	-36.579		GO:0045638~negative regulation of myeloid cell differentiation	10.1667	-10.1667		GO:0031536~positive regulation of exit from mitosis	208.084	208.084		GO:0000387~spliceosomal snRNP assembly	346.052	346.052		GO:0048477~oogenesis	374.698	374.698		GO:0006629~lipid metabolic process	3.11221	-3.11221		GO:0007275~multicellular organismal development	5.87984	-5.87984
GO:0046716~muscle cell homeostasis	36.1237	-36.1237		GO:0045787~positive regulation of cell cycle	10.0526	10.0526		GO:0000073~spindle pole body separation	206.51	206.51		GO:0006584~catecholamine metabolic process	345.508	-345.508		GO:0007638~mechanosensory behavior	374.097	374.097		GO:0007507~heart development	3.09356	-3.09356		GO:0001570~vasculogenesis	5.84033	-5.84033
GO:0071347~cellular response to interleukin-1	36.1237	-36.1237		GO:0050766~positive regulation of phagocytosis	10.0526	10.0526		GO:0002541~activation of plasma proteins involved in acute inflammatory response	205.224	205.224		GO:0043124~negative regulation of I-kappaB kinase/NF-kappaB cascade	342.997	237.118		GO:0022618~ribonucleoprotein complex assembly	372.82	-372.82		GO:0008360~regulation of cell shape	2.858	-2.858		GO:0006414~translational elongation	5.7192	-5.7192
GO:0008354~germ cell migration	35.7416	-35.7416		GO:0043526~neuroprotection	9.72942	9.72942		GO:0010641~positive regulation of platelet-derived growth factor receptor signaling pathway	205.224	205.224		GO:0006346~methylation-dependent chromatin silencing	339.846	339.846		GO:0007213~G-protein coupled acetylcholine receptor signaling pathway	362.116	362.116		GO:0016192~vesicle-mediated transport	2.82784	-2.82784		GO:0043524~negative regulation of neuron apoptosis	5.54831	-5.54831
GO:0070723~response to cholesterol	35.7416	-35.7416		GO:0033673~negative regulation of kinase activity	9.4576	-9.4576		GO:0014065~phosphatidylinositol 3-kinase cascade	205.205	205.205		GO:0043045~DNA methylation involved in embryo development	339.846	339.846		GO:0045213~neurotransmitter receptor metabolic process	362.116	362.116		GO:0008284~positive regulation of cell proliferation	2.75358	2.75358		GO:0051056~regulation of small GTPase mediated signal transduction	5.54831	-5.54831
GO:0002028~regulation of sodium ion transport	35.641	-35.641		GO:0030509~BMP signaling pathway	9.34491	-9.34491		GO:0031529~ruffle organization	205.205	205.205		GO:0051571~positive regulation of histone H3-K4 methylation	339.846	339.846		GO:0043103~hypoxanthine salvage	361.224	-159.032		GO:0000122~negative regulation of transcription from RNA polymerase II promoter	2.74548	-1.59984		GO:0042060~wound healing	5.16111	-5.16111
GO:0007219~Notch signaling pathway	34.4296	-34.4296		GO:0042632~cholesterol homeostasis	9.23605	-9.23605		GO:0032680~regulation of tumor necrosis factor production	204.331	-204.331		GO:0051573~negative regulation of histone H3-K9 methylation	339.846	339.846		GO:0051716~cellular response to stimulus	354.618	354.618		GO:0009887~organ morphogenesis	2.69616	-2.69616		GO:0070534~protein K63-linked ubiquitination	5.07323	-5.07323
GO:0002827~positive regulation of T-helper 1 type immune response	33.0825	-33.0825		GO:0060048~cardiac muscle contraction	9.17571	-9.17571		GO:0060397~JAK-STAT cascade involved in growth hormone signaling pathway	203.433	-203.433		GO:0051716~cellular response to stimulus	337.415	337.415		GO:0002309~T cell proliferation involved in immune response	351.874	351.874		GO:0045892~negative regulation of transcription, DNA-dependent	2.68107	-2.68107		GO:0000910~cytokinesis	5.04392	-5.04392
GO:0002829~negative regulation of type 2 immune response	33.0825	-33.0825		GO:0007032~endosome organization	9.09017	9.09017		GO:0032228~regulation of synaptic transmission, GABAergic	203.383	203.383		GO:0009653~anatomical structure morphogenesis	336.59	336.59		GO:0006978~DNA damage response, signal transduction by p53 class mediator resulting in transcription of p21 class mediator	351.874	351.874		GO:0001525~angiogenesis	2.48994	-2.48994		GO:0006508~proteolysis	5.02846	-1.65446
GO:0001947~heart looping	32.5296	-32.5296		GO:0050728~negative regulation of inflammatory response	9.05508	-9.05508		GO:0035022~positive regulation of Rac protein signal transduction	203.383	203.383		GO:0007269~neurotransmitter secretion	330.854	160.482		GO:0008340~determination of adult lifespan	351.874	351.874		GO:0001570~vasculogenesis	2.40674	-2.40674		GO:0045727~positive regulation of translation	4.86962	4.86962
GO:0045040~protein import into mitochondrial outer membrane	32.3464	32.3464		GO:0044262~cellular carbohydrate metabolic process	8.92895	8.92895		GO:0002502~peptide antigen assembly with MHC class I protein complex	202.58	-202.58		GO:0035880~embryonic nail plate morphogenesis	327.643	-327.643		GO:0031065~positive regulation of histone deacetylation	351.874	351.874		GO:0030097~hemopoiesis	2.40674	-2.40674		GO:0007059~chromosome segregation	4.73786	4.73786
GO:0019430~removal of superoxide radicals	31.9846	-31.9846		GO:0015991~ATP hydrolysis coupled proton transport	8.87609	3.5617		GO:0040020~regulation of meiosis	202.58	-202.58		GO:0006368~transcription elongation from RNA polymerase II promoter	324.879	324.879		GO:0031571~mitotic cell cycle G1/S transition DNA damage checkpoint	351.874	351.874		GO:0010628~positive regulation of gene expression	2.40584	2.40584		GO:0030198~extracellular matrix organization	4.72345	-4.72345
GO:0042632~cholesterol homeostasis	31.6614	31.6614		GO:0006950~response to stress	8.65342	5.3561		GO:0048387~negative regulation of retinoic acid receptor signaling pathway	202.58	-202.58		GO:0006977~DNA damage response, signal transduction by p53 class mediator resulting in cell cycle arrest	323.477	289.263		GO:0042149~cellular response to glucose starvation	351.874	351.874		GO:0051092~positive regulation of NF-kappaB transcription factor activity	2.3285	-2.3285		GO:0000398~nuclear mRNA splicing, via spliceosome	4.56883	4.56883
GO:0006403~RNA localization	31.0701	31.0701		GO:0045668~negative regulation of osteoblast differentiation	8.56617	-8.56617		GO:0006415~translational termination	201.156	201.156		GO:0070301~cellular response to hydrogen peroxide	322.189	230.266		GO:0090343~positive regulation of cell aging	351.874	351.874		GO:0016568~chromatin modification	2.19471	2.19471		GO:0009952~anterior/posterior pattern specification	4.48286	-4.48286
GO:0007611~learning or memory	30.9229	30.9229		GO:0043065~positive regulation of apoptotic process	8.48852	-2.57734		GO:0032727~positive regulation of interferon-alpha production	200.97	200.97		GO:0070972~protein localization in endoplasmic reticulum	322.172	322.172		GO:0090403~oxidative stress-induced premature senescence	351.874	351.874		GO:0043123~positive regulation of I-kappaB kinase/NF-kappaB cascade	2.15936	-2.15936		GO:0006364~rRNA processing	4.35852	-4.35852
GO:0040014~regulation of multicellular organism growth	30.8262	30.8262		GO:0035264~multicellular organism growth	8.41107	-8.41107		GO:0043410~positive regulation of MAPK cascade	199.94	-174.17		GO:0009115~xanthine catabolic process	321.87	-321.87		GO:0050727~regulation of inflammatory response	351.449	329.486		GO:0009952~anterior/posterior pattern specification	1.97414	-1.97414		GO:0009790~embryo development	4.10986	-4.10986
GO:0030501~positive regulation of bone mineralization	30.4825	-30.4825		GO:0001824~blastocyst development	8.23247	8.23247		GO:0034446~substrate adhesion-dependent cell spreading	198.498	-134.302		GO:0030423~targeting of mRNA for destruction involved in RNA interference	318.331	318.331		GO:0018393~internal peptidyl-lysine acetylation	349.435	349.435		GO:0046777~protein autophosphorylation	1.91287	1.91287		GO:0006974~response to DNA damage stimulus	3.84245	-3.84245
GO:0044419~interspecies interaction between organisms	30.4313	-30.4313		GO:0006414~translational elongation	8.20113	-8.20113		GO:0045627~positive regulation of T-helper 1 cell differentiation	196.971	196.971		GO:0060428~lung epithelium development	316.623	316.623		GO:0032435~negative regulation of proteasomal ubiquitin-dependent protein catabolic process	349.435	349.435		GO:0007165~signal transduction	1.76703	1.76703		GO:0070979~protein K11-linked ubiquitination	3.80492	-3.80492
GO:0010719~negative regulation of epithelial to mesenchymal transition	30.4222	-30.4222		GO:0008344~adult locomotory behavior	8.10785	8.10785		GO:0035335~peptidyl-tyrosine dephosphorylation	196.485	-196.485		GO:0010886~positive regulation of cholesterol storage	316.293	-316.293		GO:0071816~tail-anchored membrane protein insertion into ER membrane	349.435	349.435		GO:0006974~response to DNA damage stimulus	1.69212	-1.69212		GO:0001701~in utero embryonic development	3.75689	-3.75689
GO:0071902~positive regulation of protein serine/threonine kinase activity	30.4222	-30.4222		GO:0032091~negative regulation of protein binding	8.10785	8.10785		GO:0010756~positive regulation of plasminogen activation	196.289	-196.289		GO:0030301~cholesterol transport	316.293	-316.293		GO:0090398~cellular senescence	347.126	215.979		GO:0008380~RNA splicing	1.55228	1.55228		GO:0005975~carbohydrate metabolic process	3.69269	-3.69269
GO:0071222~cellular response to lipopolysaccharide	30.4074	30.4074		GO:0006611~protein export from nucleus	8.04206	8.04206		GO:0050863~regulation of T cell activation	195.364	-195.364		GO:0010458~exit from mitosis	314.436	314.436		GO:0023035~CD40 signaling pathway	346.998	346.998		GO:0035556~intracellular signal transduction	1.36117	-1.36117		GO:0051603~proteolysis involved in cellular protein catabolic process	3.61865	3.61865
GO:0032870~cellular response to hormone stimulus	30.2758	30.2758		GO:0006909~phagocytosis	8.04103	-8.04103		GO:0022617~extracellular matrix disassembly	192.587	192.587		GO:0043297~apical junction assembly	310.449	200.91		GO:0006166~purine ribonucleoside salvage	346.838	-346.838		GO:0022900~electron transport chain	1.07624	-1.07624		GO:0043161~proteasomal ubiquitin-dependent protein catabolic process	3.5811	-3.5811
GO:0070102~interleukin-6-mediated signaling pathway	30.2758	30.2758		GO:0051260~protein homooligomerization	7.99351	-7.99351		GO:0031581~hemidesmosome assembly	192.587	192.587		GO:0018216~peptidyl-arginine methylation	309.984	266.768		GO:0001819~positive regulation of cytokine production	345.566	288.561		GO:0007155~cell adhesion	1.07269	-1.07269		GO:0071260~cellular response to mechanical stimulus	3.44074	-3.44074
GO:0003151~outflow tract morphogenesis	30.1031	-30.1031		GO:0009790~embryo development	7.96437	-0.170618		GO:0045670~regulation of osteoclast differentiation	190.179	100.71		GO:0046907~intracellular transport	307.338	307.338		GO:0009404~toxin metabolic process	342.281	-342.281		GO:0006810~transport	0.882248	0.0793416		GO:0007165~signal transduction	3.28443	-3.28443
GO:0046825~regulation of protein export from nucleus	29.4702	29.4702		GO:0043433~negative regulation of sequence-specific DNA binding transcription factor activity	7.90724	-7.90724		GO:0001553~luteinization	189.382	56.8637		GO:0006307~DNA dealkylation involved in DNA repair	307.153	307.153		GO:0034067~protein localization in Golgi apparatus	342.281	-342.281		GO:0006508~proteolysis	0.794715	-0.794715		GO:0043066~negative regulation of apoptotic process	3.28288	-3.28288
GO:0046888~negative regulation of hormone secretion	29.4702	29.4702		GO:0050821~protein stabilization	7.90535	5.77625		GO:0006435~threonyl-tRNA aminoacylation	189.296	-189.296		GO:0080111~DNA demethylation	307.153	307.153		GO:0043124~negative regulation of I-kappaB kinase/NF-kappaB cascade	341.909	341.909		GO:0007283~spermatogenesis	0.722246	-0.722246		GO:0007283~spermatogenesis	3.20403	-3.20403
GO:0048609~multicellular organismal reproductive process	29.4702	29.4702		GO:0006096~glycolysis	7.74857	7.74857		GO:0010033~response to organic substance	188.714	-188.714		GO:0060736~prostate gland growth	306.636	306.636		GO:0019835~cytolysis	339.758	131.655		GO:0045944~positive regulation of transcription from RNA polymerase II promoter	0.339252	-0.339252		GO:0071456~cellular response to hypoxia	3.17607	-3.17607
GO:0051463~negative regulation of cortisol secretion	29.4702	29.4702		GO:0006357~regulation of transcription from RNA polymerase II promoter	7.6402	-7.6402		GO:0010224~response to UV-B	188.714	-188.714		GO:0006983~ER overload response	306.37	306.37		GO:0048239~negative regulation of DNA recombination at telomere	337.066	337.066						GO:0070936~protein K48-linked ubiquitination	3.04394	-3.04394
GO:0060125~negative regulation of growth hormone secretion	29.4702	29.4702		GO:0042981~regulation of apoptotic process	7.58379	7.58379		GO:0048016~inositol phosphate-mediated signaling	188.244	188.244		GO:0070245~positive regulation of thymocyte apoptosis	306.37	306.37		GO:0070198~protein localization to chromosome, telomeric region	337.066	337.066						GO:0048146~positive regulation of fibroblast proliferation	2.9492	-2.9492
GO:0006414~translational elongation	28.8024	28.8024		GO:0045732~positive regulation of protein catabolic process	7.57572	-7.57572		GO:0032469~endoplasmic reticulum calcium ion homeostasis	188.244	188.244		GO:0090399~replicative senescence	306.37	306.37		GO:0007610~behavior	335.431	-335.431						GO:0006810~transport	2.84944	-1.10775
GO:0006621~protein retention in ER lumen	28.2091	28.2091		GO:0006891~intra-Golgi vesicle-mediated transport	7.41963	-7.41963		GO:0050882~voluntary musculoskeletal movement	188.244	188.244		GO:0003085~negative regulation of systemic arterial blood pressure	305.799	305.799		GO:0033522~histone H2A ubiquitination	333.058	-333.058						GO:0045766~positive regulation of angiogenesis	2.75259	-2.75259
GO:0006729~tetrahydrobiopterin biosynthetic process	27.3535	27.3535		GO:0006446~regulation of translational initiation	7.36406	-7.36406		GO:0010820~positive regulation of T cell chemotaxis	185.397	-185.397		GO:0050727~regulation of inflammatory response	303.281	232.203		GO:0060736~prostate gland growth	329.702	329.702						GO:0008285~negative regulation of cell proliferation	2.57795	-2.57795
GO:0022409~positive regulation of cell-cell adhesion	26.8071	-26.8071		GO:0006412~translation	7.35346	-7.35346		GO:0014911~positive regulation of smooth muscle cell migration	185.397	-185.397		GO:0006515~misfolded or incompletely synthesized protein catabolic process	302.891	302.891		GO:0006296~nucleotide-excision repair, DNA incision, 5'-to lesion	323.474	323.474						GO:0000122~negative regulation of transcription from RNA polymerase II promoter	2.55655	-2.55655
GO:0048872~homeostasis of number of cells	26.6538	-26.6538		GO:0050870~positive regulation of T cell activation	7.31285	7.31285		GO:0031328~positive regulation of cellular biosynthetic process	185.397	-185.397		GO:0019941~modification-dependent protein catabolic process	302.891	302.891		GO:0001523~retinoid metabolic process	320.929	-320.929						GO:0045454~cell redox homeostasis	2.43516	-2.43516
GO:0006013~mannose metabolic process	26.5053	26.5053		GO:0009411~response to UV	7.26076	-7.26076		GO:0033634~positive regulation of cell-cell adhesion mediated by integrin	185.397	-185.397		GO:0071391~cellular response to estrogen stimulus	299.92	299.92		GO:0015693~magnesium ion transport	319.319	319.319						GO:0050821~protein stabilization	2.34149	-2.34149
GO:0030520~intracellular estrogen receptor signaling pathway	26.4465	-26.4465		GO:0006511~ubiquitin-dependent protein catabolic process	7.12883	6.06428		GO:0034112~positive regulation of homotypic cell-cell adhesion	185.397	-185.397		GO:0010818~T cell chemotaxis	299.174	-299.174		GO:0032760~positive regulation of tumor necrosis factor production	318.492	-142.442						GO:0022900~electron transport chain	2.3346	2.3346
GO:0030203~glycosaminoglycan metabolic process	26.283	-26.283		GO:0050727~regulation of inflammatory response	6.94958	6.94958		GO:0042531~positive regulation of tyrosine phosphorylation of STAT protein	185.397	-185.397		GO:0014808~release of sequestered calcium ion into cytosol by sarcoplasmic reticulum	299.174	-299.174		GO:0036047~peptidyl-lysine demalonylation	318.382	-318.382						GO:0030335~positive regulation of cell migration	2.29382	-2.29382
GO:0002573~myeloid leukocyte differentiation	25.2772	-25.2772		GO:0006302~double-strand break repair	6.76924	6.76924		GO:0070233~negative regulation of T cell apoptosis	185.397	-185.397		GO:0023052~signaling	299.174	-299.174		GO:0036049~peptidyl-lysine desuccinylation	318.382	-318.382						GO:0055114~oxidation-reduction process	2.22029	-2.22029
GO:0007220~Notch receptor processing	25.2772	-25.2772		GO:0048025~negative regulation of nuclear mRNA splicing, via spliceosome	6.57322	6.57322		GO:0070234~positive regulation of T cell apoptosis	185.397	-185.397		GO:0043308~eosinophil degranulation	299.174	-299.174		GO:0008054~cyclin catabolic process	317.38	317.38						GO:0006915~apoptotic process	1.83982	1.83982
GO:0015813~L-glutamate transport	25.2772	-25.2772		GO:0016337~cell-cell adhesion	6.55396	-6.55396		GO:2000110~negative regulation of macrophage apoptosis	185.397	-185.397		GO:0071621~granulocyte chemotaxis	299.174	-299.174		GO:0010994~free ubiquitin chain polymerization	317.38	317.38						GO:0016192~vesicle-mediated transport	1.66247	-1.66247
GO:0021904~dorsal/ventral neural tube patterning	25.2772	-25.2772		GO:0035556~intracellular signal transduction	6.35532	3.90851		GO:0006685~sphingomyelin catabolic process	184.707	184.707		GO:2000503~positive regulation of natural killer cell chemotaxis	299.174	-299.174		GO:0050689~negative regulation of defense response to virus by host	317.244	317.244						GO:0006886~intracellular protein transport	1.20067	-1.20067
GO:0040011~locomotion	25.2772	-25.2772		GO:0006457~protein folding	6.22828	6.22828		GO:0030178~negative regulation of Wnt receptor signaling pathway	184.11	-184.11		GO:0051341~regulation of oxidoreductase activity	299.015	299.015		GO:0006654~phosphatidic acid biosynthetic process	317.063	317.063						GO:0006511~ubiquitin-dependent protein catabolic process	1.18302	1.18302
GO:0048167~regulation of synaptic plasticity	25.2772	-25.2772		GO:0006914~autophagy	6.08089	6.08089		GO:0006778~porphyrin-containing compound metabolic process	183.989	-183.989		GO:0046168~glycerol-3-phosphate catabolic process	298.222	298.222		GO:0019255~glucose 1-phosphate metabolic process	315.483	55.3546						GO:0006412~translation	1.17345	-1.17345
GO:0048854~brain morphogenesis	25.2772	-25.2772		GO:0034599~cellular response to oxidative stress	6.08089	6.08089		GO:0033014~tetrapyrrole biosynthetic process	183.989	-183.989		GO:0032968~positive regulation of transcription elongation from RNA polymerase II promoter	298.088	298.088		GO:0019918~peptidyl-arginine methylation, to symmetrical-dimethyl arginine	311.49	311.49						GO:0045944~positive regulation of transcription from RNA polymerase II promoter	0.870698	-0.870698
GO:0050771~negative regulation of axonogenesis	25.2772	-25.2772		GO:0032312~regulation of ARF GTPase activity	6.04325	-6.04325		GO:0006659~phosphatidylserine biosynthetic process	183.324	-183.324		GO:0007611~learning or memory	297.914	297.914		GO:0034969~histone arginine methylation	311.49	311.49						GO:0007067~mitosis	0.855446	0.855446
GO:0051444~negative regulation of ubiquitin-protein ligase activity	25.2772	-25.2772		GO:0015031~protein transport	6.03386	3.469		GO:0010866~regulation of triglyceride biosynthetic process	182.454	182.454		GO:0008585~female gonad development	297.644	297.644		GO:0007044~cell-substrate junction assembly	309.679	309.679						GO:0007264~small GTPase mediated signal transduction	0.821229	0.821229
GO:2000059~negative regulation of protein ubiquitination involved in ubiquitin-dependent protein catabolic process	25.2772	-25.2772		GO:0007229~integrin-mediated signaling pathway	5.8869	-0.726902		GO:0010890~positive regulation of sequestering of triglyceride	182.454	182.454		GO:0014065~phosphatidylinositol 3-kinase cascade	297.644	297.644		GO:0048642~negative regulation of skeletal muscle tissue development	305.296	305.296						GO:0051301~cell division	0.615921	0.615921
GO:0033673~negative regulation of kinase activity	25.0674	-25.0674		GO:0007507~heart development	5.76245	-5.76245		GO:0035356~cellular triglyceride homeostasis	182.454	182.454		GO:0031529~ruffle organization	297.644	297.644		GO:0045900~negative regulation of translational elongation	302.025	-302.025						GO:0007049~cell cycle	0.384951	0.384951
GO:0048705~skeletal system morphogenesis	24.9409	9.35812		GO:0045740~positive regulation of DNA replication	5.74433	5.74433		GO:0051898~negative regulation of protein kinase B signaling cascade	182.328	125.479		GO:0033327~Leydig cell differentiation	297.644	297.644		GO:0070972~protein localization in endoplasmic reticulum	299.767	299.767						GO:0006355~regulation of transcription, DNA-dependent	0.282517	0.282517
GO:0090398~cellular senescence	24.7301	24.7301		GO:0000187~activation of MAPK activity	5.73471	-5.73471		GO:0021675~nerve development	182.09	-182.09		GO:0050798~activated T cell proliferation	294.313	294.313		GO:0032469~endoplasmic reticulum calcium ion homeostasis	299.199	299.199
GO:0001822~kidney development	23.8226	-0.241999		GO:0060041~retina development in camera-type eye	5.72632	5.72632		GO:0042271~susceptibility to natural killer cell mediated cytotoxicity	181.107	-181.107		GO:0043089~positive regulation of Cdc42 GTPase activity	294.282	115.042		GO:0050882~voluntary musculoskeletal movement	299.199	299.199
GO:0001837~epithelial to mesenchymal transition	23.1985	-23.1985		GO:0016192~vesicle-mediated transport	5.57384	-1.90861		GO:0045747~positive regulation of Notch signaling pathway	180.829	-180.829		GO:0046827~positive regulation of protein export from nucleus	293.98	293.98		GO:0048016~inositol phosphate-mediated signaling	299.199	299.199
GO:0043525~positive regulation of neuron apoptosis	22.8619	-22.8619		GO:0006413~translational initiation	5.52304	-5.52304		GO:2000323~negative regulation of glucocorticoid receptor signaling pathway	179.092	-179.092		GO:0048016~inositol phosphate-mediated signaling	292.893	292.893		GO:0043525~positive regulation of neuron apoptosis	293.904	68.0182
GO:0007498~mesoderm development	22.8166	-22.8166		GO:0006606~protein import into nucleus	5.47939	5.47939		GO:0050730~regulation of peptidyl-tyrosine phosphorylation	177.987	-177.987		GO:0032469~endoplasmic reticulum calcium ion homeostasis	292.893	292.893		GO:0046038~GMP catabolic process	292.859	-227.397
GO:0030968~endoplasmic reticulum unfolded protein response	22.3081	22.3081		GO:0007155~cell adhesion	5.37682	1.6541		GO:0031929~TOR signaling cascade	177.648	177.648		GO:0050882~voluntary musculoskeletal movement	292.893	292.893		GO:0050872~white fat cell differentiation	290.641	290.641
GO:0031398~positive regulation of protein ubiquitination	22.186	-11.1284		GO:0006260~DNA replication	5.11204	5.11204		GO:0040009~regulation of growth rate	176.858	176.858		GO:0002237~response to molecule of bacterial origin	290.057	290.057		GO:0000715~nucleotide-excision repair, DNA damage recognition	289.234	-289.234
GO:0006264~mitochondrial DNA replication	22.1153	22.1153		GO:0045727~positive regulation of translation	5.08253	-5.08253		GO:0000239~pachytene	176.754	176.754		GO:0031503~protein complex localization	287.712	222.057		GO:0046827~positive regulation of protein export from nucleus	287.874	287.874
GO:0006924~activation-induced cell death of T cells	22.1153	22.1153		GO:0030866~cortical actin cytoskeleton organization	5.02629	5.02629		GO:0000289~nuclear-transcribed mRNA poly(A) tail shortening	176.754	176.754		GO:0010469~regulation of receptor activity	286.851	286.851		GO:0006461~protein complex assembly	287.627	287.627
GO:0060336~negative regulation of interferon-gamma-mediated signaling pathway	22.1153	22.1153		GO:0030163~protein catabolic process	4.98731	4.98731		GO:0007060~male meiosis chromosome segregation	176.754	176.754		GO:0009880~embryonic pattern specification	284.433	284.433		GO:0032287~peripheral nervous system myelin maintenance	287.088	287.088
GO:0042593~glucose homeostasis	22.0264	-2.05607		GO:0007160~cell-matrix adhesion	4.90575	-0.605751		GO:0007131~reciprocal meiotic recombination	176.754	176.754		GO:0014003~oligodendrocyte development	284.401	221.721		GO:0045576~mast cell activation	287.088	287.088
GO:0034504~protein localization to nucleus	21.6388	21.6388		GO:0044419~interspecies interaction between organisms	4.8375	4.8375		GO:0043060~meiotic metaphase I plate congression	176.754	176.754		GO:0007320~insemination	281.524	-281.524		GO:0090232~positive regulation of spindle checkpoint	287.088	287.088
GO:0045787~positive regulation of cell cycle	21.6388	21.6388		GO:0006915~apoptotic process	4.60952	0.0323572		GO:0051257~spindle midzone assembly involved in meiosis	176.754	176.754		GO:0006379~mRNA cleavage	277.185	277.185		GO:0070206~protein trimerization	285.695	285.695
GO:0050766~positive regulation of phagocytosis	21.6388	21.6388		GO:0006954~inflammatory response	4.511	-4.511		GO:0046578~regulation of Ras protein signal transduction	175.43	175.43		GO:0031247~actin rod assembly	276.155	-183.847		GO:0001922~B-1 B cell homeostasis	284.924	284.924
GO:0000186~activation of MAPKK activity	21.4263	-21.4263		GO:0045665~negative regulation of neuron differentiation	4.46781	4.46781		GO:0044236~multicellular organismal metabolic process	174.982	174.982		GO:0071318~cellular response to ATP	276.155	-183.847		GO:0006368~transcription elongation from RNA polymerase II promoter	279.901	279.901
GO:0060021~palate development	21.1756	-0.21511		GO:0043154~negative regulation of cysteine-type endopeptidase activity involved in apoptotic process	4.371	-4.371		GO:0045650~negative regulation of macrophage differentiation	174.549	-100.827		GO:0015871~choline transport	275.644	275.644		GO:0001503~ossification	278.42	278.42
GO:0071456~cellular response to hypoxia	20.8406	-20.8406		GO:0001570~vasculogenesis	4.36253	-4.36253		GO:0043631~RNA polyadenylation	174.526	174.526		GO:0016080~synaptic vesicle targeting	275.644	275.644		GO:0045921~positive regulation of exocytosis	277.051	277.051
GO:0043044~ATP-dependent chromatin remodeling	20.7189	-20.7189		GO:0045893~positive regulation of transcription, DNA-dependent	4.3081	0.254112		GO:0021877~forebrain neuron fate commitment	174.111	174.111		GO:0021795~cerebral cortex cell migration	275.644	275.644		GO:0008150~biological_process	275.981	180.175
GO:0010225~response to UV-C	20.7134	20.7134		GO:0009791~post-embryonic development	4.20553	-4.20553		GO:0030718~germ-line stem cell maintenance	174.111	174.111		GO:0021870~Cajal-Retzius cell differentiation	275.644	275.644		GO:0009605~response to external stimulus	273.658	273.658
GO:0034341~response to interferon-gamma	20.5741	20.5741		GO:0040008~regulation of growth	4.1707	-4.1707		GO:0048733~sebaceous gland development	174.111	174.111		GO:0051563~smooth endoplasmic reticulum calcium ion homeostasis	275.644	275.644		GO:0010807~regulation of synaptic vesicle priming	270.496	-270.496
GO:0034612~response to tumor necrosis factor	20.5151	20.5151		GO:0043524~negative regulation of neuron apoptosis	4.1444	-4.1444		GO:0060598~dichotomous subdivision of terminal units involved in mammary gland duct morphogenesis	174.111	174.111		GO:0051966~regulation of synaptic transmission, glutamatergic	275.644	275.644		GO:0035494~SNARE complex disassembly	270.496	-270.496
GO:0042472~inner ear morphogenesis	20.3217	-20.3217		GO:0051056~regulation of small GTPase mediated signal transduction	4.1444	-4.1444		GO:0050930~induction of positive chemotaxis	172.349	-172.349		GO:0060075~regulation of resting membrane potential	275.644	275.644		GO:0019048~virus-host interaction	270.35	-270.35
GO:0060349~bone morphogenesis	20.3217	-20.3217		GO:0008283~cell proliferation	3.82222	3.82222		GO:0050870~positive regulation of T cell activation	172.249	172.249		GO:0001842~neural fold formation	274.011	274.011		GO:0031333~negative regulation of protein complex assembly	265.916	265.916
GO:0048538~thymus development	20.298	-20.298		GO:0000910~cytokinesis	3.76764	-3.76764		GO:0048754~branching morphogenesis of a tube	171.184	-171.184		GO:0021506~anterior neuropore closure	274.011	274.011		GO:0042110~T cell activation	265.787	265.787
GO:0030433~ER-associated protein catabolic process	20.222	20.222		GO:0006364~rRNA processing	3.46071	-3.46071		GO:0007584~response to nutrient	169.889	169.889		GO:0090090~negative regulation of canonical Wnt receptor signaling pathway	272.178	272.178		GO:0000958~mitochondrial mRNA catabolic process	264.032	264.032
GO:0042755~eating behavior	20.1839	20.1839		GO:0042771~DNA damage response, signal transduction by p53 class mediator resulting in induction of apoptosis	3.45978	-3.45978		GO:0060333~interferon-gamma-mediated signaling pathway	169.889	169.889		GO:0006796~phosphate-containing compound metabolic process	270.938	-270.938		GO:0000962~positive regulation of mitochondrial RNA catabolic process	264.032	264.032
GO:0033235~positive regulation of protein sumoylation	19.7982	-19.7982		GO:0007005~mitochondrion organization	3.24314	3.24314		GO:0072162~metanephric mesenchymal cell differentiation	169.889	169.889		GO:0006820~anion transport	266.314	266.314		GO:0000964~mitochondrial RNA 5'-end processing	264.032	264.032
GO:0006071~glycerol metabolic process	19.7816	-19.7816		GO:0045087~innate immune response	3.19554	-3.19554		GO:0072308~negative regulation of metanephric nephron tubule epithelial cell differentiation	169.889	169.889		GO:0009401~phosphoenolpyruvate-dependent sugar phosphotransferase system	266.314	266.314		GO:0000965~mitochondrial RNA 3'-end processing	264.032	264.032
GO:0050821~protein stabilization	19.6495	19.6495		GO:0007154~cell communication	3.03006	3.03006		GO:0045184~establishment of protein localization	169.097	138.711		GO:0042044~fluid transport	266.314	266.314		GO:0035458~cellular response to interferon-beta	264.032	264.032
GO:0006659~phosphatidylserine biosynthetic process	19.5509	19.5509		GO:0051603~proteolysis involved in cellular protein catabolic process	2.98997	2.98997		GO:0043089~positive regulation of Cdc42 GTPase activity	168.769	-80.0658		GO:0050801~ion homeostasis	266.314	266.314		GO:0043457~regulation of cellular respiration	264.032	264.032
GO:0006367~transcription initiation from RNA polymerase II promoter	19.2338	-19.2338		GO:0045892~negative regulation of transcription, DNA-dependent	2.92551	-2.92551		GO:0010886~positive regulation of cholesterol storage	168.709	168.709		GO:0007584~response to nutrient	264.698	-264.698		GO:0050658~RNA transport	264.032	264.032
GO:0009059~macromolecule biosynthetic process	18.9388	-18.9388		GO:0042147~retrograde transport, endosome to Golgi	2.88456	2.88456		GO:0030301~cholesterol transport	168.709	168.709		GO:0060333~interferon-gamma-mediated signaling pathway	264.698	-264.698		GO:0071042~nuclear polyadenylation-dependent mRNA catabolic process	264.032	264.032
GO:0030511~positive regulation of transforming growth factor beta receptor signaling pathway	18.8005	-18.8005		GO:0008380~RNA splicing	2.80872	2.80872		GO:0006256~UDP catabolic process	168.346	-168.346		GO:0072162~metanephric mesenchymal cell differentiation	264.698	-264.698		GO:0071850~mitotic cell cycle arrest	264.032	264.032
GO:0008283~cell proliferation	18.459	-14.1339		GO:0007243~intracellular protein kinase cascade	2.77274	-2.77274		GO:0002432~granuloma formation	167.761	167.761		GO:0072308~negative regulation of metanephric nephron tubule epithelial cell differentiation	264.698	-264.698		GO:2000627~positive regulation of miRNA catabolic process	264.032	264.032
GO:0045648~positive regulation of erythrocyte differentiation	18.0618	-18.0618		GO:0006397~mRNA processing	2.59266	2.59266		GO:0043320~natural killer cell degranulation	167.761	167.761		GO:0043525~positive regulation of neuron apoptosis	261.595	189.529		GO:0009653~anatomical structure morphogenesis	263.622	263.622
GO:0008152~metabolic process	17.9193	17.9193		GO:0000122~negative regulation of transcription from RNA polymerase II promoter	2.32328	-1.55737		GO:0000185~activation of MAPKKK activity	167.502	167.502		GO:0006344~maintenance of chromatin silencing	259.439	-259.439		GO:0030853~negative regulation of granulocyte differentiation	263.513	-263.513
GO:0031668~cellular response to extracellular stimulus	17.8714	-17.8714		GO:0007165~signal transduction	2.30227	1.18217		GO:0045647~negative regulation of erythrocyte differentiation	166.976	-166.976		GO:0007288~sperm axoneme assembly	259.439	-259.439		GO:0006515~misfolded or incompletely synthesized protein catabolic process	263.294	263.294
GO:0048870~cell motility	17.8708	-17.8708		GO:0006974~response to DNA damage stimulus	2.27341	2.27341		GO:0003179~heart valve morphogenesis	166.305	-166.305		GO:0010845~positive regulation of reciprocal meiotic recombination	259.439	-259.439		GO:0019941~modification-dependent protein catabolic process	263.294	263.294
GO:0060017~parathyroid gland development	17.8708	-17.8708		GO:0001525~angiogenesis	2.23794	-2.23794		GO:0006672~ceramide metabolic process	165.648	-165.648		GO:0033128~negative regulation of histone phosphorylation	259.439	-259.439		GO:0070933~histone H4 deacetylation	261.966	261.966
GO:0060037~pharyngeal system development	17.8708	-17.8708		GO:0030324~lung development	2.1291	-2.1291		GO:0019752~carboxylic acid metabolic process	165.648	-165.648		GO:0051026~chiasma assembly	259.439	-259.439		GO:0045880~positive regulation of smoothened signaling pathway	260.177	260.177
GO:0060391~positive regulation of SMAD protein import into nucleus	17.8708	-17.8708		GO:0007050~cell cycle arrest	2.11633	2.11633		GO:0007406~negative regulation of neuroblast proliferation	164.764	164.764		GO:0070076~histone lysine demethylation	259.439	-259.439		GO:0006168~adenine salvage	260.128	-260.128
GO:0006633~fatty acid biosynthetic process	17.8542	-17.8542		GO:0001701~in utero embryonic development	2.02839	-2.02839		GO:0003166~bundle of His development	163.803	-163.803		GO:0070193~synaptonemal complex organization	259.439	-259.439		GO:0006401~RNA catabolic process	260.027	260.027
GO:0006629~lipid metabolic process	17.8433	-4.10593		GO:0006099~tricarboxylic acid cycle	1.9732	1.9732		GO:0009649~entrainment of circadian clock	163.803	-163.803		GO:0050714~positive regulation of protein secretion	256.286	256.286		GO:0034446~substrate adhesion-dependent cell spreading	259.029	195.169
GO:0006611~protein export from nucleus	17.3111	17.3111		GO:0043123~positive regulation of I-kappaB kinase/NF-kappaB cascade	1.96519	-1.96519		GO:0045578~negative regulation of B cell differentiation	163.803	-163.803		GO:0070830~tight junction assembly	255.828	255.828		GO:0003334~keratinocyte development	256.861	256.861
GO:0048008~platelet-derived growth factor receptor signaling pathway	17.1495	17.1495		GO:0008284~positive regulation of cell proliferation	1.88169	1.88169		GO:0061030~epithelial cell differentiation involved in mammary gland alveolus development	163.803	-163.803		GO:0045880~positive regulation of smoothened signaling pathway	255.68	255.68		GO:0060750~epithelial cell proliferation involved in mammary gland duct elongation	256.861	256.861
GO:0043393~regulation of protein binding	17.141	-17.141		GO:0001822~kidney development	1.72989	-1.72989		GO:0061031~endodermal digestive tract morphogenesis	163.803	-163.803		GO:0002084~protein depalmitoylation	255.558	-255.558		GO:0048662~negative regulation of smooth muscle cell proliferation	256.036	256.036
GO:0032007~negative regulation of TOR signaling cascade	17.0741	-17.0741		GO:0008152~metabolic process	1.70942	0.189882		GO:0043297~apical junction assembly	163.606	68.4068		GO:0032429~regulation of phospholipase A2 activity	255.558	-255.558		GO:0034504~protein localization to nucleus	255.248	237.469
GO:0001921~positive regulation of receptor recycling	16.8515	-16.8515		GO:0022900~electron transport chain	1.69523	-0.0159045		GO:0006555~methionine metabolic process	161.309	-161.309		GO:0031579~membrane raft organization	255.558	-255.558		GO:0050850~positive regulation of calcium-mediated signaling	254.616	-152.129
GO:0002286~T cell activation involved in immune response	16.8515	-16.8515		GO:0006886~intracellular protein transport	1.63649	1.63649		GO:0051302~regulation of cell division	160.961	-160.961		GO:0051181~cofactor transport	255.558	-255.558		GO:0045654~positive regulation of megakaryocyte differentiation	254.482	254.482
GO:0042987~amyloid precursor protein catabolic process	16.8515	-16.8515		GO:0010628~positive regulation of gene expression	1.60841	1.60841		GO:0061099~negative regulation of protein tyrosine kinase activity	160.961	-160.961		GO:0051186~cofactor metabolic process	255.558	-255.558		GO:0045787~positive regulation of cell cycle	254.283	238.433
GO:0050820~positive regulation of coagulation	16.8515	-16.8515		GO:0030036~actin cytoskeleton organization	1.60381	-1.60381		GO:0006693~prostaglandin metabolic process	160.958	160.958		GO:0030282~bone mineralization	254.704	254.704		GO:0021539~subthalamus development	253.621	-253.621
GO:0051402~neuron apoptosis	16.8515	-16.8515		GO:0006281~DNA repair	1.37374	-1.37374		GO:0006564~L-serine biosynthetic process	160.544	160.544		GO:0071894~histone H2B conserved C-terminal lysine ubiquitination	254.101	254.101		GO:0021548~pons development	253.621	-253.621
GO:0006333~chromatin assembly or disassembly	16.5751	-16.5751		GO:0006508~proteolysis	1.34576	1.34576		GO:0032456~endocytic recycling	159.909	-159.909		GO:0045859~regulation of protein kinase activity	253.761	253.761		GO:0021854~hypothalamus development	253.621	-253.621
GO:0001892~embryonic placenta development	16.4199	-16.4199		GO:0007049~cell cycle	1.33778	1.33778		GO:0006285~base-excision repair, AP site formation	159.884	159.884		GO:0045616~regulation of keratinocyte differentiation	253.744	253.744		GO:0016557~peroxisome membrane biogenesis	253.053	253.053
GO:0051216~cartilage development	16.4199	-16.4199		GO:0006355~regulation of transcription, DNA-dependent	1.20598	-1.20598		GO:0010811~positive regulation of cell-substrate adhesion	159.218	159.218		GO:0032526~response to retinoic acid	252.497	252.497		GO:0045046~protein import into peroxisome membrane	253.053	253.053
GO:0050884~neuromuscular process controlling posture	16.4121	16.4121		GO:0007420~brain development	1.2034	-1.2034		GO:0032486~Rap protein signal transduction	158.222	-158.222		GO:0000422~mitochondrion degradation	251.468	251.468		GO:0032228~regulation of synaptic transmission, GABAergic	251.271	251.271
GO:0042744~hydrogen peroxide catabolic process	15.9923	-15.9923		GO:0007275~multicellular organismal development	1.19329	-0.147345		GO:0061097~regulation of protein tyrosine kinase activity	158.222	-158.222		GO:0032226~positive regulation of synaptic transmission, dopaminergic	251.468	251.468		GO:0035022~positive regulation of Rac protein signal transduction	251.271	251.271
GO:0006662~glycerol ether metabolic process	15.6497	15.6497		GO:0030154~cell differentiation	1.07477	1.07477		GO:0006516~glycoprotein catabolic process	157.521	157.521		GO:0033603~positive regulation of dopamine secretion	251.468	251.468		GO:0007267~cell-cell signaling	250.385	-81.3136
GO:0050900~leukocyte migration	15.3183	-15.3183		GO:0005975~carbohydrate metabolic process	0.709071	-0.709071		GO:0000958~mitochondrial mRNA catabolic process	157.19	157.19		GO:0043254~regulation of protein complex assembly	251.468	251.468		GO:0045190~isotype switching	249.799	249.799
GO:0009967~positive regulation of signal transduction	14.7351	14.7351		GO:0007283~spermatogenesis	0.67508	-0.67508		GO:0000962~positive regulation of mitochondrial RNA catabolic process	157.19	157.19		GO:0006465~signal peptide processing	250.352	46.4268		GO:0000387~spliceosomal snRNP assembly	249.192	249.192
GO:0042445~hormone metabolic process	14.7351	14.7351		GO:0006810~transport	0.632347	-0.00593263		GO:0000964~mitochondrial RNA 5'-end processing	157.19	157.19		GO:0000132~establishment of mitotic spindle orientation	250.168	250.168		GO:0000073~spindle pole body separation	248.861	248.861
GO:0048011~nerve growth factor receptor signaling pathway	14.7351	14.7351		GO:0007264~small GTPase mediated signal transduction	0.384607	0.384607		GO:0000965~mitochondrial RNA 3'-end processing	157.19	157.19		GO:0045654~positive regulation of megakaryocyte differentiation	249.871	249.871		GO:0010761~fibroblast migration	247.743	247.743
GO:0016042~lipid catabolic process	14.4789	14.4789						GO:0035458~cellular response to interferon-beta	157.19	157.19		GO:0006928~cellular component movement	249.076	222.258		GO:0035037~sperm entry	247.165	247.165
GO:0006509~membrane protein ectodomain proteolysis	14.4441	-14.4441						GO:0043457~regulation of cellular respiration	157.19	157.19		GO:0045732~positive regulation of protein catabolic process	248.668	248.668		GO:0045616~regulation of keratinocyte differentiation	246.631	246.631
GO:0007023~post-chaperonin tubulin folding pathway	14.2771	-14.2771						GO:0050658~RNA transport	157.19	157.19		GO:0006289~nucleotide-excision repair	247.53	247.53		GO:0050766~positive regulation of phagocytosis	246.358	246.358
GO:0007605~sensory perception of sound	14.0688	-14.0688						GO:0071042~nuclear polyadenylation-dependent mRNA catabolic process	157.19	157.19		GO:0045190~isotype switching	245.982	245.982		GO:0016082~synaptic vesicle priming	245.712	245.712
GO:0045444~fat cell differentiation	13.5213	-3.6699						GO:0071850~mitotic cell cycle arrest	157.19	157.19		GO:0060536~cartilage morphogenesis	245.732	-245.732		GO:0016191~synaptic vesicle uncoating	245.712	245.712
GO:0060325~face morphogenesis	13.4746	13.4746						GO:2000627~positive regulation of miRNA catabolic process	157.19	157.19		GO:0061312~BMP signaling pathway involved in heart development	245.732	-245.732		GO:0019722~calcium-mediated signaling	244.047	-244.047
GO:0006099~tricarboxylic acid cycle	13.4244	13.4244						GO:0006348~chromatin silencing at telomere	156.574	156.574		GO:2000678~negative regulation of transcription regulatory region DNA binding	245.732	-245.732		GO:0070584~mitochondrion morphogenesis	242.385	21.6463
GO:0046847~filopodium assembly	13.4035	-13.4035						GO:0021539~subthalamus development	155.721	-155.721		GO:2000124~regulation of endocannabinoid signaling pathway	243.822	243.822		GO:0010469~regulation of receptor activity	241.41	241.41
GO:0030890~positive regulation of B cell proliferation	13.3258	-13.3258						GO:0021548~pons development	155.721	-155.721		GO:0003334~keratinocyte development	243.531	243.531		GO:0006476~protein deacetylation	240.435	-14.2703
GO:0032496~response to lipopolysaccharide	12.7058	-5.57007						GO:0021854~hypothalamus development	155.721	-155.721		GO:0060750~epithelial cell proliferation involved in mammary gland duct elongation	243.531	243.531		GO:0060334~regulation of interferon-gamma-mediated signaling pathway	238.339	238.339
GO:0001708~cell fate specification	12.6386	-12.6386						GO:0032581~ER-dependent peroxisome organization	155.295	155.295		GO:0001707~mesoderm formation	242.595	242.595		GO:0060338~regulation of type I interferon-mediated signaling pathway	238.339	238.339
GO:0002244~hemopoietic progenitor cell differentiation	12.6386	-12.6386						GO:0009152~purine ribonucleotide biosynthetic process	153.088	153.088		GO:0006450~regulation of translational fidelity	242.479	-242.479		GO:0006689~ganglioside catabolic process	237.272	237.272
GO:0042325~regulation of phosphorylation	12.6386	-12.6386						GO:0033144~negative regulation of intracellular steroid hormone receptor signaling pathway	152.851	-152.851		GO:0006625~protein targeting to peroxisome	242.066	202.176		GO:0050877~neurological system process	237.272	237.272
GO:0042640~anagen	12.6386	-12.6386						GO:0035280~miRNA loading onto RISC involved in gene silencing by miRNA	152.645	152.645		GO:0001922~B-1 B cell homeostasis	241.714	241.714		GO:0006977~DNA damage response, signal transduction by p53 class mediator resulting in cell cycle arrest	234.582	234.582
GO:0050673~epithelial cell proliferation	12.6386	-12.6386						GO:0046782~regulation of viral transcription	152.645	152.645		GO:0048662~negative regulation of smooth muscle cell proliferation	241.714	241.714		GO:0006983~ER overload response	234.582	234.582
GO:0006954~inflammatory response	12.5207	12.5207						GO:0006163~purine nucleotide metabolic process	151.716	-151.716		GO:0033627~cell adhesion mediated by integrin	241.047	241.047		GO:0070245~positive regulation of thymocyte apoptosis	234.582	234.582
GO:0050790~regulation of catalytic activity	12.4916	-7.5771						GO:0043032~positive regulation of macrophage activation	150.728	150.728		GO:0002541~activation of plasma proteins involved in acute inflammatory response	240.248	240.248		GO:0090399~replicative senescence	234.582	234.582
GO:0006357~regulation of transcription from RNA polymerase II promoter	12.4741	8.30104						GO:0009264~deoxyribonucleotide catabolic process	149.684	149.684		GO:0010641~positive regulation of platelet-derived growth factor receptor signaling pathway	240.248	240.248		GO:0007528~neuromuscular junction development	233.666	233.666
GO:0006352~transcription initiation, DNA-dependent	12.4669	-12.4669						GO:0046121~deoxyribonucleoside catabolic process	149.684	149.684		GO:0030422~production of siRNA involved in RNA interference	238.749	238.749		GO:0032508~DNA duplex unwinding	231.539	231.539
GO:0045740~positive regulation of DNA replication	12.3651	12.3651						GO:0071985~multivesicular body sorting pathway	149.291	149.291		GO:0031054~pre-miRNA processing	238.749	238.749		GO:0071894~histone H2B conserved C-terminal lysine ubiquitination	230.128	230.128
GO:0006469~negative regulation of protein kinase activity	12.2653	-6.73646						GO:0035279~mRNA cleavage involved in gene silencing by miRNA	148.484	-148.484		GO:0001942~hair follicle development	238.595	215.711		GO:0007031~peroxisome organization	230.098	22.9544
GO:0072593~reactive oxygen species metabolic process	12.1958	-12.1958						GO:0060736~prostate gland growth	148.408	148.408		GO:0060325~face morphogenesis	238.234	97.8159		GO:0048557~embryonic digestive tract morphogenesis	229.507	-229.507
GO:0050873~brown fat cell differentiation	11.9143	-11.9143						GO:0018208~peptidyl-proline modification	148.28	-148.28		GO:0001825~blastocyst formation	236.427	236.427		GO:0048711~positive regulation of astrocyte differentiation	229.507	-229.507
GO:0010862~positive regulation of pathway-restricted SMAD protein phosphorylation	11.9139	-11.9139						GO:0006937~regulation of muscle contraction	147.991	-147.991		GO:0030307~positive regulation of cell growth	236.388	236.388		GO:0048715~negative regulation of oligodendrocyte differentiation	229.507	-229.507
GO:0031396~regulation of protein ubiquitination	11.9139	-11.9139						GO:0007028~cytoplasm organization	147.925	147.925		GO:0001708~cell fate specification	235.95	235.95		GO:0071158~positive regulation of cell cycle arrest	229.507	-229.507
GO:0045885~positive regulation of survival gene product expression	11.9139	-11.9139						GO:0035617~stress granule disassembly	147.925	147.925		GO:0060334~regulation of interferon-gamma-mediated signaling pathway	235.906	235.906		GO:0043297~apical junction assembly	229.341	229.341
GO:0048844~artery morphogenesis	11.9139	-11.9139						GO:0006563~L-serine metabolic process	146.908	13.6362		GO:0060338~regulation of type I interferon-mediated signaling pathway	235.906	235.906		GO:0006378~mRNA polyadenylation	224.859	224.859
GO:0003007~heart morphogenesis	11.8394	-11.8394						GO:0048245~eosinophil chemotaxis	146.413	-146.413		GO:0031145~anaphase-promoting complex-dependent proteasomal ubiquitin-dependent protein catabolic process	235.827	235.827		GO:0061015~snRNA import into nucleus	223.591	223.591
GO:0001824~blastocyst development	11.5164	-11.5164						GO:0001942~hair follicle development	146.345	-33.6633		GO:0002467~germinal center formation	235.819	235.819		GO:0055075~potassium ion homeostasis	222.379	222.379
GO:0009791~post-embryonic development	11.4312	4.28914						GO:0045292~nuclear mRNA cis splicing, via spliceosome	146.175	146.175		GO:0010811~positive regulation of cell-substrate adhesion	234.722	234.722		GO:0007369~gastrulation	220.798	131.075
GO:0046034~ATP metabolic process	11.3049	11.3049						GO:0045671~negative regulation of osteoclast differentiation	146.09	71.465		GO:0006621~protein retention in ER lumen	234.575	-234.575		GO:0008209~androgen metabolic process	219.445	219.445
GO:0006508~proteolysis	11.2856	10.616						GO:0046855~inositol phosphate dephosphorylation	145.739	-145.739		GO:0019255~glucose 1-phosphate metabolic process	234.311	198.647		GO:0071391~cellular response to estrogen stimulus	217.623	217.623
GO:0009408~response to heat	11.0576	11.0576						GO:0006303~double-strand break repair via nonhomologous end joining	144.625	144.625		GO:0006461~protein complex assembly	232.8	232.8		GO:0032495~response to muramyl dipeptide	213.693	213.693
GO:0030866~cortical actin cytoskeleton organization	10.8194	10.8194						GO:0070935~3'-UTR-mediated mRNA stabilization	144.506	-59.8247		GO:0070933~histone H4 deacetylation	230.645	230.645		GO:0032703~negative regulation of interleukin-2 production	213.693	213.693
GO:0042326~negative regulation of phosphorylation	10.7432	-10.7432						GO:0006166~purine ribonucleoside salvage	143.565	-143.565		GO:0007369~gastrulation	229.777	229.777		GO:0045736~negative regulation of cyclin-dependent protein kinase activity	213.693	213.693
GO:0042475~odontogenesis of dentin-containing tooth	10.7228	-10.7228						GO:0048251~elastic fiber assembly	142.925	-142.925		GO:0008156~negative regulation of DNA replication	229.777	229.777		GO:0006700~C21-steroid hormone biosynthetic process	213.375	213.375
GO:0048593~camera-type eye morphogenesis	10.3567	10.3567						GO:0007339~binding of sperm to zona pellucida	142.654	-142.654		GO:0034613~cellular protein localization	229.777	229.777		GO:0042359~vitamin D metabolic process	213.375	213.375
GO:0043407~negative regulation of MAP kinase activity	10.2461	-10.2461						GO:0006788~heme oxidation	142.549	-142.549		GO:0035690~cellular response to drug	229.777	229.777		GO:0050798~activated T cell proliferation	212.45	212.45
GO:0007126~meiosis	10.1407	-10.1407						GO:0000187~activation of MAPK activity	142.437	-120.508		GO:0046902~regulation of mitochondrial membrane permeability	229.777	229.777		GO:0021954~central nervous system neuron development	212.196	-134.642
GO:0043589~skin morphogenesis	10.1109	-10.1109						GO:0007229~integrin-mediated signaling pathway	142.296	4.51917		GO:0001578~microtubule bundle formation	229.709	229.709		GO:0010458~exit from mitosis	211.587	211.587
GO:0050435~beta-amyloid metabolic process	10.1109	-10.1109						GO:0017186~peptidyl-pyroglutamic acid biosynthetic process, using glutaminyl-peptide cyclotransferase	141.985	-141.985		GO:0045861~negative regulation of proteolysis	228.532	228.532		GO:0030423~targeting of mRNA for destruction involved in RNA interference	211.496	211.496
GO:0034599~cellular response to oxidative stress	9.99518	-9.99518						GO:0080009~mRNA methylation	141.829	141.829		GO:0006744~ubiquinone biosynthetic process	228.497	167.522		GO:0006379~mRNA cleavage	209.718	209.718
GO:0001570~vasculogenesis	9.92866	9.92866						GO:0000904~cell morphogenesis involved in differentiation	141.395	141.395		GO:2000352~negative regulation of endothelial cell apoptosis	225.281	64.7766		GO:0000165~MAPK cascade	209.244	-61.9192
GO:0030097~hemopoiesis	9.92866	9.92866						GO:0048642~negative regulation of skeletal muscle tissue development	141.395	141.395		GO:0008210~estrogen metabolic process	223.233	223.233		GO:0043304~regulation of mast cell degranulation	208.735	208.735
GO:0006465~signal peptide processing	9.92771	9.92771						GO:0019835~cytolysis	141.318	-7.61094		GO:0045184~establishment of protein localization	223.233	223.233		GO:0001893~maternal placenta development	208.254	-208.254
GO:0033628~regulation of cell adhesion mediated by integrin	9.82342	9.82342						GO:0032611~interleukin-1 beta production	140.174	-140.174		GO:0051898~negative regulation of protein kinase B signaling cascade	223.233	223.233		GO:0018216~peptidyl-arginine methylation	207.66	207.66
GO:0035265~organ growth	9.82342	9.82342						GO:0000972~transcription-dependent tethering of RNA polymerase II gene DNA at nuclear periphery	139.803	-139.803		GO:0034394~protein localization at cell surface	222.863	114.749		GO:0006415~translational termination	203.409	203.409
GO:0006730~one-carbon metabolic process	9.81666	-9.81666						GO:0022607~cellular component assembly	139.803	-139.803		GO:0023035~CD40 signaling pathway	222.167	222.167		GO:0006685~sphingomyelin catabolic process	203.165	203.165
GO:0045665~negative regulation of neuron differentiation	9.61726	9.61726						GO:0043973~histone H3-K4 acetylation	139.803	-139.803		GO:0006183~GTP biosynthetic process	220.195	-220.195		GO:0071479~cellular response to ionizing radiation	202.848	173.512
GO:0055114~oxidation-reduction process	9.56164	-4.29718						GO:0046985~positive regulation of hemoglobin biosynthetic process	139.803	-139.803		GO:0006228~UTP biosynthetic process	220.195	-220.195		GO:0044237~cellular metabolic process	202.649	151.968
GO:0032088~negative regulation of NF-kappaB transcription factor activity	9.55323	-2.74853						GO:0043278~response to morphine	139.731	-139.731		GO:0006241~CTP biosynthetic process	220.195	-220.195		GO:0046902~regulation of mitochondrial membrane permeability	202.493	149.38
GO:0006606~protein import into nucleus	9.31564	9.31564						GO:0006979~response to oxidative stress	139.692	-87.6391		GO:0042110~T cell activation	218.883	218.883		GO:2000124~regulation of endocannabinoid signaling pathway	202.412	202.412
GO:0040008~regulation of growth	9.27706	-9.27706						GO:0048627~myoblast development	139.054	-139.054		GO:0007044~cell-substrate junction assembly	218.709	167.577		GO:0002314~germinal center B cell differentiation	202.193	202.193
GO:0051603~proteolysis involved in cellular protein catabolic process	9.21852	1.12852						GO:0046847~filopodium assembly	138.345	138.345		GO:0022618~ribonucleoprotein complex assembly	217.511	-217.511		GO:0002636~positive regulation of germinal center formation	202.193	202.193
GO:0032312~regulation of ARF GTPase activity	9.19293	9.19293						GO:0002246~wound healing involved in inflammatory response	136.778	-136.778		GO:0006662~glycerol ether metabolic process	216.185	-216.185		GO:0002686~negative regulation of leukocyte migration	202.193	202.193
GO:0001666~response to hypoxia	8.98747	-8.98747						GO:0034101~erythrocyte homeostasis	136.778	-136.778		GO:0001755~neural crest cell migration	213.325	213.325		GO:0006154~adenosine catabolic process	202.193	202.193
GO:0006754~ATP biosynthetic process	8.91025	-8.91025						GO:0035094~response to nicotine	136.778	-136.778		GO:0022604~regulation of cell morphogenesis	213.2	91.9464		GO:0006157~deoxyadenosine catabolic process	202.193	202.193
GO:0007569~cell aging	8.84612	8.84612						GO:0001909~leukocyte mediated cytotoxicity	136.244	-136.244		GO:0007566~embryo implantation	210.148	144.492		GO:0009168~purine ribonucleoside monophosphate biosynthetic process	202.193	202.193
GO:0043124~negative regulation of I-kappaB kinase/NF-kappaB cascade	8.84612	8.84612						GO:0043312~neutrophil degranulation	136.244	-136.244		GO:0031396~regulation of protein ubiquitination	208.453	208.453		GO:0010460~positive regulation of heart rate	202.193	202.193
GO:0043065~positive regulation of apoptotic process	8.58875	3.90446						GO:0060213~positive regulation of nuclear-transcribed mRNA poly(A) tail shortening	136.221	-136.221		GO:0008211~glucocorticoid metabolic process	205.224	205.224		GO:0032261~purine nucleotide salvage	202.193	202.193
GO:0007050~cell cycle arrest	8.51355	0.597542						GO:0002634~regulation of germinal center formation	136.128	136.128		GO:0044255~cellular lipid metabolic process	205.224	205.224		GO:0033632~regulation of cell-cell adhesion mediated by integrin	202.193	202.193
GO:0000045~autophagic vacuole assembly	8.42573	-8.42573						GO:0034140~negative regulation of toll-like receptor 3 signaling pathway	136.128	136.128		GO:0032147~activation of protein kinase activity	204.662	204.662		GO:0046061~dATP catabolic process	202.193	202.193
GO:0007175~negative regulation of epidermal growth factor-activated receptor activity	8.42573	-8.42573						GO:0034148~negative regulation of toll-like receptor 5 signaling pathway	136.128	136.128		GO:0051988~regulation of attachment of spindle microtubules to kinetochore	204.662	204.662		GO:0046103~inosine biosynthetic process	202.193	202.193
GO:0022008~neurogenesis	8.42573	-8.42573						GO:0050869~negative regulation of B cell activation	136.128	136.128		GO:0032703~negative regulation of interleukin-2 production	204.194	158.378		GO:0046111~xanthine biosynthetic process	202.193	202.193
GO:0043085~positive regulation of catalytic activity	8.42573	-8.42573						GO:0070429~negative regulation of nucleotide-binding oligomerization domain containing 1 signaling pathway	136.128	136.128		GO:0032495~response to muramyl dipeptide	204.169	158.402		GO:0060169~negative regulation of adenosine receptor signaling pathway	202.193	202.193
GO:0048666~neuron development	8.42573	-8.42573						GO:0070433~negative regulation of nucleotide-binding oligomerization domain containing 2 signaling pathway	136.128	136.128		GO:0008150~biological_process	204.047	168.395		GO:0060407~negative regulation of penile erection	202.193	202.193
GO:0007160~cell-matrix adhesion	8.42405	-3.4902						GO:0072573~tolerance induction to lipopolysaccharide	136.128	136.128		GO:0034389~lipid particle organization	203.431	203.431		GO:0070256~negative regulation of mucus secretion	202.193	202.193
GO:0006302~double-strand break repair	8.28756	-8.28756						GO:2000349~negative regulation of CD40 signaling pathway	136.128	136.128		GO:0008037~cell recognition	203.126	-203.126		GO:0045980~negative regulation of nucleotide metabolic process	201.23	-201.23
GO:0042127~regulation of cell proliferation	8.20993	-8.20993						GO:0032870~cellular response to hormone stimulus	135.622	-135.622		GO:0009826~unidimensional cell growth	203.126	-203.126		GO:0045682~regulation of epidermis development	200.872	141.608
GO:0071407~cellular response to organic cyclic compound	8.10558	-8.10558						GO:0070102~interleukin-6-mediated signaling pathway	135.622	-135.622		GO:0051606~detection of stimulus	203.126	-203.126		GO:0006200~ATP catabolic process	200.425	46.2829
GO:0009790~embryo development	7.90585	-4.62951						GO:0051014~actin filament severing	133.996	-133.996		GO:0051085~chaperone mediated protein folding requiring cofactor	202.763	202.763		GO:0007612~learning	200.389	-36.5807
GO:0018105~peptidyl-serine phosphorylation	7.84005	1.88312						GO:0031668~cellular response to extracellular stimulus	133.826	82.7448		GO:0060744~mammary gland branching involved in thelarche	202.662	202.662		GO:0002541~activation of plasma proteins involved in acute inflammatory response	200.048	200.048
GO:0001836~release of cytochrome c from mitochondria	7.78848	-7.78848						GO:0016557~peroxisome membrane biogenesis	133.458	21.8366		GO:0060762~regulation of branching involved in mammary gland duct morphogenesis	202.662	202.662		GO:0010641~positive regulation of platelet-derived growth factor receptor signaling pathway	200.048	200.048
GO:0006974~response to DNA damage stimulus	7.49676	-3.94589						GO:0045046~protein import into peroxisome membrane	133.458	21.8366		GO:0006531~aspartate metabolic process	201.556	-201.556		GO:0045665~negative regulation of neuron differentiation	200.044	98.0408
GO:0006986~response to unfolded protein	7.43603	7.43603						GO:0006413~translational initiation	133.373	-13.0996		GO:0045682~regulation of epidermis development	200.398	124.31		GO:0033137~negative regulation of peptidyl-serine phosphorylation	199.437	199.437
GO:0045944~positive regulation of transcription from RNA polymerase II promoter	7.39338	-5.78936						GO:0006544~glycine metabolic process	133.271	-133.271		GO:2000379~positive regulation of reactive oxygen species metabolic process	199.422	168.222		GO:0045732~positive regulation of protein catabolic process	198.952	198.952
GO:0007528~neuromuscular junction development	7.37176	7.37176						GO:0019395~fatty acid oxidation	132.418	132.418		GO:0044262~cellular carbohydrate metabolic process	198.971	-7.44763		GO:0006611~protein export from nucleus	197.087	197.087
GO:0009755~hormone-mediated signaling pathway	7.36756	7.36756						GO:0007009~plasma membrane organization	131.942	131.942		GO:0006378~mRNA polyadenylation	198.869	198.869		GO:0043631~RNA polyadenylation	196.737	-196.737
GO:0046676~negative regulation of insulin secretion	7.36756	7.36756						GO:0008582~regulation of synaptic growth at neuromuscular junction	131.942	131.942		GO:0000075~cell cycle checkpoint	196.95	196.95		GO:0006744~ubiquinone biosynthetic process	196.009	196.009
GO:0032729~positive regulation of interferon-gamma production	7.35167	-7.35167						GO:0031119~tRNA pseudouridine synthesis	131.577	-131.577		GO:0006096~glycolysis	196.309	160.122		GO:0045861~negative regulation of proteolysis	195.831	195.831
GO:0007229~integrin-mediated signaling pathway	7.14855	-7.14855						GO:0007020~microtubule nucleation	131.128	131.128		GO:0051297~centrosome organization	195.831	179.42		GO:0043588~skin development	193.937	117.719
GO:0030199~collagen fibril organization	7.14832	-7.14832						GO:0031116~positive regulation of microtubule polymerization	131.128	131.128		GO:0007528~neuromuscular junction development	194.971	185.313		GO:0009880~embryonic pattern specification	191.722	191.722
GO:0048663~neuron fate commitment	7.14832	-7.14832						GO:0031122~cytoplasmic microtubule organization	131.128	131.128		GO:0010825~positive regulation of centrosome duplication	194.368	194.368		GO:0016553~base conversion or substitution editing	191.387	191.387
GO:0051272~positive regulation of cellular component movement	7.14832	-7.14832						GO:0045454~cell redox homeostasis	130.993	-106.178		GO:0007267~cell-cell signaling	194.351	94.6261		GO:0006887~exocytosis	191.37	-113.689
GO:0000398~nuclear mRNA splicing, via spliceosome	7.04196	7.04196						GO:0050718~positive regulation of interleukin-1 beta secretion	130.986	-130.986		GO:0046676~negative regulation of insulin secretion	192.214	192.214		GO:0045650~negative regulation of macrophage differentiation	189.922	-73.5909
GO:0043123~positive regulation of I-kappaB kinase/NF-kappaB cascade	6.89086	0.968306						GO:0050873~brown fat cell differentiation	130.802	13.5787		GO:0048549~positive regulation of pinocytosis	191.669	-191.669		GO:0032968~positive regulation of transcription elongation from RNA polymerase II promoter	186.806	186.806
GO:0000187~activation of MAPK activity	6.83948	-3.1557						GO:0007267~cell-cell signaling	130.361	32.7521		GO:0043248~proteasome assembly	191.225	191.225		GO:0001825~blastocyst formation	186.526	186.526
GO:0006184~GTP catabolic process	6.83837	6.83837						GO:0044262~cellular carbohydrate metabolic process	129.829	-55.948		GO:0032508~DNA duplex unwinding	190.465	190.465		GO:0050729~positive regulation of inflammatory response	183.671	-164.968
GO:0006417~regulation of translation	6.57658	6.57658						GO:0008015~blood circulation	129.613	129.613		GO:0001836~release of cytochrome c from mitochondria	189.659	189.659		GO:0050810~regulation of steroid biosynthetic process	182.604	182.604
GO:0051086~chaperone mediated protein folding independent of cofactor	6.47377	-6.47377						GO:0042254~ribosome biogenesis	128.339	-62.6747		GO:0034976~response to endoplasmic reticulum stress	189.252	-189.252		GO:0045039~protein import into mitochondrial inner membrane	182.315	182.315
GO:0042493~response to drug	6.46779	-6.46779						GO:0008630~DNA damage response, signal transduction resulting in induction of apoptosis	127.511	96.0192		GO:2000377~regulation of reactive oxygen species metabolic process	187.699	118.1		GO:0007175~negative regulation of epidermal growth factor-activated receptor activity	182.182	182.182
GO:0007059~chromosome segregation	6.40423	-6.40423						GO:0006401~RNA catabolic process	126.961	126.961		GO:0051276~chromosome organization	187.133	187.133		GO:0048240~sperm capacitation	179.445	-179.445
GO:0000122~negative regulation of transcription from RNA polymerase II promoter	6.33803	-2.80378						GO:0006744~ubiquinone biosynthetic process	125.763	58.2648		GO:0006556~S-adenosylmethionine biosynthetic process	186.876	-186.876		GO:0006120~mitochondrial electron transport, NADH to ubiquinone	178.634	-178.634
GO:0048025~negative regulation of nuclear mRNA splicing, via spliceosome	6.32531	-6.32531						GO:0046600~negative regulation of centriole replication	125.042	125.042		GO:0006310~DNA recombination	186.85	161.898		GO:0045945~positive regulation of transcription from RNA polymerase III promoter	178.155	178.155
GO:0001933~negative regulation of protein phosphorylation	6.3193	-6.3193						GO:0090231~regulation of spindle checkpoint	125.042	125.042		GO:0032981~mitochondrial respiratory chain complex I assembly	184.668	21.8162		GO:0001662~behavioral fear response	177.727	-177.727
GO:0006914~autophagy	6.3193	-6.3193						GO:0002086~diaphragm contraction	124.978	-124.978		GO:0007569~cell aging	183.822	183.822		GO:0007270~neuron-neuron synaptic transmission	177.727	-177.727
GO:0030163~protein catabolic process	6.25434	-6.25434						GO:0005980~glycogen catabolic process	124.978	-124.978		GO:0010165~response to X-ray	183.247	183.247		GO:0034765~regulation of ion transmembrane transport	177.727	-177.727
GO:0015991~ATP hydrolysis coupled proton transport	6.25376	-6.25376						GO:0043181~vacuolar sequestering	124.978	-124.978		GO:0048870~cell motility	182.406	182.406		GO:0044070~regulation of anion transport	177.727	-177.727
GO:0008104~protein localization	6.22537	-6.22537						GO:0043587~tongue morphogenesis	124.978	-124.978		GO:0060017~parathyroid gland development	182.406	182.406		GO:0008156~negative regulation of DNA replication	175.937	175.937
GO:0018107~peptidyl-threonine phosphorylation	5.95694	-5.95694						GO:0010883~regulation of lipid storage	123.851	123.851		GO:0060037~pharyngeal system development	182.406	182.406		GO:0034613~cellular protein localization	175.937	175.937
GO:0000077~DNA damage checkpoint	5.89405	5.89405						GO:0006108~malate metabolic process	123.851	-123.851		GO:0060391~positive regulation of SMAD protein import into nucleus	182.406	182.406		GO:0001836~release of cytochrome c from mitochondria	175.583	149.027
GO:0015031~protein transport	5.82598	0.975205						GO:0050983~deoxyhypusine biosynthetic process from spermidine, using deoxyhypusine synthase	122.873	-122.873		GO:0071277~cellular response to calcium ion	182.061	159.043		GO:0032526~response to retinoic acid	175.028	175.028
GO:0006457~protein folding	5.80686	2.59454						GO:0006661~phosphatidylinositol biosynthetic process	122.79	-122.79		GO:0007031~peroxisome organization	181.549	151.632		GO:0070059~apoptosis in response to endoplasmic reticulum stress	174.717	174.717
GO:0006909~phagocytosis	5.78704	5.78704						GO:0010955~negative regulation of protein processing	122.624	-122.624		GO:0006467~protein thiol-disulfide exchange	181.486	-181.486		GO:0030593~neutrophil chemotaxis	174.319	-174.319
GO:0022900~electron transport chain	5.7125	5.7125						GO:0032330~regulation of chondrocyte differentiation	122.624	-122.624		GO:0045736~negative regulation of cyclin-dependent protein kinase activity	181.286	181.286		GO:0007200~activation of phospholipase C activity by G-protein coupled receptor protein signaling pathway coupled to IP3 second messenger	172.967	172.967
GO:0001756~somitogenesis	5.61715	-5.61715						GO:0006944~cellular membrane fusion	122.32	-122.32		GO:0006284~base-excision repair	180.644	180.644		GO:0032835~glomerulus development	172.967	172.967
GO:0045860~positive regulation of protein kinase activity	5.61715	-5.61715						GO:0006689~ganglioside catabolic process	122.29	-66.4186		GO:0001780~neutrophil homeostasis	178.752	-178.752		GO:0032781~positive regulation of ATPase activity	172.923	-172.923
GO:0045454~cell redox homeostasis	5.55313	5.55313						GO:0030879~mammary gland development	122.275	-122.275		GO:0002318~myeloid progenitor cell differentiation	178.752	-178.752		GO:0031953~negative regulation of protein autophosphorylation	172.876	172.876
GO:0000079~regulation of cyclin-dependent protein kinase activity	5.541	-5.541						GO:0043122~regulation of I-kappaB kinase/NF-kappaB cascade	122.256	-122.256		GO:0019226~transmission of nerve impulse	178.752	-178.752		GO:0031584~activation of phospholipase D activity	171.141	-171.141
GO:0033077~T cell differentiation in thymus	5.52882	5.52882						GO:0030162~regulation of proteolysis	122.083	-106.549		GO:0090138~regulation of actin cytoskeleton organization by cell-cell adhesion	178.752	-178.752		GO:0031397~negative regulation of protein ubiquitination	170.955	170.955
GO:0016192~vesicle-mediated transport	5.39379	2.74611						GO:0007031~peroxisome organization	121.616	65.8052		GO:0001553~luteinization	178.586	178.586		GO:2000352~negative regulation of endothelial cell apoptosis	170.955	170.955
GO:0007243~intracellular protein kinase cascade	5.30355	5.30355						GO:0030011~maintenance of cell polarity	121.339	-121.339		GO:0045103~intermediate filament-based process	178.261	-178.261		GO:0002521~leukocyte differentiation	170.481	-135.529
GO:0006915~apoptotic process	5.20059	1.59555						GO:0035509~negative regulation of myosin-light-chain-phosphatase activity	121.339	-121.339		GO:0060020~Bergmann glial cell differentiation	178.261	-178.261		GO:0019933~cAMP-mediated signaling	170.47	-137.739
GO:0051260~protein homooligomerization	5.12878	5.12878						GO:0043372~positive regulation of CD4-positive, alpha-beta T cell differentiation	121.339	-121.339		GO:0032486~Rap protein signal transduction	177.931	-177.931		GO:0090090~negative regulation of canonical Wnt receptor signaling pathway	170.353	170.353
GO:0051491~positive regulation of filopodium assembly	5.10594	-5.10594						GO:0043378~positive regulation of CD8-positive, alpha-beta T cell differentiation	121.339	-121.339		GO:0061097~regulation of protein tyrosine kinase activity	177.931	-177.931		GO:0006431~methionyl-tRNA aminoacylation	169.731	169.731
GO:0016485~protein processing	5.05544	-5.05544						GO:0060100~positive regulation of phagocytosis, engulfment	121.339	-121.339		GO:0044237~cellular metabolic process	176.952	176.952		GO:0034389~lipid particle organization	169.528	169.528
GO:0030326~embryonic limb morphogenesis	5.05544	-5.05544						GO:0070358~actin polymerization-dependent cell motility	121.339	-121.339		GO:0009314~response to radiation	176.144	110.813		GO:0006625~protein targeting to peroxisome	168.702	168.702
GO:0032436~positive regulation of proteasomal ubiquitin-dependent protein catabolic process	5.05544	-5.05544						GO:0006928~cellular component movement	120.948	120.948		GO:0060548~negative regulation of cell death	174.479	67.2358		GO:0010569~regulation of double-strand break repair via homologous recombination	168.533	168.533
GO:0006916~anti-apoptosis	5.00681	-1.61527						GO:0060136~embryonic process involved in female pregnancy	119.487	-54.3028		GO:0006413~translational initiation	174.343	75.1964		GO:0010833~telomere maintenance via telomere lengthening	168.533	168.533
GO:0006641~triglyceride metabolic process	4.91171	4.91171						GO:0007010~cytoskeleton organization	118.112	-87.7033		GO:0006476~protein deacetylation	173.941	106.992		GO:0032205~negative regulation of telomere maintenance	168.533	168.533
GO:0006810~transport	4.85691	4.85691						GO:0050689~negative regulation of defense response to virus by host	117.884	34.7611		GO:0032438~melanosome organization	173.496	173.496		GO:0060548~negative regulation of cell death	168.085	116.839
GO:0045893~positive regulation of transcription, DNA-dependent	4.76814	0.743621						GO:0000712~resolution of meiotic recombination intermediates	117.836	117.836		GO:0031120~snRNA pseudouridine synthesis	171.53	-171.53		GO:0006446~regulation of translational initiation	167.956	68.4553
GO:0007283~spermatogenesis	4.65568	4.65568						GO:0016446~somatic hypermutation of immunoglobulin genes	117.836	117.836		GO:0043154~negative regulation of cysteine-type endopeptidase activity involved in apoptotic process	171.256	171.256		GO:0046907~intracellular transport	167.815	167.815
GO:0006260~DNA replication	4.56439	-4.56439						GO:0045950~negative regulation of mitotic recombination	117.836	117.836		GO:0007595~lactation	170.579	78.6163		GO:0043154~negative regulation of cysteine-type endopeptidase activity involved in apoptotic process	167.419	158.349
GO:0051056~regulation of small GTPase mediated signal transduction	4.52702	-4.52702						GO:0007625~grooming behavior	117.735	-117.735		GO:0045785~positive regulation of cell adhesion	169.803	169.803		GO:0007520~myoblast fusion	167.088	167.088
GO:0030307~positive regulation of cell growth	4.4677	-4.4677						GO:0006298~mismatch repair	117.444	117.444		GO:0051591~response to cAMP	169.725	-169.725		GO:0006097~glyoxylate cycle	166.386	-166.386
GO:0009952~anterior/posterior pattern specification	4.45412	-0.311432						GO:0006614~SRP-dependent cotranslational protein targeting to membrane	117.102	-52.8906		GO:0016556~mRNA modification	169.411	-169.411		GO:0000075~cell cycle checkpoint	166.344	166.344
GO:0008285~negative regulation of cell proliferation	4.45344	-2.71891						GO:0040008~regulation of growth	117.009	-63.35		GO:0046475~glycerophospholipid catabolic process	169.392	169.392		GO:0006349~regulation of gene expression by genetic imprinting	166.284	166.284
GO:0034644~cellular response to UV	4.43859	4.43859						GO:0043623~cellular protein complex assembly	116.67	-116.67		GO:0051322~anaphase	168.449	168.449		GO:0005976~polysaccharide metabolic process	166.215	-166.215
GO:0008219~cell death	4.42306	4.42306						GO:2000114~regulation of establishment of cell polarity	116.565	-116.565		GO:0050819~negative regulation of coagulation	166.649	166.649		GO:0006289~nucleotide-excision repair	165.74	165.74
GO:0042102~positive regulation of T cell proliferation	4.42306	4.42306						GO:0031047~gene silencing by RNA	116.396	-78.2334		GO:0030900~forebrain development	166.14	84.2292		GO:0048541~Peyer's patch development	165.302	-64.2056
GO:0001525~angiogenesis	4.40533	-4.40533						GO:0045213~neurotransmitter receptor metabolic process	116.23	116.23		GO:0021539~subthalamus development	165.655	-165.655		GO:0016572~histone phosphorylation	165.061	165.061
GO:0006886~intracellular protein transport	4.27609	2.36387						GO:0051693~actin filament capping	116.069	-69.0744		GO:0021548~pons development	165.655	-165.655		GO:0010811~positive regulation of cell-substrate adhesion	164.234	149.982
GO:0030900~forebrain development	4.21286	-4.21286						GO:0019428~allantoin biosynthetic process	115.879	-115.879		GO:0021854~hypothalamus development	165.655	-165.655		GO:0016575~histone deacetylation	162.377	162.377
GO:0006464~protein modification process	4.03342	4.03342						GO:0046697~decidualization	115.86	-115.86		GO:0034205~beta-amyloid formation	164.848	164.848		GO:0006584~catecholamine metabolic process	162.299	-162.299
GO:0043154~negative regulation of cysteine-type endopeptidase activity involved in apoptotic process	4.02096	4.02096						GO:0006308~DNA catabolic process	115.034	115.034		GO:0035964~COPI-coated vesicle budding	164.848	164.848		GO:0006413~translational initiation	162.258	141.008
GO:0043066~negative regulation of apoptotic process	3.97065	-2.66975						GO:0000077~DNA damage checkpoint	114.465	114.465		GO:0023019~signal transduction involved in regulation of gene expression	163.821	-163.821		GO:0035690~cellular response to drug	162.103	162.103
GO:0000724~double-strand break repair via homologous recombination	3.88377	3.88377						GO:0035037~sperm entry	114.419	114.419		GO:0030262~apoptotic nuclear change	163.821	-163.821		GO:0001942~hair follicle development	162.077	162.077
GO:0005975~carbohydrate metabolic process	3.85946	2.32512						GO:0016188~synaptic vesicle maturation	114.388	-114.388		GO:0048863~stem cell differentiation	163.821	-163.821		GO:0051085~chaperone mediated protein folding requiring cofactor	161.902	161.902
GO:0030154~cell differentiation	3.66292	-3.66292						GO:0031629~synaptic vesicle fusion to presynaptic membrane	114.388	-114.388		GO:0061180~mammary gland epithelium development	163.821	-163.821		GO:0006307~DNA dealkylation involved in DNA repair	161.863	161.863
GO:0016337~cell-cell adhesion	3.61103	-3.61103						GO:0072553~terminal button organization	114.388	-114.388		GO:0046826~negative regulation of protein export from nucleus	163.328	-163.328		GO:0080111~DNA demethylation	161.863	161.863
GO:0050852~T cell receptor signaling pathway	3.61103	-3.61103						GO:0006801~superoxide metabolic process	114.213	-114.213		GO:0060292~long term synaptic depression	162.548	162.548		GO:0042663~regulation of endodermal cell fate specification	158.906	-158.906
GO:0010628~positive regulation of gene expression	3.46222	3.46222						GO:0019430~removal of superoxide radicals	114.213	-114.213		GO:0022008~neurogenesis	162.045	162.045		GO:0051409~response to nitrosative stress	158.906	-158.906
GO:0051276~chromosome organization	3.45224	3.45224						GO:0006607~NLS-bearing substrate import into nucleus	113.699	-113.699		GO:0006888~ER to Golgi vesicle-mediated transport	161.926	147.585		GO:0060420~regulation of heart growth	158.906	-158.906
GO:0008284~positive regulation of cell proliferation	3.40436	0.202109						GO:0021682~nerve maturation	113.699	-113.699		GO:0071777~positive regulation of cell cycle cytokinesis	161.836	130.539		GO:0031145~anaphase-promoting complex-dependent proteasomal ubiquitin-dependent protein catabolic process	158.69	158.69
[truncated: 1,041 more rows]
