# Supplementary material for: Integrative Analyses of Hepatic Differentially Expressed Genes and Blood Biomarkers during the Peripartal Period between Dairy Cows Overfed or Restricted-Fed Energy Prepartum
Source: PLoS One. 2014 Jun 10;9(6):e99757. doi: 10.1371/journal.pone.0099757 (PMC4051754; doi:10.1371/journal.pone.0099757)
Supplement: File S5 — Complete results from Database for Annotation, Visualization and Integrated Discovery (DAVID) of DEG between liver of cows fed restricted (RE) energy and protein or receiving a higher energy and protein diet (OF) prepaprtum. The analysis was performed separately between genes more expressed in OF vs. RE and genes more expressed in RE vs. OF at −14, 1, and 14 d relative to parturition. (XLSX) [file pone.0099757.s009.xlsx]

## Sheet: All DAVID results
Category	Term	Count	%	PValue	Genes	List Total	Pop Hits	Pop Total	Fold Enrichment	Bonferroni	Benjamini	FDR
GOTERM_BP_FAT	GO:0009057~macromolecule catabolic process	46	5.04386	0.000881174	506632, 535219, 535203, 541003, 513776, 493993, 540859, 614773, 515503, 507743, 539141, 534165, 507213, 507005, 616275, 505106, 530547, 286803, 511387, 541130, 785633, 518637, 515176, 618428, 282705, 540802, 510155, 281225, 614967, 515933, 533652, 539244, 514773, 519974, 505118, 506962, 533136, 407228, 510872, 530186, 510796, 519992, 525655, 510423, 282335, 767894	473	149	2413	1.57495	0.783549	0.399583	1.47957	OF vs RE	-14
GOTERM_BP_FAT	GO:0044257~cellular protein catabolic process	37	4.05702	0.00202073	506632, 535219, 541003, 493993, 513776, 540859, 515503, 539141, 507005, 507213, 616275, 505106, 530547, 286803, 511387, 541130, 785633, 618428, 282705, 540802, 510155, 281225, 614967, 515933, 539244, 514773, 519974, 506962, 533136, 407228, 530186, 510796, 519992, 525655, 510423, 282335, 767894	473	117	2413	1.61329	0.970149	0.443037	3.36247	OF vs RE	-14
GOTERM_BP_FAT	GO:0051603~proteolysis involved in cellular protein catabolic process	37	4.05702	0.00170634	506632, 535219, 541003, 493993, 513776, 540859, 515503, 539141, 507005, 507213, 616275, 505106, 530547, 286803, 511387, 541130, 785633, 618428, 282705, 540802, 510155, 281225, 614967, 515933, 539244, 514773, 519974, 506962, 533136, 407228, 530186, 510796, 519992, 525655, 510423, 282335, 767894	473	116	2413	1.6272	0.948426	0.447304	2.84641	OF vs RE	-14
GOTERM_BP_FAT	GO:0019941~modification-dependent protein catabolic process	35	3.83772	0.000827664	506632, 535219, 513776, 541003, 540859, 515503, 539141, 507005, 507213, 616275, 505106, 530547, 286803, 511387, 541130, 785633, 618428, 540802, 510155, 281225, 614967, 515933, 539244, 514773, 519974, 506962, 533136, 407228, 530186, 510796, 519992, 525655, 510423, 282335, 767894	473	104	2413	1.71684	0.76246	0.512619	1.39032	OF vs RE	-14
GOTERM_BP_FAT	GO:0043632~modification-dependent macromolecule catabolic process	35	3.83772	0.000827664	506632, 535219, 513776, 541003, 540859, 515503, 539141, 507005, 507213, 616275, 505106, 530547, 286803, 511387, 541130, 785633, 618428, 540802, 510155, 281225, 614967, 515933, 539244, 514773, 519974, 506962, 533136, 407228, 530186, 510796, 519992, 525655, 510423, 282335, 767894	473	104	2413	1.71684	0.76246	0.512619	1.39032	OF vs RE	-14
GOTERM_BP_FAT	GO:0030163~protein catabolic process	39	4.27632	0.00165466	506632, 535219, 541003, 493993, 513776, 540859, 515503, 539141, 507213, 507005, 616275, 505106, 530547, 286803, 511387, 541130, 518637, 785633, 618428, 282705, 540802, 510155, 281225, 614967, 515933, 539244, 514773, 519974, 505118, 506962, 533136, 407228, 530186, 510796, 519992, 525655, 510423, 282335, 767894	473	124	2413	1.6045	0.943576	0.512622	2.76132	OF vs RE	-14
SP_PIR_KEYWORDS	ubl conjugation pathway	26	2.85088	0.00493313	506632, 513776, 541003, 540859, 616275, 507005, 505106, 530547, 511387, 286803, 541130, 785633, 618428, 540802, 614967, 281225, 515933, 539244, 514773, 519974, 506962, 533136, 519992, 525655, 282335, 767894	488	78	2506	1.71175	0.795554	0.547843	6.4586	OF vs RE	-14
GOTERM_BP_FAT	GO:0044265~cellular macromolecule catabolic process	44	4.82456	0.000555795	506632, 535219, 535203, 541003, 513776, 493993, 540859, 614773, 515503, 507743, 539141, 534165, 507213, 507005, 616275, 505106, 530547, 286803, 511387, 541130, 785633, 515176, 618428, 282705, 540802, 510155, 281225, 614967, 515933, 533652, 539244, 514773, 519974, 506962, 533136, 407228, 530186, 510872, 510796, 519992, 525655, 510423, 282335, 767894	473	138	2413	1.62656	0.619066	0.619066	0.935648	OF vs RE	-14
SP_PIR_KEYWORDS	acetylation	147	16.1184	0.00347939	521254, 511913, 282298, 514960, 518501, 521747, 780990, 540172, 505106, 782090, 506430, 541077, 281169, 286803, 505284, 613795, 281760, 505722, 286764, 507564, 510767, 515109, 510155, 613381, 615182, 613886, 614126, 514147, 510949, 506235, 511375, 519729, 281658, 767926, 282335, 326597, 281832, 281833, 541003, 515503, 539141, 522854, 513840, 768330, 767817, 506596, 507845, 510816, 783467, 280715,…	488	628	2506	1.20204	0.673339	0.673339	4.59665	OF vs RE	-14
GOTERM_BP_FAT	GO:0006508~proteolysis	55	6.0307	0.00473369	506632, 535219, 282394, 513776, 493993, 533853, 281662, 511585, 505106, 507213, 507005, 286803, 511387, 513343, 508700, 785633, 540802, 282705, 510155, 614967, 515933, 514773, 519974, 281108, 510796, 510423, 505890, 512903, 282335, 541003, 767617, 540859, 515503, 337912, 327711, 539141, 281407, 616275, 530547, 497199, 541130, 618428, 281225, 539244, 505118, 282078, 506962, 511254, 533136, 407228,…	473	200	2413	1.40291	0.999735	0.691719	7.70975	OF vs RE	-14
KEGG_PATHWAY	bta03050:Proteasome	10	1.09649	0.0288931	518637, 507213, 530186, 510155, 510314, 513525, 515503, 510423, 528142, 539141	267	26	1498	2.15788	0.986564	0.76227	29.453	OF vs RE	-14
SP_PIR_KEYWORDS	ubl conjugation	26	2.85088	0.02156	281047, 326597, 281542, 515854, 526848, 515503, 521747, 780990, 539594, 616275, 507213, 613618, 541130, 338051, 617051, 281225, 515933, 614126, 519974, 506962, 617875, 506235, 519729, 614441, 281712, 282335	488	87	2506	1.53467	0.999085	0.826072	25.4918	OF vs RE	-14
SP_PIR_KEYWORDS	acetylated amino end	10	1.09649	0.0496275	281626, 768330, 617875, 326597, 515416, 510767, 317748, 282658, 280715, 507743	488	26	2506	1.97509	1	0.83724	49.7022	OF vs RE	-14
KEGG_PATHWAY	bta04120:Ubiquitin mediated proteolysis	19	2.08333	0.0244723	541130, 613423, 785633, 540826, 535219, 541003, 540859, 281225, 506962, 533136, 540378, 616275, 507005, 407228, 540733, 535565, 527418, 616156, 767894	267	64	1498	1.66561	0.973805	0.83815	25.535	OF vs RE	-14
GOTERM_BP_FAT	GO:0006281~DNA repair	18	1.97368	0.00870415	512466, 541130, 286764, 281542, 535203, 504647, 515933, 616905, 533652, 618306, 507743, 614126, 515909, 519974, 514579, 517825, 511463, 286803	473	49	2413	1.87401	1	0.849992	13.7416	OF vs RE	-14
SP_PIR_KEYWORDS	Initiation factor	9	0.986842	0.0362624	513958, 783421, 534165, 782090, 515543, 286811, 534618, 521747, 517409	488	21	2506	2.20082	0.999993	0.86139	39.2662	OF vs RE	-14
SP_PIR_KEYWORDS	mitosis	11	1.20614	0.0186357	534811, 506962, 539594, 616275, 507845, 528378, 519992, 515933, 282513, 282684, 511009	488	26	2506	2.1726	0.997615	0.866391	22.4286	OF vs RE	-14
SP_PIR_KEYWORDS	isopeptide bond	19	2.08333	0.0496137	613618, 541130, 281047, 326597, 338051, 281542, 614967, 281225, 515503, 521747, 614126, 780990, 617875, 506235, 539594, 507213, 530547, 519729, 281712	488	63	2506	1.54872	1	0.870209	49.6923	OF vs RE	-14
SP_PIR_KEYWORDS	proteasome	11	1.20614	0.0318452	518637, 515021, 507213, 530186, 510155, 510314, 513525, 519729, 515503, 510423, 539141	488	28	2506	2.01742	0.999969	0.874785	35.3984	OF vs RE	-14
SP_PIR_KEYWORDS	chromosomal protein	9	0.986842	0.0476254	613618, 617875, 617051, 782928, 515933, 505401, 505284, 614126, 613732	488	22	2506	2.10078	1	0.893295	48.2527	OF vs RE	-14
KEGG_PATHWAY	bta03410:Base excision repair	7	0.767544	0.0167459	286764, 535203, 517825, 511463, 616905, 618306, 614126	267	13	1498	3.02103	0.916465	0.916465	18.2056	OF vs RE	-14
GOTERM_BP_FAT	GO:0006259~DNA metabolic process	27	2.96053	0.0168414	512466, 519474, 511913, 504647, 281542, 535203, 507743, 515909, 514579, 511463, 286803, 514202, 541130, 286764, 515176, 512427, 515933, 616905, 533652, 618306, 614126, 519974, 537418, 517825, 534799, 515765, 508652	473	89	2413	1.54764	1	0.962228	24.9635	OF vs RE	-14
GOTERM_MF_FAT	GO:0008135~translation factor activity, nucleic acid binding	16	1.75439	0.00560731	513958, 783421, 515543, 504752, 534618, 517409, 521747, 534165, 534354, 782090, 541077, 506331, 286811, 541083, 505722, 513231	490	40	2518	2.05551	0.964963	0.964963	7.96237	OF vs RE	-14
GOTERM_BP_FAT	GO:0006974~response to DNA damage stimulus	21	2.30263	0.0270181	541130, 512466, 286764, 282705, 281542, 535203, 504647, 515854, 515933, 616905, 533652, 618306, 507743, 614126, 515909, 519974, 514579, 517825, 511463, 286803, 528453	473	67	2413	1.59897	1	0.99139	37.0691	OF vs RE	-14
GOTERM_MF_FAT	GO:0003743~translation initiation factor activity	11	1.20614	0.0185527	513958, 783421, 534165, 782090, 515543, 504752, 286811, 534618, 513231, 521747, 517409	490	26	2518	2.1741	0.999986	0.99623	24.1437	OF vs RE	-14
GOTERM_CC_FAT	GO:0019773~proteasome core complex, alpha-subunit complex	5	0.548246	0.0149125	507213, 510155, 515503, 510423, 539141	374	6	1927	4.29367	0.99648	0.99648	18.7532	OF vs RE	-14
GOTERM_BP_FAT	GO:0006302~double-strand break repair	6	0.657895	0.0458811	541130, 281542, 515933, 533652, 286803, 507743	473	11	2413	2.78263	1	0.997044	54.804	OF vs RE	-14
GOTERM_BP_FAT	GO:0042113~B cell activation	6	0.657895	0.0458811	511913, 281542, 616545, 533652, 540235, 617530	473	11	2413	2.78263	1	0.997044	54.804	OF vs RE	-14
GOTERM_BP_FAT	GO:0046034~ATP metabolic process	13	1.42544	0.0432875	519758, 614392, 509966, 511839, 530703, 512313, 513684, 510796, 550622, 404152, 327687, 280715, 282147	473	37	2413	1.79241	1	0.997286	52.6811	OF vs RE	-14
GOTERM_BP_FAT	GO:0007276~gamete generation	14	1.53509	0.0431471	539291, 541068, 282382, 533652, 281876, 507743, 513539, 513996, 404181, 506451, 506235, 282513, 514202, 516282	473	41	2413	1.74197	1	0.998306	52.5636	OF vs RE	-14
SMART	SM00717:SANT	5	0.548246	0.033784	519474, 767817, 505401, 537503, 512854	291	7	1440	3.53461	0.998638	0.998638	34.8114	OF vs RE	-14
GOTERM_BP_FAT	GO:0006511~ubiquitin-dependent protein catabolic process	15	1.64474	0.0426804	541130, 785633, 535219, 510155, 541003, 540859, 515503, 539141, 505106, 407228, 507213, 530186, 519992, 525655, 510423	473	45	2413	1.70049	1	0.998976	52.1708	OF vs RE	-14
GOTERM_MF_FAT	GO:0004175~endopeptidase activity	23	2.52193	0.0365085	282705, 282394, 510155, 767617, 515503, 337912, 327711, 539141, 505118, 511254, 281662, 281407, 281108, 507213, 507019, 519992, 510796, 497199, 525655, 513343, 510423, 505890, 508700	490	78	2518	1.51528	1	0.999382	42.2351	OF vs RE	-14
GOTERM_CC_FAT	GO:0000502~proteasome complex	11	1.20614	0.0391969	518637, 515021, 507213, 530186, 510155, 510314, 513525, 519729, 515503, 510423, 539141	374	29	1927	1.95436	1	0.999456	42.4606	OF vs RE	-14
INTERPRO	IPR001005:SANT, DNA-binding	5	0.548246	0.0289762	519474, 767817, 505401, 537503, 512854	588	7	3052	3.70748	1	1	37.4008	OF vs RE	-14
INTERPRO	IPR000426:Proteasome, alpha-subunit, conserved site	5	0.548246	0.0146228	507213, 510155, 515503, 510423, 539141	588	6	3052	4.3254	1	1	20.9164	OF vs RE	-14
GOTERM_MF_FAT	GO:0003735~structural constituent of ribosome	29	3.70844	1.00326e-05	506657, 510615, 515990, 615199, 526103, 282688, 615178, 615666, 286853, 532203, 506229, 509426, 509163, 618702, 524507, 515534, 326588, 509469, 615300, 784773, 787753, 326602, 768042, 781306, 286868, 535056, 767925, 286867, 508221	462	69	2518	2.29067	0.00589182	0.00589182	0.0147789	RE vs. OF	-14
KEGG_PATHWAY	bta03010:Ribosome	21	2.68542	0.000139883	510615, 515534, 326588, 615199, 615300, 282688, 784773, 615178, 326602, 781306, 286853, 506229, 509426, 286868, 535056, 286867, 767925, 509163, 618702, 524507, 508221	301	45	1498	2.32248	0.0226812	0.0114056	0.169487	RE vs. OF	-14
KEGG_PATHWAY	bta00190:Oxidative phosphorylation	28	3.58056	7.71783e-05	338040, 287027, 337887, 282393, 100270792, 613541, 281480, 327701, 282405, 327660, 281090, 281091, 282148, 287017, 287012, 287014, 505684, 327697, 338057, 281570, 338082, 327675, 785923, 338065, 286885, 338081, 338063, 338060	301	67	1498	2.07983	0.012578	0.012578	0.0935447	RE vs. OF	-14
KEGG_PATHWAY	bta05012:Parkinson's disease	25	3.19693	0.000541275	287027, 337887, 282393, 509471, 100270792, 613541, 281480, 327701, 327660, 614471, 281090, 281091, 287012, 287014, 327697, 338057, 282479, 281570, 327675, 338065, 286885, 282869, 338081, 338063, 338060	301	63	1498	1.9749	0.0849651	0.029164	0.654366	RE vs. OF	-14
SP_PIR_KEYWORDS	membrane	161	20.5882	0.000224012	511671, 506530, 510141, 444990, 505854, 508881, 513812, 493989, 526045, 536553, 615447, 619066, 506336, 768242, 517446, 507353, 518407, 506622, 616375, 327697, 504519, 511908, 538855, 281141, 282479, 526460, 533603, 338082, 508598, 338081, 615596, 531801, 338085, 504854, 515181, 509459, 529759, 281649, 515401, 614236, 614507, 281291, 526538, 512653, 281190, 281504, 520335, 520173, 404134, 614849,…	509	633	2506	1.25223	0.0754175	0.0754175	0.305942	RE vs. OF	-14
GOTERM_CC_FAT	GO:0031090~organelle membrane	71	9.07928	0.000318039	338040, 618168, 282393, 534816, 506198, 767980, 515670, 505763, 533949, 327660, 613498, 524770, 510682, 327697, 281692, 508465, 338057, 281151, 282479, 540520, 506895, 538602, 338081, 282196, 535174, 281306, 338085, 509459, 281809, 614236, 526538, 282116, 523737, 282379, 281504, 512361, 338471, 100270792, 281480, 520335, 327701, 521522, 616278, 530409, 615565, 281090, 281091, 510780, 287012, 5401…	390	242	1927	1.44964	0.0999343	0.0999343	0.430503	RE vs. OF	-14
GOTERM_CC_FAT	GO:0005840~ribosome	31	3.96419	0.000653195	506657, 510615, 515990, 615199, 526103, 282688, 615178, 615666, 286853, 532203, 506229, 509426, 508216, 509163, 618702, 524507, 515534, 326588, 509469, 615300, 784773, 787753, 326602, 781306, 768042, 286868, 617005, 535056, 767925, 286867, 508221	390	85	1927	1.80202	0.194489	0.102497	0.882319	RE vs. OF	-14
GOTERM_CC_FAT	GO:0044429~mitochondrial part	51	6.52174	0.00127494	338040, 532422, 282393, 414346, 505763, 534286, 327660, 613498, 327697, 281692, 338057, 617210, 282479, 338081, 535174, 281306, 506657, 509459, 515990, 281809, 615666, 100270792, 338471, 281480, 520335, 327701, 530409, 615565, 281090, 281091, 510780, 509469, 287012, 507197, 664655, 287014, 515757, 282130, 281570, 508629, 515580, 327675, 532903, 286886, 338065, 286885, 338063, 527786, 286846, 3380…	390	168	1927	1.49995	0.344445	0.1313	1.71545	RE vs. OF	-14
GOTERM_BP_FAT	GO:0006412~translation	41	5.24297	8.92845e-05	506657, 782525, 510615, 615199, 515990, 526103, 444990, 282688, 615666, 615178, 509764, 286853, 100125882, 516473, 514449, 532203, 506229, 509426, 515326, 281138, 511740, 618702, 509163, 524507, 515534, 326588, 509469, 615300, 534882, 787753, 784773, 326602, 781306, 768042, 286868, 532903, 281476, 535056, 286867, 767925, 508221	459	120	2413	1.79617	0.142365	0.142365	0.150698	RE vs. OF	-14
GOTERM_CC_FAT	GO:0005740~mitochondrial envelope	40	5.11509	0.00203035	338040, 509459, 281809, 532422, 282393, 100270792, 338471, 281480, 520335, 327701, 505763, 530409, 327660, 615565, 281090, 281091, 510780, 613498, 287012, 507197, 664655, 287014, 515757, 327697, 281692, 338057, 282479, 282130, 281570, 327675, 338065, 286886, 286885, 527786, 338063, 338081, 286846, 507347, 535174, 281306	390	126	1927	1.56858	0.489687	0.1548	2.71897	RE vs. OF	-14
GOTERM_CC_FAT	GO:0031966~mitochondrial membrane	38	4.85934	0.00457324	338040, 509459, 281809, 282393, 100270792, 338471, 281480, 520335, 327701, 505763, 530409, 327660, 615565, 281090, 281091, 510780, 613498, 287012, 507197, 664655, 287014, 515757, 327697, 281692, 338057, 282479, 282130, 281570, 327675, 338065, 286886, 286885, 527786, 338063, 338081, 286846, 535174, 281306	390	123	1927	1.5265	0.780678	0.172753	6.02772	RE vs. OF	-14
GOTERM_CC_FAT	GO:0030529~ribonucleoprotein complex	48	6.13811	0.00420742	783115, 510615, 506657, 615199, 515990, 531673, 526103, 282688, 615666, 615178, 506889, 286853, 515145, 781360, 509425, 404098, 534216, 532203, 506229, 509426, 508216, 613634, 507371, 513428, 618702, 617823, 509163, 524507, 504962, 767931, 515534, 326588, 281036, 509469, 615300, 787753, 784773, 780787, 326602, 781306, 768042, 617005, 286868, 535056, 286867, 523206, 767925, 508221	390	164	1927	1.44615	0.752314	0.180754	5.55823	RE vs. OF	-14
GOTERM_CC_FAT	GO:0005783~endoplasmic reticulum	52	6.64962	0.0032822	506530, 510141, 785345, 444990, 534816, 281373, 506198, 767980, 493989, 526045, 506336, 533949, 618580, 518407, 510682, 415110, 506991, 613384, 613932, 508465, 783065, 529312, 281151, 281419, 540520, 506895, 538602, 531676, 281809, 281190, 523737, 281504, 514610, 513221, 616278, 509546, 614471, 281036, 504438, 616205, 534231, 615027, 540389, 614795, 338067, 507939, 404187, 511453, 616861, 523206,…	390	179	1927	1.43538	0.663176	0.195584	4.36109	RE vs. OF	-14
GOTERM_CC_FAT	GO:0005743~mitochondrial inner membrane	35	4.4757	0.0040317	338040, 281809, 282393, 100270792, 338471, 281480, 520335, 327701, 505763, 530409, 327660, 281090, 281091, 510780, 613498, 287012, 507197, 664655, 287014, 515757, 327697, 281692, 338057, 282479, 282130, 281570, 327675, 338065, 286886, 286885, 527786, 338063, 338081, 535174, 281306	390	110	1927	1.57214	0.737418	0.199777	5.33194	RE vs. OF	-14
SP_PIR_KEYWORDS	ribosomal protein	29	3.70844	0.00200275	506657, 510615, 515990, 615199, 282688, 615178, 615666, 286853, 532203, 506229, 508216, 509426, 509163, 618702, 524507, 515534, 326588, 509469, 615300, 784773, 326602, 781306, 768042, 286868, 617005, 535056, 767925, 286867, 508221	509	82	2506	1.7412	0.50424	0.295898	2.70461	RE vs. OF	-14
GOTERM_MF_FAT	GO:0015078~hydrogen ion transmembrane transporter activity	16	2.04604	0.00124172	287017, 338040, 287012, 337887, 505684, 100270792, 281570, 327675, 338082, 785923, 282405, 286885, 338081, 281090, 281091, 282148	462	37	2518	2.35685	0.51897	0.306437	1.81377	RE vs. OF	-14
GOTERM_MF_FAT	GO:0015077~monovalent inorganic cation transmembrane transporter activity	16	2.04604	0.00232653	287017, 338040, 287012, 337887, 505684, 100270792, 281570, 327675, 338082, 785923, 282405, 286885, 338081, 281090, 281091, 282148	462	39	2518	2.23599	0.746381	0.367014	3.3732	RE vs. OF	-14
SP_PIR_KEYWORDS	mitochondrion	63	8.05627	0.00409077	338040, 282393, 337887, 516212, 414346, 505763, 534286, 327660, 282885, 327697, 618777, 281692, 768042, 338057, 617210, 282479, 506895, 617005, 613338, 338081, 281306, 281557, 506657, 509459, 281809, 515990, 287027, 615666, 338471, 100270792, 281480, 520335, 327701, 532203, 508216, 530409, 615565, 513795, 281090, 281091, 510780, 529282, 509469, 287012, 507197, 664655, 515757, 287014, 282130, 2815…	509	226	2506	1.37245	0.761814	0.380124	5.45207	RE vs. OF	-14
GOTERM_BP_FAT	GO:0006954~inflammatory response	16	2.04604	0.00445838	281048, 282170, 504773, 515440, 614673, 540488, 280678, 327712, 513221, 767827, 506412, 534961, 281781, 505647, 282846, 531801	459	40	2413	2.10283	0.999541	0.72222	7.26942	RE vs. OF	-14
GOTERM_BP_FAT	GO:0006119~oxidative phosphorylation	13	1.6624	0.00424184	338040, 287017, 282393, 337887, 505684, 281570, 327675, 338082, 785923, 282405, 338063, 338081, 282148	459	29	2413	2.35662	0.999332	0.768296	6.92816	RE vs. OF	-14
GOTERM_BP_FAT	GO:0006952~defense response	24	3.06905	0.00357362	281048, 511671, 504773, 282170, 613384, 515440, 614673, 513843, 540488, 534407, 280678, 327712, 513221, 281102, 767827, 510652, 506412, 534961, 281781, 617165, 504335, 505647, 531801, 282846	459	70	2413	1.80243	0.997883	0.785492	5.86759	RE vs. OF	-14
GOTERM_BP_FAT	GO:0006091~generation of precursor metabolites and energy	33	4.21995	0.00355059	338040, 287027, 282393, 337887, 505472, 516175, 281480, 520335, 327701, 282405, 327660, 282148, 287017, 287014, 505684, 327697, 281181, 338057, 617210, 281141, 281570, 280798, 785923, 338082, 327675, 338065, 286885, 613338, 338063, 338081, 338060, 281557, 281306	459	107	2413	1.62134	0.997797	0.86988	5.83084	RE vs. OF	-14
GOTERM_BP_FAT	GO:0002526~acute inflammatory response	9	1.1509	0.00291396	767827, 515440, 506412, 534961, 614673, 281781, 505647, 280678, 531801	459	15	2413	3.15425	0.993391	0.918704	4.80946	RE vs. OF	-14
GOTERM_MF_FAT	GO:0003677~DNA binding	84	9.92908	2.30595e-06	526771, 519474, 508503, 614253, 537195, 509625, 615637, 282041, 539455, 788381, 541257, 353354, 508384, 534148, 506331, 613439, 539924, 505722, 286764, 523683, 100138099, 506525, 533652, 614260, 520718, 618306, 512854, 614126, 506945, 509419, 504367, 617875, 537418, 506235, 784921, 517825, 535394, 510796, 508652, 516282, 282335, 518046, 784844, 535203, 281542, 505401, 511224, 789854, 533243, 6165…	439	303	2518	1.59011	0.00125365	0.00125365	0.00335998	OF vs RE	1
SP_PIR_KEYWORDS	kinase	34	4.01891	0.000834047	615171, 512571, 510972, 515854, 511190, 282309, 407170, 540005, 282684, 532713, 407190, 280855, 507689, 282041, 504727, 282162, 534092, 280715, 280817, 540107, 518632, 100101492, 282382, 525647, 780845, 540207, 281983, 781227, 512236, 404149, 540421, 286883, 511296, 511373	444	110	2506	1.74455	0.22856	0.22856	1.11486	OF vs RE	1
GOTERM_MF_FAT	GO:0030528~transcription regulator activity	58	6.85579	0.00118421	526771, 510972, 508503, 525389, 507623, 614253, 537195, 407219, 282041, 541257, 353354, 508384, 506331, 613439, 505722, 767935, 515363, 523683, 100138099, 614260, 614679, 520718, 512854, 506945, 506235, 513047, 784921, 511512, 535394, 784844, 281542, 789854, 511224, 512789, 616564, 539270, 511317, 513983, 281010, 532791, 784366, 512682, 515380, 540309, 510359, 617530, 407223, 505293, 100125315, 5…	439	226	2518	1.47201	0.475124	0.275516	1.71173	OF vs RE	1
GOTERM_CC_FAT	GO:0005694~chromosome	27	3.19149	0.0022228	519474, 281542, 505401, 512530, 509625, 613732, 615637, 788381, 353354, 506458, 782928, 511463, 505284, 539924, 613618, 505662, 617051, 533652, 618489, 614126, 407223, 537418, 617875, 512236, 521378, 616311, 508652	331	88	1927	1.78622	0.521245	0.308079	2.97311	OF vs RE	1
GOTERM_CC_FAT	GO:0000228~nuclear chromosome	10	1.18203	0.00703398	407223, 615637, 519474, 505662, 617051, 353354, 521378, 533652, 539924, 509625	331	22	1927	2.64625	0.903332	0.442403	9.13005	OF vs RE	1
GOTERM_CC_FAT	GO:0044427~chromosomal part	23	2.71868	0.00530015	613618, 519474, 505662, 617051, 281542, 533652, 618489, 512530, 509625, 613732, 615637, 407223, 617875, 788381, 353354, 521378, 511463, 782928, 506458, 505284, 539924, 508652, 616311	331	75	1927	1.78534	0.827786	0.44364	6.95422	OF vs RE	1
GOTERM_CC_FAT	GO:0044454~nuclear chromosome part	10	1.18203	0.0021119	407223, 615637, 519474, 505662, 617051, 353354, 521378, 533652, 539924, 509625	331	19	1927	3.06408	0.503304	0.503304	2.82673	OF vs RE	1
GOTERM_MF_FAT	GO:0003700~transcription factor activity	33	3.90071	0.00398942	526771, 508503, 281542, 614253, 789854, 511224, 537195, 282041, 511317, 541257, 508384, 613439, 281010, 513983, 784366, 100138099, 540309, 614260, 510359, 617530, 512854, 407223, 506235, 100125315, 507245, 784921, 521378, 535394, 507834, 538523, 534170, 525900, 535530	439	117	2518	1.61778	0.886345	0.515609	5.65827	OF vs RE	1
SP_PIR_KEYWORDS	nucleus	108	12.766	0.00606569	282298, 508503, 538845, 614253, 537195, 508788, 767843, 615637, 540737, 514579, 540172, 767937, 506331, 505284, 505722, 505662, 286764, 617512, 613381, 508709, 509798, 614126, 506235, 511512, 519729, 282703, 286811, 615869, 508508, 518046, 533874, 505401, 789854, 512789, 613732, 540191, 767817, 616275, 506458, 787875, 281010, 513983, 517560, 526135, 784366, 510314, 515380, 618489, 540309, 617530,…	444	493	2506	1.23645	0.849256	0.611743	7.84968	OF vs RE	1
SP_PIR_KEYWORDS	dna-binding	36	4.25532	0.00992683	508503, 281542, 505401, 614253, 789854, 511224, 537195, 533243, 615637, 539270, 527829, 767817, 282041, 782928, 539924, 505722, 281010, 613618, 286764, 526135, 617051, 784366, 515380, 618489, 540309, 617530, 614126, 512854, 506945, 504367, 617875, 506235, 516462, 516282, 535530, 512824	444	136	2506	1.49404	0.955071	0.644498	12.5451	OF vs RE	1
GOTERM_BP_FAT	GO:0006259~DNA metabolic process	29	3.4279	0.00144074	512466, 518046, 519474, 504647, 281542, 535203, 509625, 515909, 615637, 514579, 353354, 511463, 534148, 514202, 539924, 286764, 526135, 527051, 512897, 616905, 533652, 618306, 614126, 519974, 504367, 537418, 512512, 517825, 508652	440	89	2413	1.78695	0.918037	0.713708	2.40825	OF vs RE	1
SP_PIR_KEYWORDS	chromosomal protein	9	1.06383	0.0285203	613618, 617875, 617051, 782928, 505401, 618489, 505284, 614126, 613732	444	22	2506	2.30897	0.999876	0.723498	32.2117	OF vs RE	1
SP_PIR_KEYWORDS	transcription regulation	40	4.72813	0.0168415	518046, 614893, 281542, 525389, 540859, 505401, 614253, 789854, 511224, 537195, 512789, 533243, 539270, 282041, 767817, 506331, 787875, 539924, 514202, 505722, 281010, 515363, 286764, 512682, 515380, 614679, 510359, 617530, 615692, 506945, 505293, 506235, 511512, 521378, 615869, 281730, 534170, 616311, 535530, 512824	444	160	2506	1.41104	0.994919	0.73302	20.4048	OF vs RE	1
GOTERM_MF_FAT	GO:0000166~nucleotide binding	119	14.0662	0.0169614	513958, 282298, 534652, 511190, 530464, 511918, 504727, 540172, 507005, 534148, 767937, 516598, 505662, 286764, 509345, 617635, 540803, 509795, 615182, 509798, 506322, 511512, 537127, 281556, 618631, 505276, 511373, 510329, 787939, 615171, 520883, 541003, 529613, 517171, 788224, 781353, 510994, 280855, 540191, 510816, 514078, 280715, 533003, 524795, 534073, 526135, 518632, 539650, 507449, 614145,…	439	577	2518	1.18294	0.999909	0.735378	22.0628	OF vs RE	1
SP_PIR_KEYWORDS	Initiation factor	9	1.06383	0.0213509	513958, 534165, 507689, 782090, 286811, 534618, 521747, 516670, 517409	444	21	2506	2.41892	0.998784	0.738784	25.1726	OF vs RE	1
GOTERM_MF_FAT	GO:0004713~protein tyrosine kinase activity	10	1.18203	0.0199409	516598, 504727, 407170, 286883, 540207, 534092, 619100, 788224, 781353, 280855	439	25	2518	2.29431	0.999983	0.745812	25.4349	OF vs RE	1
SP_PIR_KEYWORDS	Transcription	42	4.96454	0.0275351	518046, 614893, 281542, 525389, 540859, 538845, 505401, 614253, 789854, 511224, 537195, 512789, 533243, 767843, 539270, 282041, 767817, 506331, 787875, 539924, 514202, 505722, 281010, 515363, 286764, 512682, 515380, 614679, 510359, 617530, 615692, 506945, 505293, 506235, 511512, 521378, 615869, 281730, 534170, 616311, 535530, 512824	444	175	2506	1.35459	0.999831	0.764784	31.2821	OF vs RE	1
GOTERM_MF_FAT	GO:0043565~sequence-specific DNA binding	22	2.60047	0.0162278	519474, 784366, 508503, 281542, 515380, 540309, 511224, 789854, 537195, 617530, 512854, 506235, 541257, 508384, 784921, 535394, 507834, 510796, 613439, 535530, 525900, 281010	439	76	2518	1.66035	0.999864	0.773133	21.211	OF vs RE	1
GOTERM_MF_FAT	GO:0032559~adenyl ribonucleotide binding	75	8.86525	0.0428397	513958, 534652, 511190, 509966, 532713, 407190, 282041, 504727, 513673, 507005, 534148, 505809, 534311, 539924, 534092, 510683, 516598, 509345, 100101492, 615182, 282382, 533652, 504367, 781227, 505427, 537127, 510796, 618631, 505276, 540421, 508652, 511373, 615171, 510329, 533928, 281542, 520883, 515854, 541003, 511135, 282309, 540005, 407170, 282684, 529613, 788224, 781353, 280855, 507689, 5401…	439	356	2518	1.20838	1	0.795648	47.1645	OF vs RE	1
GOTERM_MF_FAT	GO:0005524~ATP binding	75	8.86525	0.0358208	513958, 534652, 511190, 509966, 532713, 407190, 282041, 504727, 513673, 507005, 534148, 505809, 534311, 539924, 534092, 510683, 516598, 509345, 100101492, 615182, 282382, 533652, 504367, 781227, 505427, 537127, 510796, 618631, 505276, 540421, 508652, 511373, 615171, 510329, 533928, 281542, 520883, 515854, 541003, 511135, 282309, 540005, 407170, 282684, 529613, 788224, 781353, 280855, 507689, 5401…	439	353	2518	1.21865	1	0.808654	41.2293	OF vs RE	1
GOTERM_MF_FAT	GO:0003697~single-stranded DNA binding	7	0.827423	0.0153226	615637, 504367, 281542, 510796, 533652, 539924, 616564	439	13	2518	3.08849	0.999775	0.813626	20.148	OF vs RE	1
GOTERM_MF_FAT	GO:0004714~transmembrane receptor protein tyrosine kinase activity	6	0.70922	0.0425214	516598, 407170, 534092, 788224, 781353, 280855	439	12	2518	2.86788	1	0.815188	46.908	OF vs RE	1
GOTERM_MF_FAT	GO:0008135~translation factor activity, nucleic acid binding	13	1.53664	0.0341384	513958, 534618, 517409, 521747, 516670, 534165, 507689, 534354, 782090, 281556, 506331, 286811, 505722	439	40	2518	1.86412	1	0.820538	39.7172	OF vs RE	1
GOTERM_MF_FAT	GO:0004674~protein serine/threonine kinase activity	26	3.07329	0.0283626	615171, 534652, 515854, 511190, 532713, 282684, 407190, 507689, 282041, 504727, 513673, 282162, 510683, 525506, 100101492, 282382, 525647, 540207, 512236, 404149, 505427, 618631, 540421, 286883, 511296, 511373	439	99	2518	1.50636	1	0.824329	34.2459	OF vs RE	1
SP_PIR_KEYWORDS	serine/threonine-protein kinase	19	2.24586	0.0496829	510683, 615171, 525506, 282382, 515854, 525647, 511190, 282684, 532713, 407190, 540207, 507689, 282041, 512236, 618631, 282162, 540421, 286883, 511373	444	69	2506	1.55418	1	0.828116	49.5765	OF vs RE	1
GOTERM_MF_FAT	GO:0032555~purine ribonucleotide binding	92	10.8747	0.0412497	513958, 540216, 100138118, 534652, 511190, 509966, 532713, 767906, 407190, 511918, 282041, 504727, 513673, 507005, 534148, 505809, 534311, 539924, 534092, 510683, 516598, 617635, 509345, 615182, 540803, 100101492, 282382, 533652, 504367, 781227, 280872, 505427, 506322, 533646, 537127, 510796, 281556, 618631, 505276, 540421, 508652, 511373, 615171, 510329, 533928, 281542, 520883, 515854, 541003, 5…	439	447	2518	1.18052	1	0.828428	45.8711	OF vs RE	1
GOTERM_MF_FAT	GO:0032553~ribonucleotide binding	92	10.8747	0.0412497	513958, 540216, 100138118, 534652, 511190, 509966, 532713, 767906, 407190, 511918, 282041, 504727, 513673, 507005, 534148, 505809, 534311, 539924, 534092, 510683, 516598, 617635, 509345, 615182, 540803, 100101492, 282382, 533652, 504367, 781227, 280872, 505427, 506322, 533646, 537127, 510796, 281556, 618631, 505276, 540421, 508652, 511373, 615171, 510329, 533928, 281542, 520883, 515854, 541003, 5…	439	447	2518	1.18052	1	0.828428	45.8711	OF vs RE	1
GOTERM_BP_FAT	GO:0006974~response to DNA damage stimulus	24	2.83688	0.00102529	512466, 518046, 286764, 282705, 504647, 281542, 535203, 512897, 515854, 616905, 533652, 618306, 509625, 614126, 515909, 615637, 519974, 514579, 517825, 511463, 534148, 528453, 539924, 535530	440	67	2413	1.96445	0.831326	0.831326	1.71947	OF vs RE	1
GOTERM_MF_FAT	GO:0004672~protein kinase activity	35	4.13712	0.0135408	615171, 515854, 534652, 511190, 407170, 282684, 532713, 407190, 788224, 781353, 280855, 507689, 282041, 504727, 513673, 282162, 534092, 767855, 619100, 510683, 516598, 525506, 518632, 100101492, 282382, 525647, 540207, 512236, 505427, 404149, 618631, 540421, 286883, 511296, 511373	439	136	2518	1.47612	0.999399	0.843412	18.0166	OF vs RE	1
SP_PIR_KEYWORDS	ubl conjugation pathway	21	2.48227	0.0470821	506632, 618428, 512651, 540802, 513776, 541003, 540859, 511852, 539244, 538948, 519974, 506962, 533136, 616275, 507005, 616212, 538029, 525655, 282335, 512457, 767894	444	78	2506	1.51958	1	0.846615	47.6904	OF vs RE	1
GOTERM_MF_FAT	GO:0043566~structure-specific DNA binding	9	1.06383	0.0340889	615637, 504367, 535203, 281542, 517825, 510796, 533652, 539924, 616564	439	23	2518	2.24443	1	0.848441	39.6722	OF vs RE	1
KEGG_PATHWAY	bta03410:Base excision repair	7	0.827423	0.0126199	286764, 535203, 517825, 511463, 616905, 618306, 614126	252	13	1498	3.20085	0.85306	0.85306	14.0871	OF vs RE	1
GOTERM_BP_FAT	GO:0006281~DNA repair	18	2.12766	0.00405146	512466, 518046, 286764, 281542, 535203, 504647, 512897, 616905, 533652, 618306, 614126, 515909, 615637, 519974, 514579, 517825, 534148, 511463	440	49	2413	2.01456	0.999127	0.904426	6.63375	OF vs RE	1
GOTERM_BP_FAT	GO:0045449~regulation of transcription	81	9.57447	0.00573813	526771, 519474, 510972, 508503, 525389, 507623, 538845, 614253, 537195, 509625, 407219, 514674, 282041, 504727, 539455, 788381, 541257, 353354, 508384, 506331, 613439, 539924, 514202, 505722, 767935, 515363, 505662, 523683, 100138099, 282382, 614260, 520718, 614679, 615692, 614126, 512854, 506945, 506235, 513047, 511512, 784921, 535394, 513895, 518046, 614893, 281542, 540859, 505401, 532685, 5112…	440	343	2413	1.29508	0.999954	0.917593	9.27148	OF vs RE	1
GOTERM_BP_FAT	GO:0006468~protein amino acid phosphorylation	37	4.37352	0.0219856	615171, 515854, 534652, 511190, 407170, 282684, 532713, 407190, 788224, 781353, 280855, 507689, 282041, 504727, 513673, 782090, 282162, 534092, 619100, 510683, 516598, 525506, 518632, 282705, 100101492, 282382, 525647, 540207, 512236, 506235, 505427, 404149, 618631, 540421, 286883, 511296, 511373	440	144	2413	1.40911	1	0.991944	31.3311	OF vs RE	1
INTERPRO	IPR000719:Protein kinase, core	27	3.19149	0.00517298	615171, 511190, 407170, 532713, 282684, 407190, 280855, 507689, 282041, 504727, 282162, 534092, 619100, 510683, 525506, 518632, 100101492, 282382, 525647, 540207, 512236, 404149, 618631, 540421, 286883, 511296, 511373	533	91	3052	1.69895	0.993861	0.993861	7.85014	OF vs RE	1
GOTERM_BP_FAT	GO:0033554~cellular response to stress	27	3.19149	0.0208635	512466, 518046, 504647, 281542, 535203, 515854, 509625, 515909, 615637, 514579, 782090, 534148, 511463, 528453, 539924, 281010, 286764, 282705, 512897, 616905, 533652, 618306, 614126, 519974, 517825, 510796, 535530	440	97	2413	1.5265	1	0.994624	29.9869	OF vs RE	1
GOTERM_BP_FAT	GO:0046777~protein amino acid autophosphorylation	7	0.827423	0.0189999	507689, 504727, 505427, 782090, 532713, 282162, 280855	440	13	2413	2.95297	1	0.996101	27.6994	OF vs RE	1
GOTERM_BP_FAT	GO:0006796~phosphate metabolic process	51	6.02837	0.0321662	534652, 511190, 282087, 532713, 407190, 282090, 282041, 504727, 513673, 782090, 534092, 540888, 282148, 510683, 516598, 282705, 100101492, 282382, 506235, 505427, 513684, 618631, 540421, 511373, 615171, 521868, 515854, 514456, 282309, 407170, 282684, 788224, 781353, 614890, 280855, 507689, 282162, 327687, 619100, 514223, 525506, 518632, 525647, 782743, 540207, 512236, 404149, 286883, 505489, 6154…	440	216	2413	1.29485	1	0.996561	42.4663	OF vs RE	1
GOTERM_BP_FAT	GO:0006793~phosphorus metabolic process	51	6.02837	0.0321662	534652, 511190, 282087, 532713, 407190, 282090, 282041, 504727, 513673, 782090, 534092, 540888, 282148, 510683, 516598, 282705, 100101492, 282382, 506235, 505427, 513684, 618631, 540421, 511373, 615171, 521868, 515854, 514456, 282309, 407170, 282684, 788224, 781353, 614890, 280855, 507689, 282162, 327687, 619100, 514223, 525506, 518632, 525647, 782743, 540207, 512236, 404149, 286883, 505489, 6154…	440	216	2413	1.29485	1	0.996561	42.4663	OF vs RE	1
GOTERM_BP_FAT	GO:0006355~regulation of transcription, DNA-dependent	53	6.26478	0.0166945	526771, 510972, 508503, 507623, 538845, 614253, 537195, 282041, 539455, 353354, 541257, 508384, 506331, 613439, 505722, 505662, 523683, 100138099, 614260, 614679, 614126, 512854, 506945, 506235, 784921, 511512, 535394, 513895, 281542, 789854, 511224, 512789, 511317, 513983, 281010, 784366, 512682, 540309, 520111, 510359, 617530, 407223, 505293, 100125315, 534228, 507245, 521378, 507834, 538523, 2…	440	218	2413	1.33329	1	0.997097	24.7722	OF vs RE	1
GOTERM_BP_FAT	GO:0051252~regulation of RNA metabolic process	53	6.26478	0.0300097	526771, 510972, 508503, 507623, 538845, 614253, 537195, 282041, 539455, 353354, 541257, 508384, 506331, 613439, 505722, 505662, 523683, 100138099, 614260, 614679, 614126, 512854, 506945, 506235, 784921, 511512, 535394, 513895, 281542, 789854, 511224, 512789, 511317, 513983, 281010, 784366, 512682, 540309, 520111, 510359, 617530, 407223, 505293, 100125315, 534228, 507245, 521378, 507834, 538523, 2…	440	225	2413	1.29181	1	0.997188	40.2599	OF vs RE	1
GOTERM_BP_FAT	GO:0016071~mRNA metabolic process	22	2.60047	0.0499994	282298, 614773, 533652, 507066, 780845, 617530, 508788, 534165, 514932, 508722, 540191, 512236, 767817, 534228, 767937, 282703, 514202, 505644, 507371, 517560, 507895, 512824	440	81	2413	1.48951	1	0.997349	57.9893	OF vs RE	1
GOTERM_BP_FAT	GO:0007059~chromosome segregation	5	0.591017	0.040911	537418, 539594, 533652, 505284, 616311	440	8	2413	3.42756	1	0.997617	50.6514	OF vs RE	1
GOTERM_BP_FAT	GO:0008630~DNA damage response, signal transduction resulting in induction of apoptosis	4	0.472813	0.0448048	281542, 511463, 533652, 528453	440	5	2413	4.38727	1	0.997797	53.9317	OF vs RE	1
GOTERM_BP_FAT	GO:0051053~negative regulation of DNA metabolic process	4	0.472813	0.0448048	615637, 281542, 533652, 509625	440	5	2413	4.38727	1	0.997797	53.9317	OF vs RE	1
INTERPRO	IPR017442:Serine/threonine protein kinase-related	22	2.60047	0.0123871	510683, 615171, 525506, 518632, 100101492, 282382, 525647, 511190, 532713, 282684, 407190, 507689, 282041, 512236, 504727, 404149, 618631, 540421, 282162, 286883, 511296, 511373	533	74	3052	1.70235	0.999995	0.997802	17.8382	OF vs RE	1
GOTERM_BP_FAT	GO:0006350~transcription	42	4.96454	0.0494157	518046, 614893, 784844, 281542, 525389, 540859, 538845, 505401, 614253, 789854, 511224, 537195, 512789, 533243, 767843, 539270, 282041, 767817, 506331, 787875, 539924, 514202, 505722, 281010, 515363, 505662, 512682, 515380, 512375, 614679, 510359, 617530, 615692, 506945, 505293, 506235, 511512, 521378, 519729, 534170, 616311, 512824	440	177	2413	1.30131	1	0.998128	57.5507	OF vs RE	1
GOTERM_BP_FAT	GO:0007049~cell cycle	25	2.95508	0.039701	512466, 506730, 510972, 512651, 281542, 513525, 532713, 511224, 281876, 539167, 506451, 767817, 282041, 539594, 616275, 615087, 282162, 539924, 280715, 505662, 617512, 533652, 538226, 506962, 616311	440	93	2413	1.47422	1	0.998321	49.5882	OF vs RE	1
INTERPRO	IPR017441:Protein kinase, ATP binding site	22	2.60047	0.0335791	510683, 615171, 525506, 518632, 100101492, 282382, 525647, 511190, 532713, 282684, 407190, 540207, 280855, 507689, 282041, 512236, 618631, 540421, 282162, 286883, 534092, 511373	533	81	3052	1.55523	1	0.999772	41.632	OF vs RE	1
INTERPRO	IPR008271:Serine/threonine protein kinase, active site	20	2.36407	0.0268816	510683, 615171, 525506, 282382, 525647, 511190, 282684, 532713, 407190, 540207, 507689, 282041, 512236, 504727, 618631, 282162, 540421, 286883, 511296, 511373	533	70	3052	1.63602	1	0.999866	34.919	OF vs RE	1
UP_SEQ_FEATURE	repeat:ANK 3	7	0.827423	0.0474238	540802, 509032, 511852, 539244, 540207, 767586, 508582	356	16	2015	2.4763	1	1	53.0771	OF vs RE	1
UP_SEQ_FEATURE	topological domain:Extracellular	35	4.13712	0.0357244	508044, 281258, 513430, 282661, 513953, 282113, 767617, 281231, 507430, 281876, 506550, 280686, 280855, 618598, 504350, 507718, 511861, 518159, 514039, 505518, 407154, 505283, 282382, 338036, 616554, 533844, 540925, 281799, 780866, 511378, 507083, 613429, 282862, 540423, 504503	356	144	2015	1.37572	1	1	43.2521	OF vs RE	1
SP_PIR_KEYWORDS	acetylation	167	25.3414	6.03935e-12	512435, 782525, 286809, 768056, 615199, 615198, 520094, 282716, 534553, 786726, 414346, 510937, 286870, 537221, 615447, 538838, 506229, 515326, 512626, 768311, 282710, 524770, 616304, 508158, 614538, 415110, 282885, 507564, 615300, 510155, 327698, 514423, 504519, 282531, 326602, 613886, 617210, 768044, 281141, 282479, 537211, 282018, 280989, 282477, 281156, 286863, 537713, 282701, 505507, 767925,…	432	628	2506	1.5426	1.93864e-09	1.93864e-09	8.15368e-09	RE vs. OF	1
GOTERM_CC_FAT	GO:0031090~organelle membrane	78	11.8361	3.1042e-08	286809, 338040, 534816, 506370, 282716, 535298, 506198, 767980, 338046, 505763, 407159, 282422, 282710, 613498, 524770, 510682, 540225, 327699, 327698, 327697, 282531, 281692, 282578, 508465, 338057, 282479, 282477, 538602, 282701, 338081, 281306, 616526, 281809, 614236, 768034, 523737, 282379, 281504, 512361, 509788, 338471, 100270792, 282119, 327704, 327680, 507686, 281640, 521522, 327688, 7834…	353	242	1927	1.75949	9.09525e-06	9.09525e-06	4.1332e-05	RE vs. OF	1
GOTERM_CC_FAT	GO:0031966~mitochondrial membrane	47	7.13202	1.652e-07	286809, 338040, 281809, 768034, 506370, 282716, 100270792, 338471, 282119, 338046, 327680, 327704, 507686, 505763, 281640, 327688, 282422, 783467, 615565, 787610, 282710, 281091, 613498, 287012, 540225, 327699, 515757, 327698, 327697, 281692, 338057, 282578, 614074, 282690, 282479, 282477, 281570, 282701, 327675, 286886, 286885, 338081, 613899, 286846, 781020, 338061, 281306	353	123	1927	2.08593	4.84024e-05	1.21008e-05	0.000219962	RE vs. OF	1
GOTERM_CC_FAT	GO:0005740~mitochondrial envelope	48	7.28376	1.30611e-07	286809, 338040, 281809, 768034, 506370, 282716, 100270792, 338471, 282119, 338046, 327680, 327704, 507686, 505763, 281640, 327688, 282422, 783467, 615565, 787610, 282710, 281091, 613498, 287012, 540225, 327699, 515757, 327698, 327697, 281692, 338057, 282578, 614074, 282690, 282479, 282477, 281570, 282701, 327675, 286886, 286885, 338081, 613899, 286846, 507347, 781020, 338061, 281306	353	126	1927	2.07959	3.82684e-05	1.27563e-05	0.000173908	RE vs. OF	1
GOTERM_CC_FAT	GO:0044429~mitochondrial part	59	8.95296	9.41153e-08	286809, 338040, 506370, 282716, 338046, 414346, 521892, 505763, 282422, 534286, 282710, 282149, 613498, 540225, 327699, 327698, 327697, 281692, 338057, 282578, 617210, 407109, 282479, 282477, 517535, 282701, 338081, 281306, 506657, 281809, 281833, 768034, 100270792, 338471, 282119, 327680, 327704, 507686, 281640, 327688, 783467, 615565, 787610, 281091, 287012, 515757, 614074, 282690, 281570, 5086…	353	168	1927	1.91712	2.75754e-05	1.37878e-05	0.000125314	RE vs. OF	1
GOTERM_MF_FAT	GO:0015078~hydrogen ion transmembrane transporter activity	21	3.18665	6.22341e-08	338040, 540225, 287012, 337887, 100270792, 282578, 282690, 281570, 281640, 327675, 338082, 327688, 282701, 282405, 286885, 281641, 338075, 338081, 282710, 613899, 281091	396	37	2518	3.60893	3.35436e-05	1.6772e-05	9.05658e-05	RE vs. OF	1
GOTERM_MF_FAT	GO:0015077~monovalent inorganic cation transmembrane transporter activity	22	3.33839	3.13653e-08	338040, 540225, 287012, 337887, 100270792, 282578, 282690, 282144, 281570, 281640, 327675, 338082, 327688, 282701, 282405, 286885, 281641, 338075, 338081, 282710, 613899, 281091	396	39	2518	3.58689	1.69058e-05	1.69058e-05	4.56441e-05	RE vs. OF	1
KEGG_PATHWAY	bta03010:Ribosome	24	3.64188	2.79413e-07	540129, 515534, 615199, 337888, 504876, 767908, 615300, 512745, 615178, 504413, 326602, 781306, 282053, 286853, 404137, 506229, 505507, 506768, 767925, 509163, 618702, 404140, 524507, 508221	270	45	1498	2.95901	4.41463e-05	2.20734e-05	0.000336662	RE vs. OF	1
KEGG_PATHWAY	bta00190:Oxidative phosphorylation	31	4.7041	1.76178e-07	338040, 337887, 100270792, 338046, 327680, 327704, 281640, 327688, 282405, 338075, 281641, 282710, 281091, 280701, 540225, 287012, 327698, 327697, 282578, 338057, 282690, 281570, 282701, 338082, 327675, 286885, 338081, 613899, 338060, 781020, 338061	270	67	1498	2.56705	2.78358e-05	2.78358e-05	0.000212276	RE vs. OF	1
KEGG_PATHWAY	bta05012:Parkinson's disease	29	4.40061	5.71723e-07	337887, 282716, 100270792, 282119, 338046, 327704, 511268, 327680, 281640, 327688, 282710, 281091, 540225, 287012, 327698, 327697, 282578, 338057, 282690, 282479, 281570, 282701, 327675, 286885, 338081, 338060, 613899, 338061, 781020	270	63	1498	2.55391	9.03282e-05	3.01103e-05	0.000688863	RE vs. OF	1
GOTERM_MF_FAT	GO:0022890~inorganic cation transmembrane transporter activity	22	3.33839	2.85543e-07	338040, 540225, 287012, 337887, 100270792, 282578, 282690, 282144, 281570, 281640, 327675, 338082, 327688, 282701, 282405, 286885, 281641, 338075, 338081, 282710, 613899, 281091	396	43	2518	3.25323	0.000153896	5.13013e-05	0.000415534	RE vs. OF	1
GOTERM_CC_FAT	GO:0005743~mitochondrial inner membrane	41	6.22155	2.69694e-06	286809, 338040, 281809, 768034, 506370, 100270792, 338471, 282119, 338046, 327680, 327704, 507686, 505763, 281640, 327688, 783467, 282710, 281091, 613498, 287012, 540225, 327699, 515757, 327698, 327697, 281692, 338057, 282578, 282690, 282479, 282477, 281570, 282701, 327675, 286886, 286885, 338081, 613899, 781020, 338061, 281306	353	110	1927	2.03469	0.000789893	0.000158029	0.00359089	RE vs. OF	1
SP_PIR_KEYWORDS	mitochondrion inner membrane	30	4.55235	1.09913e-06	338040, 768034, 338046, 327680, 327704, 507686, 505763, 281640, 327688, 783467, 282710, 281091, 540225, 287012, 327698, 327697, 281692, 282578, 338057, 282690, 282479, 282477, 281570, 282701, 327675, 286885, 338081, 613899, 338061, 781020	432	70	2506	2.48611	0.000352758	0.000176395	0.0014839	RE vs. OF	1
GOTERM_CC_FAT	GO:0044432~endoplasmic reticulum part	26	3.94537	5.12168e-06	281803, 281373, 534816, 282646, 506198, 281504, 523737, 767980, 407159, 506316, 510682, 415110, 281036, 506991, 326580, 534231, 781305, 508465, 613577, 540389, 614795, 506157, 281419, 538602, 511453, 512276	353	57	1927	2.49004	0.00149953	0.000250078	0.00681925	RE vs. OF	1
GOTERM_CC_FAT	GO:0019866~organelle inner membrane	41	6.22155	9.71501e-06	286809, 338040, 281809, 768034, 506370, 100270792, 338471, 282119, 338046, 327680, 327704, 507686, 505763, 281640, 327688, 783467, 282710, 281091, 613498, 287012, 540225, 327699, 515757, 327698, 327697, 281692, 338057, 282578, 282690, 282479, 282477, 281570, 282701, 327675, 286886, 286885, 338081, 613899, 781020, 338061, 281306	353	115	1927	1.94622	0.00284247	0.000406562	0.0129347	RE vs. OF	1
KEGG_PATHWAY	bta05010:Alzheimer's disease	30	4.55235	1.12526e-05	281809, 337887, 615013, 100270792, 338046, 327680, 327704, 281640, 327688, 282710, 281091, 540225, 287012, 327698, 327697, 281181, 512662, 282578, 338057, 617095, 282690, 281570, 282701, 327675, 286885, 338081, 613899, 338060, 338061, 781020	270	75	1498	2.21926	0.00177633	0.00044438	0.0135573	RE vs. OF	1
GOTERM_CC_FAT	GO:0005783~endoplasmic reticulum	56	8.49772	1.44861e-05	506530, 785345, 534816, 281373, 507409, 506198, 767980, 407159, 618580, 538444, 518407, 510682, 415110, 614538, 506991, 613384, 508465, 783065, 613886, 529312, 281419, 615552, 538602, 531676, 281546, 281809, 281803, 282646, 523737, 281504, 514610, 509788, 338472, 281110, 504456, 506316, 281036, 504438, 326580, 534231, 781305, 615027, 613577, 540389, 614795, 407129, 506157, 616694, 504481, 507939,…	353	179	1927	1.70782	0.00423545	0.000530415	0.0192863	RE vs. OF	1
GOTERM_MF_FAT	GO:0003735~structural constituent of ribosome	27	4.09712	5.51469e-06	506657, 540129, 615199, 337888, 504876, 767908, 512745, 615178, 286853, 404137, 506229, 532203, 506768, 509163, 618702, 524507, 515534, 615300, 504413, 326602, 614639, 781306, 282053, 505507, 767925, 404140, 508221	396	69	2518	2.48814	0.00296801	0.00074283	0.00802491	RE vs. OF	1
GOTERM_BP_FAT	GO:0006412~translation	41	6.22155	1.85154e-06	783421, 506657, 782525, 540129, 615199, 520094, 504876, 337888, 767908, 616033, 512745, 515543, 615178, 510937, 286870, 286853, 404137, 514449, 281581, 532203, 506229, 515326, 506768, 511740, 618702, 509163, 524507, 515534, 615300, 534882, 504413, 614639, 326602, 781306, 282053, 506873, 505507, 281476, 767925, 404140, 508221	394	120	2413	2.09249	0.00282516	0.00141358	0.00308324	RE vs. OF	1
SP_PIR_KEYWORDS	mitochondrion	64	9.71168	1.78032e-05	286809, 338040, 337887, 282716, 338046, 414346, 521892, 505763, 282422, 534286, 282710, 282149, 282885, 540225, 327699, 327698, 327697, 281692, 614639, 338057, 282578, 617210, 407109, 282479, 282477, 537713, 517535, 282701, 338081, 281306, 506657, 281809, 281833, 768034, 100270792, 338471, 282119, 327704, 327680, 507686, 281640, 532203, 327688, 783467, 615565, 787610, 281091, 529282, 287012, 5401…	432	226	2506	1.64274	0.00569859	0.00190315	0.0240331	RE vs. OF	1
GOTERM_CC_FAT	GO:0045259~proton-transporting ATP synthase complex	10	1.51745	7.38773e-05	338040, 281640, 327699, 337887, 282701, 327675, 338081, 282710, 282578, 282690	353	13	1927	4.19917	0.0214142	0.00240232	0.0983222	RE vs. OF	1
GOTERM_BP_FAT	GO:0006091~generation of precursor metabolites and energy	38	5.76631	1.69604e-06	338040, 337887, 338046, 327680, 521892, 505472, 327704, 516175, 281110, 281640, 783467, 282405, 338075, 282710, 535182, 327698, 327697, 281181, 338057, 282578, 282690, 617210, 407109, 281141, 281570, 280950, 282318, 537713, 282701, 338082, 327675, 286885, 338081, 613899, 338060, 781020, 338061, 281306	394	107	2413	2.17501	0.00258819	0.00258819	0.0028243	RE vs. OF	1
GOTERM_CC_FAT	GO:0031967~organelle envelope	51	7.739	0.000114554	338040, 286809, 506370, 282716, 338046, 505763, 282422, 282710, 613498, 540225, 327699, 327698, 327697, 281692, 338057, 282578, 282479, 282477, 282701, 338081, 281306, 281809, 768034, 282379, 509788, 100270792, 338471, 282119, 327680, 327704, 507686, 281640, 327688, 783467, 615565, 787610, 281091, 287012, 540138, 515757, 614074, 282690, 281570, 327675, 286886, 286885, 286846, 613899, 781020, 3380…	353	169	1927	1.64737	0.0330092	0.003351	0.15242	RE vs. OF	1
GOTERM_CC_FAT	GO:0031975~envelope	51	7.739	0.000114554	338040, 286809, 506370, 282716, 338046, 505763, 282422, 282710, 613498, 540225, 327699, 327698, 327697, 281692, 338057, 282578, 282479, 282477, 282701, 338081, 281306, 281809, 768034, 282379, 509788, 100270792, 338471, 282119, 327680, 327704, 507686, 281640, 327688, 783467, 615565, 787610, 281091, 287012, 540138, 515757, 614074, 282690, 281570, 327675, 286886, 286885, 286846, 613899, 781020, 3380…	353	169	1927	1.64737	0.0330092	0.003351	0.15242	RE vs. OF	1
KEGG_PATHWAY	bta05016:Huntington's disease	30	4.55235	0.000134574	337887, 515216, 282716, 100270792, 282119, 338046, 327680, 327704, 536553, 281640, 327688, 282710, 281091, 540225, 287012, 327698, 327697, 282578, 338057, 282690, 282479, 281570, 282701, 327675, 286885, 338081, 338060, 613899, 338061, 781020	270	84	1498	1.98148	0.0210396	0.00424379	0.162026	RE vs. OF	1
KEGG_PATHWAY	bta03050:Proteasome	14	2.12443	0.000171781	505050, 534640, 510155, 510041, 511803, 515503, 506203, 539141, 511207, 507213, 530186, 617807, 512456, 282013	270	26	1498	2.98746	0.0267787	0.00451375	0.206782	RE vs. OF	1
GOTERM_CC_FAT	GO:0000502~proteasome complex	15	2.27618	0.000195077	505050, 534640, 510155, 510041, 511803, 530189, 515503, 506203, 539141, 511207, 507213, 530186, 617807, 512456, 282013	353	29	1927	2.82358	0.0555601	0.00518318	0.259432	RE vs. OF	1
GOTERM_CC_FAT	GO:0016469~proton-transporting two-sector ATPase complex	14	2.12443	0.00021311	338040, 327699, 337887, 282578, 282690, 281640, 327675, 338082, 282701, 282405, 281641, 338075, 338081, 282710	353	26	1927	2.93942	0.0605379	0.00519047	0.283381	RE vs. OF	1
INTERPRO	IPR012335:Thioredoxin fold	16	2.42792	8.14514e-06	782525, 286809, 415110, 282885, 506991, 281803, 281373, 281997, 522986, 281210, 281999, 614672, 613927, 506157, 280950, 282438	489	29	3052	3.44348	0.00744938	0.00744938	0.012728	RE vs. OF	1
INTERPRO	IPR017936:Thioredoxin-like	12	1.82094	1.70989e-05	415110, 282885, 506157, 506991, 280950, 281803, 281373, 281997, 522986, 281999, 613927, 282438	489	18	3052	4.16087	0.0155744	0.00781774	0.0267177	RE vs. OF	1
SP_PIR_KEYWORDS	endoplasmic reticulum	37	5.61457	0.000157083	281546, 506530, 281803, 785345, 534816, 281373, 282646, 523737, 281504, 514610, 338472, 767980, 281110, 506316, 618580, 510682, 614538, 415110, 281036, 506991, 504438, 534231, 783065, 613886, 529312, 407129, 506157, 281419, 615552, 538602, 359721, 511453, 531676, 286846, 767948, 512276, 507290	432	117	2506	1.83448	0.0491772	0.0100348	0.211867	RE vs. OF	1
SP_PIR_KEYWORDS	Hydrogen ion transport	13	1.97269	0.000213027	338040, 337887, 282578, 282690, 281640, 327675, 338082, 282701, 282405, 281641, 338075, 338081, 282710	432	24	2506	3.14217	0.0661028	0.0113334	0.287221	RE vs. OF	1
SP_PIR_KEYWORDS	proteasome	14	2.12443	0.000296617	505050, 534640, 510155, 510041, 530189, 515503, 506203, 539141, 511207, 507213, 530186, 617807, 512456, 282013	432	28	2506	2.90046	0.0908346	0.011833	0.399716	RE vs. OF	1
SP_PIR_KEYWORDS	ATP biosynthesis	7	1.06222	0.000150349	281640, 337887, 282701, 327675, 338081, 282710, 282578	432	7	2506	5.80093	0.0471194	0.0119939	0.202793	RE vs. OF	1
SP_PIR_KEYWORDS	ribonucleoprotein	35	5.31108	0.000264741	534001, 539950, 506657, 540129, 615199, 504876, 337888, 767908, 512745, 615178, 786726, 286853, 781360, 404137, 538838, 512792, 532203, 506229, 506768, 617823, 509163, 618702, 524507, 515534, 507564, 615300, 504413, 326602, 614639, 781306, 282053, 505507, 767925, 404140, 508221	432	111	2506	1.82912	0.0814813	0.0120684	0.356831	RE vs. OF	1
GOTERM_BP_FAT	GO:0006119~oxidative phosphorylation	15	2.27618	5.42535e-05	338040, 337887, 282578, 282690, 338046, 281570, 281640, 327675, 338082, 282701, 282405, 338075, 338081, 282710, 613899	394	29	2413	3.16778	0.0795583	0.0164436	0.0903075	RE vs. OF	1
GOTERM_BP_FAT	GO:0045454~cell redox homeostasis	15	2.27618	3.28757e-05	415110, 282885, 506991, 281803, 281373, 281997, 522986, 281999, 614672, 615027, 613927, 506157, 280950, 512276, 282438	394	28	2413	3.28091	0.048994	0.0166055	0.0547323	RE vs. OF	1
GOTERM_BP_FAT	GO:0055114~oxidation reduction	49	7.43551	4.45588e-05	505995, 286809, 281997, 281999, 514194, 338046, 521892, 407159, 282422, 497032, 785297, 282149, 535182, 280763, 282885, 506991, 522986, 327698, 327697, 338057, 617210, 407109, 281650, 280950, 281306, 282438, 281809, 281210, 618084, 327680, 327704, 281110, 280960, 783467, 515860, 785762, 281181, 281570, 616694, 508629, 504481, 781294, 286885, 338060, 613899, 781020, 338061, 532945, 507290	394	172	2413	1.74473	0.0658211	0.0168778	0.0741758	RE vs. OF	1
GOTERM_CC_FAT	GO:0005789~endoplasmic reticulum membrane	18	2.73141	0.000785034	510682, 534816, 281504, 506198, 523737, 326580, 781305, 767980, 534231, 508465, 613577, 540389, 614795, 407159, 506157, 538602, 511453, 512276	353	43	1927	2.28513	0.20555	0.0175447	1.04023	RE vs. OF	1
GOTERM_CC_FAT	GO:0005839~proteasome core complex	9	1.36571	0.00123757	505050, 511207, 534640, 507213, 510155, 515503, 506203, 539141, 282013	353	14	1927	3.50931	0.304296	0.0255836	1.63531	RE vs. OF	1
SP_PIR_KEYWORDS	cytoplasm	111	16.8437	0.000895685	512435, 286809, 615199, 534553, 786726, 510937, 767836, 536607, 538838, 615447, 515326, 512626, 399559, 768311, 524770, 508158, 282885, 535494, 534640, 507564, 510155, 281961, 326602, 281141, 281650, 515310, 281156, 286863, 493722, 493724, 282013, 282485, 281831, 512653, 785421, 515503, 338472, 539141, 511268, 286854, 506314, 781360, 521522, 512792, 281581, 509163, 280701, 505050, 507196, 281181,…	432	497	2506	1.29558	0.249971	0.0258105	1.2025	RE vs. OF	1
GOTERM_CC_FAT	GO:0042175~nuclear envelope-endoplasmic reticulum network	18	2.73141	0.00143629	510682, 534816, 281504, 506198, 523737, 326580, 781305, 767980, 534231, 508465, 613577, 540389, 614795, 407159, 506157, 538602, 511453, 512276	353	45	1927	2.18357	0.343698	0.0259775	1.89558	RE vs. OF	1
SP_PIR_KEYWORDS	threonine protease	9	1.36571	0.000822568	505050, 511207, 534640, 507213, 510155, 515503, 506203, 539141, 282013	432	14	2506	3.72917	0.232144	0.0260695	1.10484	RE vs. OF	1
GOTERM_CC_FAT	GO:0070469~respiratory chain	15	2.27618	0.00143622	540225, 327698, 327697, 338057, 338046, 327680, 327704, 281570, 327688, 783467, 286885, 338060, 613899, 781020, 338061	353	34	1927	2.40835	0.343684	0.0276838	1.89549	RE vs. OF	1
SP_PIR_KEYWORDS	ribosomal protein	27	4.09712	0.000790772	506657, 540129, 615199, 337888, 504876, 767908, 512745, 615178, 286853, 404137, 506229, 532203, 506768, 509163, 618702, 524507, 515534, 615300, 504413, 326602, 614639, 781306, 282053, 505507, 767925, 404140, 508221	432	82	2506	1.91006	0.22426	0.027821	1.06235	RE vs. OF	1
SP_PIR_KEYWORDS	respiratory chain	15	2.27618	0.00111347	287012, 327698, 327697, 338057, 100270792, 338046, 327680, 327704, 281570, 783467, 286885, 338060, 613899, 781020, 338061	432	35	2506	2.48611	0.300663	0.0293621	1.49285	RE vs. OF	1
GOTERM_MF_FAT	GO:0005198~structural molecule activity	33	5.00759	0.000286788	506657, 540129, 615199, 504876, 337888, 767908, 512745, 615178, 100138268, 286853, 404137, 532203, 506229, 506768, 509163, 618702, 280781, 524507, 515534, 615300, 326580, 504413, 326602, 614639, 781306, 280955, 282053, 414922, 505507, 535533, 767925, 404140, 508221	396	112	2518	1.87351	0.143243	0.030447	0.416536	RE vs. OF	1
SP_PIR_KEYWORDS	nad	21	3.18665	0.00126584	505511, 508158, 281809, 327698, 282716, 327697, 281181, 338057, 282119, 338046, 327680, 327704, 280960, 616694, 508629, 338060, 338061, 781020, 507347, 535182, 281306	432	59	2506	2.06474	0.334085	0.0307923	1.69554	RE vs. OF	1
SP_PIR_KEYWORDS	transport	68	10.3187	0.00144071	338040, 785345, 337887, 534816, 515216, 507409, 282716, 614581, 615681, 338046, 521892, 282144, 536553, 282710, 518407, 616304, 327698, 514423, 327697, 282531, 282578, 338057, 617210, 282479, 282477, 280950, 528265, 338082, 282701, 493722, 338081, 531676, 281546, 614236, 614507, 785421, 512361, 282119, 281110, 327704, 327680, 507686, 512029, 281640, 783467, 282405, 281641, 338075, 787610, 614074,…	432	280	2506	1.4088	0.370483	0.0325169	1.92766	RE vs. OF	1
GOTERM_CC_FAT	GO:0044455~mitochondrial membrane part	13	1.97269	0.00209202	338040, 540225, 327699, 327698, 768034, 327697, 282578, 282690, 327680, 327688, 282701, 787610, 282710	353	28	1927	2.5345	0.458604	0.0354507	2.7499	RE vs. OF	1
GOTERM_CC_FAT	GO:0005739~mitochondrion	76	11.5326	0.00234399	286809, 338040, 337887, 281997, 506370, 282716, 281999, 615013, 414346, 338046, 521892, 505763, 615447, 507213, 282422, 534286, 282710, 282149, 613498, 282885, 540225, 327699, 327698, 327697, 281692, 614639, 282578, 338057, 617210, 407109, 282479, 530414, 282477, 280950, 537713, 517535, 282701, 338081, 281306, 506657, 281809, 281833, 768034, 338471, 100270792, 282119, 511268, 281110, 327704, 3276…	353	309	1927	1.34265	0.497216	0.0355422	3.07635	RE vs. OF	1
GOTERM_CC_FAT	GO:0005788~endoplasmic reticulum lumen	9	1.36571	0.00223471	281036, 415110, 506157, 506991, 281419, 281803, 506316, 281373, 282646	353	15	1927	3.27535	0.480819	0.0357617	2.93489	RE vs. OF	1
GOTERM_MF_FAT	GO:0070003~threonine-type peptidase activity	9	1.36571	0.000429943	505050, 511207, 534640, 507213, 510155, 515503, 506203, 539141, 282013	396	14	2518	4.08766	0.206886	0.0378948	0.623852	RE vs. OF	1
GOTERM_MF_FAT	GO:0004298~threonine-type endopeptidase activity	9	1.36571	0.000429943	505050, 511207, 534640, 507213, 510155, 515503, 506203, 539141, 282013	396	14	2518	4.08766	0.206886	0.0378948	0.623852	RE vs. OF	1
SP_PIR_KEYWORDS	oxidative phosphorylation	10	1.51745	0.00220696	287012, 281640, 337887, 327675, 338081, 613899, 338060, 282578, 100270792, 282690	432	19	2506	3.05312	0.50797	0.0408604	2.93882	RE vs. OF	1
GOTERM_CC_FAT	GO:0005753~mitochondrial proton-transporting ATP synthase complex	6	0.91047	0.00301385	338040, 327699, 282701, 282710, 282578, 282690	353	7	1927	4.67908	0.587035	0.0412394	3.93928	RE vs. OF	1
SP_PIR_KEYWORDS	membrane-associated complex	9	1.36571	0.00255594	287012, 281640, 337887, 327697, 327675, 338081, 338060, 282578, 100270792	432	16	2506	3.26302	0.560232	0.0423159	3.39614	RE vs. OF	1
GOTERM_CC_FAT	GO:0030529~ribonucleoprotein complex	45	6.82853	0.00295783	783115, 534001, 539950, 506657, 540129, 615199, 281831, 615198, 504876, 337888, 767908, 512745, 287023, 615178, 786726, 767836, 286853, 781360, 404098, 404137, 512792, 532203, 506229, 506768, 338071, 618702, 617823, 509163, 524507, 515534, 515057, 281036, 507564, 615300, 767873, 504413, 614639, 326602, 781306, 282053, 535258, 505507, 767925, 404140, 508221	353	164	1927	1.49788	0.580179	0.0424682	3.86738	RE vs. OF	1
SP_PIR_KEYWORDS	electron transport	17	2.57967	0.0021955	327698, 327697, 338057, 617210, 338046, 327680, 327704, 281110, 521892, 281570, 280950, 783467, 286885, 338060, 613899, 338061, 781020	432	45	2506	2.19146	0.506153	0.0431375	2.92377	RE vs. OF	1
SP_PIR_KEYWORDS	oxidoreductase	39	5.91806	0.00247933	286809, 281809, 281997, 281210, 281999, 100270792, 618084, 338046, 327680, 327704, 280960, 407159, 497032, 282422, 327688, 281091, 282149, 280763, 535182, 282885, 506991, 287012, 327698, 327697, 281181, 338057, 407109, 281650, 616694, 508629, 781294, 613899, 338060, 338061, 781020, 532945, 507290, 282438, 281306	432	143	2506	1.58207	0.549255	0.0433041	3.29592	RE vs. OF	1
GOTERM_CC_FAT	GO:0005840~ribosome	27	4.09712	0.00334739	506657, 540129, 615199, 337888, 504876, 767908, 512745, 615178, 286853, 404137, 506229, 532203, 506768, 509163, 618702, 524507, 515534, 615300, 504413, 326602, 614639, 781306, 282053, 505507, 767925, 404140, 508221	353	85	1927	1.73401	0.6256	0.0436736	4.36631	RE vs. OF	1
SP_PIR_KEYWORDS	ion transport	19	2.88316	0.00214704	338040, 337887, 534816, 282716, 282578, 615681, 282690, 282119, 282144, 281640, 327675, 338082, 282701, 282405, 613998, 281641, 338075, 338081, 282710	432	53	2506	2.07958	0.498394	0.0449542	2.8601	RE vs. OF	1
GOTERM_MF_FAT	GO:0003677~DNA binding	91	9.84848	4.89319e-06	526771, 519474, 508503, 614253, 537195, 509625, 615637, 282041, 539455, 788381, 541257, 353354, 508384, 506331, 613439, 537985, 505722, 286764, 523683, 100138099, 506525, 533652, 614260, 520718, 534385, 618306, 512854, 614126, 506945, 504367, 617875, 537418, 506235, 515680, 533297, 509275, 517825, 535394, 510796, 508652, 516282, 534579, 282335, 518046, 509060, 540819, 281542, 535203, 783159, 5054…	496	303	2518	1.52466	0.00270716	0.00270716	0.00714772	OF vs RE	14
GOTERM_CC_FAT	GO:0044427~chromosomal part	27	2.92208	0.000569393	519474, 509060, 281542, 614390, 512530, 509625, 613732, 615637, 788381, 353354, 618824, 782928, 511463, 505284, 537985, 514327, 505662, 523214, 618489, 533652, 407223, 617875, 507111, 509275, 521378, 616311, 508652	360	75	1927	1.927	0.180732	0.0948659	0.775943	OF vs RE	14
GOTERM_CC_FAT	GO:0005694~chromosome	31	3.35498	0.000299326	519474, 509060, 281542, 505401, 614390, 512530, 509625, 613732, 615637, 788381, 353354, 618824, 782928, 511463, 505284, 537985, 514327, 505662, 523214, 533652, 618489, 614126, 407223, 617875, 537418, 507111, 512236, 509275, 521378, 616311, 508652	360	88	1927	1.88564	0.0994773	0.0994773	0.408607	OF vs RE	14
SP_PIR_KEYWORDS	dna-binding	41	4.43723	0.00332181	540819, 508503, 281542, 505401, 614253, 789854, 511224, 537195, 533243, 615637, 539270, 527829, 282041, 767817, 618824, 782928, 541236, 537985, 505722, 281010, 286764, 526135, 784366, 523214, 515380, 618489, 534385, 617530, 512854, 614126, 506945, 504367, 617875, 515680, 506235, 407125, 509275, 516462, 534579, 516282, 512824	494	136	2506	1.52932	0.65861	0.415714	4.39679	OF vs RE	14
SP_PIR_KEYWORDS	chromosomal protein	11	1.19048	0.0052332	617875, 509275, 618824, 523214, 782928, 505401, 618489, 505284, 537985, 614126, 613732	494	22	2506	2.53644	0.816357	0.431595	6.8449	OF vs RE	14
SP_PIR_KEYWORDS	nucleus	118	12.7706	0.00748366	521650, 282298, 508503, 538845, 614253, 537195, 508788, 767843, 615637, 514579, 540172, 282328, 767937, 506331, 505284, 505722, 505662, 286764, 515834, 617512, 613381, 508709, 509798, 614126, 506235, 511512, 509275, 519729, 282703, 286811, 615869, 508508, 518046, 533874, 540819, 783159, 505401, 789854, 512789, 613732, 540191, 767817, 616275, 541236, 787875, 281010, 517560, 526135, 784366, 510314,…	494	493	2506	1.2142	0.911638	0.454787	9.65284	OF vs RE	14
SP_PIR_KEYWORDS	DNA binding	7	0.757576	0.0105669	617875, 281542, 618824, 523214, 782928, 537985, 614126	494	11	2506	3.22819	0.967655	0.496543	13.3728	OF vs RE	14
SP_PIR_KEYWORDS	activator	20	2.1645	0.0145689	515834, 525389, 281542, 515380, 511224, 789854, 534385, 537195, 617530, 533243, 512789, 505293, 767817, 506235, 407125, 506331, 787875, 616311, 534579, 281010	494	59	2506	1.71962	0.991265	0.546183	17.9896	OF vs RE	14
SP_PIR_KEYWORDS	kinase	35	3.78788	0.00274664	615171, 512571, 510972, 515854, 511190, 407170, 540005, 282684, 532713, 407190, 280855, 507689, 282041, 504727, 282162, 534092, 280715, 280817, 540107, 506063, 518632, 100101492, 525647, 780845, 540207, 506348, 281983, 512236, 404149, 407122, 615868, 540421, 286883, 511296, 511373	494	110	2506	1.6141	0.58868	0.58868	3.64854	OF vs RE	14
SP_PIR_KEYWORDS	cell adhesion	14	1.51515	0.019476	280712, 282705, 526848, 615679, 281057, 281876, 282303, 507718, 508490, 615869, 540423, 282862, 514056, 281499	494	37	2506	1.91947	0.998258	0.596486	23.3396	OF vs RE	14
SP_PIR_KEYWORDS	differentiation	13	1.40693	0.0235154	539043, 515834, 515380, 614253, 281160, 533851, 281572, 533451, 520979, 514202, 281730, 539381, 516282	494	34	2506	1.93963	0.999541	0.617405	27.4991	OF vs RE	14
SP_PIR_KEYWORDS	ubl conjugation pathway	23	2.48918	0.0415776	506632, 618428, 512651, 540802, 513776, 541003, 540859, 511852, 539244, 538948, 519974, 506962, 533136, 515680, 616275, 507005, 616212, 538029, 525655, 282335, 514387, 512457, 767894	494	78	2506	1.49585	0.999999	0.681158	43.666	OF vs RE	14
SP_PIR_KEYWORDS	endoplasmic reticulum	32	3.4632	0.0407317	281803, 286770, 281542, 515854, 493993, 404121, 282646, 281504, 522073, 517171, 504586, 514271, 506415, 513221, 506316, 518159, 506336, 533451, 509546, 317697, 614538, 281036, 534380, 530577, 282705, 532512, 282078, 404180, 338067, 514688, 513167, 510483	494	117	2506	1.38745	0.999999	0.705086	42.9904	OF vs RE	14
SP_PIR_KEYWORDS	transcription regulation	42	4.54545	0.0346381	518046, 513297, 281542, 525389, 540859, 505401, 614253, 789854, 511224, 537195, 512789, 533243, 539270, 282041, 767817, 541236, 506331, 787875, 514202, 505722, 281010, 515363, 286764, 777788, 512682, 515380, 534385, 614679, 617530, 506945, 505293, 515680, 506235, 407125, 511512, 521378, 615869, 281730, 534170, 534579, 616311, 512824	494	160	2506	1.33163	0.999989	0.717806	37.8972	OF vs RE	14
SP_PIR_KEYWORDS	Initiation factor	9	0.974026	0.0387592	513958, 507689, 504958, 782090, 286811, 534618, 521747, 516670, 517409	494	21	2506	2.17409	0.999997	0.72108	41.3857	OF vs RE	14
GOTERM_MF_FAT	GO:0030528~transcription regulator activity	60	6.49351	0.00808529	526771, 510972, 508503, 525389, 507623, 614253, 537195, 282041, 541257, 353354, 508384, 506331, 613439, 505722, 767935, 515363, 523683, 100138099, 515834, 614260, 614679, 520718, 512854, 506945, 506235, 515680, 513047, 511512, 535394, 534579, 540819, 281542, 783159, 789854, 511224, 512789, 616564, 539270, 511317, 541236, 281010, 281036, 777788, 784366, 512682, 515380, 617530, 407223, 505293, 1001…	496	226	2518	1.34777	0.988863	0.776681	11.1828	OF vs RE	14
GOTERM_CC_FAT	GO:0000785~chromatin	15	1.62338	0.0156882	505662, 509060, 523214, 618489, 614390, 407223, 617875, 507111, 353354, 509275, 521378, 618824, 782928, 511463, 537985	360	42	1927	1.91171	0.996051	0.841943	19.4479	OF vs RE	14
GOTERM_MF_FAT	GO:0003700~transcription factor activity	35	3.78788	0.00801652	526771, 540819, 508503, 281542, 783159, 614253, 789854, 511224, 537195, 282041, 511317, 541257, 508384, 541236, 613439, 281010, 777788, 784366, 100138099, 614260, 617530, 512854, 407223, 515680, 506235, 100125315, 507245, 407125, 521378, 535394, 507834, 538523, 534170, 534579, 525900	496	117	2518	1.51864	0.988427	0.892421	11.0928	OF vs RE	14
GOTERM_MF_FAT	GO:0004672~protein kinase activity	38	4.11255	0.0176784	615171, 515854, 534652, 511190, 407170, 282684, 532713, 407190, 788224, 781353, 280855, 507689, 282041, 504727, 513673, 282162, 767855, 534092, 619100, 510683, 516598, 525506, 506063, 518632, 100101492, 525647, 540207, 508943, 529335, 512236, 505427, 404149, 407122, 618631, 540421, 286883, 511296, 511373	496	136	2518	1.41847	0.999949	0.915445	22.9376	OF vs RE	14
GOTERM_MF_FAT	GO:0008270~zinc ion binding	86	9.30736	0.0440717	538585, 615866, 540318, 538845, 538270, 614773, 614210, 507724, 282041, 539455, 541257, 353354, 508384, 510136, 767937, 783803, 515126, 515595, 505722, 508582, 286764, 505662, 100138099, 515834, 509032, 515109, 786612, 514465, 512355, 782132, 507066, 534385, 505918, 505177, 512854, 519974, 533851, 538945, 515680, 513047, 535394, 505276, 540421, 615869, 512903, 505890, 282335, 509076, 513230, 5098…	496	368	2518	1.18638	1	0.937617	48.2329	OF vs RE	14
GOTERM_MF_FAT	GO:0004713~protein tyrosine kinase activity	10	1.08225	0.0415956	516598, 504727, 407170, 286883, 540207, 534092, 619100, 788224, 781353, 280855	496	25	2518	2.03065	1	0.947246	46.2392	OF vs RE	14
GOTERM_MF_FAT	GO:0003725~double-stranded RNA binding	7	0.757576	0.0401884	614936, 514674, 539760, 509795, 516462, 505134, 516282	496	14	2518	2.53831	1	0.961082	45.0746	OF vs RE	14
GOTERM_MF_FAT	GO:0003723~RNA binding	41	4.43723	0.0295603	516934, 504958, 282298, 282646, 282087, 512531, 508722, 540191, 539270, 614936, 514674, 767817, 540172, 782090, 510816, 767937, 524795, 508245, 281036, 526135, 509345, 539650, 509795, 505134, 507066, 509798, 614679, 535450, 517409, 360193, 538945, 539760, 516462, 511512, 510796, 282703, 535056, 516282, 515588, 507895, 512824	496	154	2518	1.35157	1	0.964016	35.4885	OF vs RE	14
GOTERM_BP_FAT	GO:0033554~cellular response to stress	28	3.0303	0.0360046	512466, 518046, 504647, 281542, 535203, 515854, 404121, 509625, 515909, 615637, 514579, 782090, 511463, 528453, 281010, 286764, 777788, 282705, 512897, 616905, 533652, 618306, 614126, 519974, 517825, 281209, 510796, 514688	483	97	2413	1.4421	1	0.967346	46.2906	OF vs RE	14
GOTERM_BP_FAT	GO:0009057~macromolecule catabolic process	40	4.329	0.0351674	506632, 533874, 512651, 535203, 281909, 541003, 493993, 513776, 540859, 404121, 282646, 614773, 511852, 615637, 616212, 507005, 616275, 282328, 514387, 512457, 532985, 527051, 618428, 515834, 282705, 540802, 533652, 539244, 538948, 519974, 506962, 533136, 512512, 515680, 538029, 510796, 525655, 510423, 282335, 767894	483	149	2413	1.34117	1	0.970588	45.4944	OF vs RE	14
GOTERM_BP_FAT	GO:0006974~response to DNA damage stimulus	21	2.27273	0.0332528	512466, 518046, 286764, 282705, 281542, 535203, 504647, 512897, 515854, 616905, 533652, 618306, 509625, 614126, 515909, 615637, 519974, 514579, 517825, 511463, 528453	483	67	2413	1.56587	1	0.970608	43.6317	OF vs RE	14
GOTERM_MF_FAT	GO:0004674~protein serine/threonine kinase activity	28	3.0303	0.0383567	615171, 534652, 515854, 511190, 532713, 282684, 407190, 507689, 282041, 504727, 513673, 282162, 510683, 525506, 100101492, 525647, 540207, 508943, 529335, 512236, 404149, 505427, 407122, 618631, 540421, 286883, 511296, 511373	496	99	2518	1.43581	1	0.972984	43.5233	OF vs RE	14
KEGG_PATHWAY	bta04512:ECM-receptor interaction	11	1.19048	0.0497047	525795, 535043, 282191, 532572, 508133, 281057, 506751, 508490, 281876, 540664, 281499	292	30	1498	1.88105	0.999352	0.974542	45.366	OF vs RE	14
GOTERM_BP_FAT	GO:0017015~regulation of transforming growth factor beta receptor signaling pathway	5	0.541126	0.032988	510972, 527051, 515834, 521378, 532685	483	7	2413	3.56847	1	0.975697	43.3694	OF vs RE	14
KEGG_PATHWAY	bta03410:Base excision repair	7	0.757576	0.0256914	286764, 535203, 517825, 511463, 616905, 618306, 614126	292	13	1498	2.76238	0.976433	0.976433	26.5534	OF vs RE	14
GOTERM_BP_FAT	GO:0044257~cellular protein catabolic process	33	3.57143	0.0301733	506632, 533874, 512651, 493993, 513776, 541003, 540859, 404121, 282646, 511852, 616212, 507005, 616275, 282328, 514387, 512457, 532985, 618428, 515834, 282705, 540802, 539244, 538948, 519974, 506962, 533136, 515680, 538029, 510796, 525655, 510423, 282335, 767894	483	117	2413	1.40909	1	0.979351	40.5094	OF vs RE	14
GOTERM_BP_FAT	GO:0008629~induction of apoptosis by intracellular signals	6	0.649351	0.032329	281542, 281209, 511463, 533652, 528453, 515595	483	10	2413	2.99752	1	0.97944	42.7116	OF vs RE	14
GOTERM_BP_FAT	GO:0006281~DNA repair	17	1.83983	0.0240584	512466, 518046, 286764, 281542, 535203, 504647, 512897, 616905, 533652, 618306, 614126, 515909, 615637, 519974, 514579, 517825, 511463	483	49	2413	1.73326	1	0.980261	33.821	OF vs RE	14
GOTERM_BP_FAT	GO:0045449~regulation of transcription	84	9.09091	0.022237	526771, 519474, 510972, 508503, 525389, 507623, 538845, 614253, 537195, 509625, 514674, 282041, 504727, 539455, 788381, 541257, 353354, 508384, 506331, 613439, 514202, 505722, 767935, 515363, 505662, 523683, 100138099, 614260, 520718, 614679, 534385, 505918, 512854, 614126, 506945, 506235, 515680, 533297, 513047, 511512, 535394, 534579, 513895, 518046, 540819, 513297, 281542, 540859, 783159, 5054…	483	343	2413	1.22348	1	0.981447	31.6959	OF vs RE	14
GOTERM_BP_FAT	GO:0051603~proteolysis involved in cellular protein catabolic process	33	3.57143	0.0268221	506632, 533874, 512651, 493993, 513776, 541003, 540859, 404121, 282646, 511852, 616212, 507005, 616275, 282328, 514387, 512457, 532985, 618428, 515834, 282705, 540802, 539244, 538948, 519974, 506962, 533136, 515680, 538029, 510796, 525655, 510423, 282335, 767894	483	116	2413	1.42124	1	0.981995	36.9271	OF vs RE	14
GOTERM_BP_FAT	GO:0046777~protein amino acid autophosphorylation	7	0.757576	0.0294926	507689, 504727, 505427, 782090, 532713, 282162, 280855	483	13	2413	2.69008	1	0.983141	39.7976	OF vs RE	14
GOTERM_BP_FAT	GO:0006793~phosphorus metabolic process	54	5.84416	0.0499734	534652, 511190, 282087, 532713, 407190, 282090, 282041, 504727, 513673, 782090, 534092, 540888, 282148, 510683, 516598, 282705, 100101492, 508943, 506235, 505427, 513684, 618631, 540421, 511373, 615171, 515854, 521868, 514456, 407170, 282684, 788224, 781353, 614890, 280855, 533590, 507689, 327687, 282162, 619100, 514223, 525506, 518632, 506063, 525647, 782743, 540207, 529335, 512236, 404149, 4071…	483	216	2413	1.24896	1	0.983942	58.0635	OF vs RE	14
GOTERM_BP_FAT	GO:0006796~phosphate metabolic process	54	5.84416	0.0499734	534652, 511190, 282087, 532713, 407190, 282090, 282041, 504727, 513673, 782090, 534092, 540888, 282148, 510683, 516598, 282705, 100101492, 508943, 506235, 505427, 513684, 618631, 540421, 511373, 615171, 515854, 521868, 514456, 407170, 282684, 788224, 781353, 614890, 280855, 533590, 507689, 327687, 282162, 619100, 514223, 525506, 518632, 506063, 525647, 782743, 540207, 529335, 512236, 404149, 4071…	483	216	2413	1.24896	1	0.983942	58.0635	OF vs RE	14
GOTERM_CC_FAT	GO:0032993~protein-DNA complex	8	0.865801	0.0476327	519474, 617875, 509275, 618824, 523214, 618489, 537985, 509625	360	19	1927	2.2538	1	0.986024	48.7005	OF vs RE	14
GOTERM_CC_FAT	GO:0044454~nuclear chromosome part	8	0.865801	0.0476327	407223, 615637, 519474, 505662, 353354, 521378, 533652, 509625	360	19	1927	2.2538	1	0.986024	48.7005	OF vs RE	14
GOTERM_BP_FAT	GO:0045892~negative regulation of transcription, DNA-dependent	16	1.7316	0.0494708	281036, 505662, 510972, 523683, 281542, 512682, 520111, 614679, 614126, 407223, 506945, 515680, 353354, 407125, 521378, 281730	483	49	2413	1.6313	1	0.986207	57.6858	OF vs RE	14
GOTERM_BP_FAT	GO:0051253~negative regulation of RNA metabolic process	16	1.7316	0.0494708	281036, 505662, 510972, 523683, 281542, 512682, 520111, 614679, 614126, 407223, 506945, 515680, 353354, 407125, 521378, 281730	483	49	2413	1.6313	1	0.986207	57.6858	OF vs RE	14
GOTERM_BP_FAT	GO:0006259~DNA metabolic process	27	2.92208	0.0217915	512466, 518046, 519474, 504647, 281542, 535203, 509625, 515909, 615637, 514579, 353354, 511463, 514202, 286764, 526135, 527051, 512897, 616905, 533652, 618306, 614126, 519974, 504367, 537418, 512512, 517825, 508652	483	89	2413	1.5156	1	0.986969	31.1664	OF vs RE	14
GOTERM_BP_FAT	GO:0043632~modification-dependent macromolecule catabolic process	29	3.13853	0.0493859	506632, 512651, 513776, 541003, 404121, 282646, 540859, 511852, 616275, 507005, 616212, 514387, 512457, 532985, 618428, 515834, 540802, 539244, 538948, 519974, 506962, 533136, 515680, 538029, 510796, 525655, 510423, 282335, 767894	483	104	2413	1.39308	1	0.988778	57.6217	OF vs RE	14
GOTERM_BP_FAT	GO:0019941~modification-dependent protein catabolic process	29	3.13853	0.0493859	506632, 512651, 513776, 541003, 404121, 282646, 540859, 511852, 616275, 507005, 616212, 514387, 512457, 532985, 618428, 515834, 540802, 539244, 538948, 519974, 506962, 533136, 515680, 538029, 510796, 525655, 510423, 282335, 767894	483	104	2413	1.39308	1	0.988778	57.6217	OF vs RE	14
GOTERM_BP_FAT	GO:0006468~protein amino acid phosphorylation	40	4.329	0.0207509	615171, 515854, 534652, 511190, 407170, 282684, 532713, 407190, 788224, 781353, 280855, 507689, 282041, 504727, 513673, 782090, 282162, 534092, 619100, 510683, 516598, 525506, 518632, 506063, 282705, 100101492, 525647, 540207, 508943, 529335, 506235, 512236, 505427, 404149, 407122, 618631, 540421, 286883, 511296, 511373	483	144	2413	1.38774	1	0.990413	29.9146	OF vs RE	14
GOTERM_BP_FAT	GO:0022402~cell cycle process	20	2.1645	0.0204267	281036, 505662, 510972, 777788, 512651, 510159, 513525, 533652, 532713, 511224, 281876, 538226, 506962, 616275, 615087, 282162, 514327, 534579, 616311, 280715	483	60	2413	1.66529	1	0.994632	29.5202	OF vs RE	14
GOTERM_BP_FAT	GO:0070482~response to oxygen levels	8	0.865801	0.0176198	317697, 282872, 280712, 281407, 521378, 510796, 282646, 281010	483	15	2413	2.66446	1	0.994769	26.0175	OF vs RE	14
GOTERM_BP_FAT	GO:0001666~response to hypoxia	8	0.865801	0.0176198	317697, 282872, 280712, 281407, 521378, 510796, 282646, 281010	483	15	2413	2.66446	1	0.994769	26.0175	OF vs RE	14
GOTERM_BP_FAT	GO:0006508~proteolysis	54	5.84416	0.0119158	506632, 538585, 513776, 493993, 404121, 511852, 281662, 511585, 616212, 507005, 282328, 513343, 540802, 515834, 282705, 538948, 519974, 510524, 515680, 538029, 510796, 510423, 505890, 509715, 512903, 282335, 513230, 533874, 512651, 541003, 540859, 282646, 767617, 337912, 282872, 281407, 616275, 497199, 513156, 514387, 512457, 511497, 414350, 532985, 618428, 539244, 282078, 506962, 511254, 533136,…	483	200	2413	1.34888	1	0.995075	18.3886	OF vs RE	14
GOTERM_BP_FAT	GO:0051252~regulation of RNA metabolic process	60	6.49351	0.010259	526771, 510972, 508503, 507623, 538845, 614253, 537195, 282041, 539455, 541257, 353354, 508384, 506331, 613439, 505722, 505662, 523683, 100138099, 614260, 614679, 505918, 614126, 512854, 506945, 506235, 515680, 533297, 511512, 535394, 534579, 513895, 540819, 281542, 783159, 789854, 511224, 512789, 511317, 541236, 281010, 281036, 777788, 784366, 512682, 520111, 617530, 407223, 505293, 100125315, 5…	483	225	2413	1.33223	1	0.997745	16.0377	OF vs RE	14
GOTERM_BP_FAT	GO:0044265~cellular macromolecule catabolic process	39	4.22078	0.0171187	506632, 533874, 512651, 535203, 541003, 493993, 513776, 540859, 404121, 282646, 614773, 511852, 615637, 616212, 507005, 616275, 282328, 514387, 512457, 532985, 527051, 618428, 515834, 282705, 540802, 533652, 539244, 538948, 519974, 506962, 533136, 512512, 515680, 538029, 510796, 525655, 510423, 282335, 767894	483	138	2413	1.41187	1	0.997808	25.3751	OF vs RE	14
GOTERM_BP_FAT	GO:0006355~regulation of transcription, DNA-dependent	60	6.49351	0.00492342	526771, 510972, 508503, 507623, 538845, 614253, 537195, 282041, 539455, 541257, 353354, 508384, 506331, 613439, 505722, 505662, 523683, 100138099, 614260, 614679, 505918, 614126, 512854, 506945, 506235, 515680, 533297, 511512, 535394, 534579, 513895, 540819, 281542, 783159, 789854, 511224, 512789, 511317, 541236, 281010, 281036, 777788, 784366, 512682, 520111, 617530, 407223, 505293, 100125315, 5…	483	218	2413	1.37501	0.999842	0.999842	8.02601	OF vs RE	14
GOTERM_BP_FAT	GO:0010941~regulation of cell death	35	3.78788	0.0102314	280712, 281803, 281542, 504647, 526848, 282646, 788087, 511692, 615637, 504727, 511861, 511463, 497199, 528453, 515595, 510689, 614538, 525506, 615342, 527051, 777788, 282705, 338036, 512355, 533652, 510586, 617530, 282151, 533297, 516462, 506322, 281209, 521378, 407169, 511373	483	117	2413	1.49449	1	0.99989	15.998	OF vs RE	14
GOTERM_BP_FAT	GO:0043067~regulation of programmed cell death	35	3.78788	0.0102314	280712, 281803, 281542, 504647, 526848, 282646, 788087, 511692, 615637, 504727, 511861, 511463, 497199, 528453, 515595, 510689, 614538, 525506, 615342, 527051, 777788, 282705, 338036, 512355, 533652, 510586, 617530, 282151, 533297, 516462, 506322, 281209, 521378, 407169, 511373	483	117	2413	1.49449	1	0.99989	15.998	OF vs RE	14
GOTERM_BP_FAT	GO:0042981~regulation of apoptosis	35	3.78788	0.0102314	280712, 281803, 281542, 504647, 526848, 282646, 788087, 511692, 615637, 504727, 511861, 511463, 497199, 528453, 515595, 510689, 614538, 525506, 615342, 527051, 777788, 282705, 338036, 512355, 533652, 510586, 617530, 282151, 533297, 516462, 506322, 281209, 521378, 407169, 511373	483	117	2413	1.49449	1	0.99989	15.998	OF vs RE	14
INTERPRO	IPR017442:Serine/threonine protein kinase-related	23	2.48918	0.0207435	510683, 615171, 525506, 518632, 506063, 100101492, 525647, 511190, 532713, 282684, 407190, 507689, 282041, 512236, 504727, 404149, 407122, 618631, 540421, 282162, 286883, 511296, 511373	594	74	3052	1.59696	1	0.999982	28.3263	OF vs RE	14
INTERPRO	IPR000719:Protein kinase, core	28	3.0303	0.0113873	615171, 511190, 407170, 282684, 532713, 407190, 280855, 507689, 282041, 504727, 282162, 534092, 619100, 510683, 525506, 506063, 518632, 100101492, 525647, 540207, 512236, 404149, 407122, 618631, 540421, 286883, 511296, 511373	594	91	3052	1.58094	0.999994	0.999994	16.6368	OF vs RE	14
UP_SEQ_FEATURE	domain:EF-hand 1	11	1.19048	0.0417961	281662, 509860, 514259, 616560, 618250, 616482, 338067, 281658, 522073, 506348, 528783	395	29	2015	1.93496	1	1	49.221	OF vs RE	14
KEGG_PATHWAY	bta00190:Oxidative phosphorylation	33	5.61224	1.79296e-10	338040, 100270792, 613541, 338046, 327680, 327704, 281481, 281640, 327688, 282405, 281641, 404152, 282710, 281091, 327696, 280701, 540225, 287012, 515696, 327698, 327697, 282578, 338057, 282690, 282701, 327675, 286885, 338063, 613899, 338060, 338061, 781020, 282517	234	67	1498	3.15308	2.83288e-08	1.41644e-08	2.16033e-07	RE vs. OF	14
KEGG_PATHWAY	bta05012:Parkinson's disease	32	5.44218	1.35398e-10	282716, 100270792, 613541, 282119, 338046, 327680, 327704, 511268, 281481, 281640, 327688, 282710, 281091, 327696, 540225, 287012, 510767, 327698, 327697, 338057, 282578, 282690, 282479, 282701, 327675, 286885, 338063, 613899, 338060, 338061, 781020, 282517	234	63	1498	3.25166	2.1393e-08	2.1393e-08	1.63141e-07	RE vs. OF	14
GOTERM_CC_FAT	GO:0031966~mitochondrial membrane	46	7.82313	3.36065e-10	338040, 281809, 768034, 282716, 522006, 100270792, 282119, 338046, 327680, 327704, 768074, 281481, 281640, 534217, 327688, 783467, 787610, 282710, 281091, 613498, 327696, 287012, 540225, 613570, 515696, 327699, 327698, 327697, 338057, 282578, 614074, 282690, 282479, 526059, 280878, 282152, 282701, 327675, 286886, 286885, 338063, 613899, 781020, 338061, 282517, 281306	284	123	1927	2.53756	9.14098e-08	4.57049e-08	4.4237e-07	RE vs. OF	14
GOTERM_CC_FAT	GO:0005740~mitochondrial envelope	47	7.9932	2.24755e-10	338040, 281809, 768034, 282716, 522006, 100270792, 282119, 338046, 327680, 327704, 768074, 281481, 281640, 534217, 327688, 783467, 787610, 282710, 281091, 613498, 327696, 287012, 540225, 613570, 515696, 327699, 327698, 327697, 338057, 282578, 614074, 282690, 282479, 526059, 280878, 282152, 282701, 327675, 286886, 286885, 338063, 613899, 507347, 781020, 338061, 282517, 281306	284	126	1927	2.53099	6.11334e-08	6.11334e-08	2.9585e-07	RE vs. OF	14
GOTERM_CC_FAT	GO:0044429~mitochondrial part	55	9.35374	1.28078e-09	338040, 282716, 522006, 338046, 521892, 534286, 282710, 613498, 327696, 540225, 327699, 510767, 327698, 327697, 338057, 282578, 617210, 282479, 526059, 280878, 282152, 282701, 281306, 281809, 768034, 511222, 100270792, 282119, 327680, 327704, 768074, 281481, 281640, 534217, 327688, 783467, 787610, 281091, 613570, 287012, 515696, 614074, 282690, 508629, 327675, 286886, 286885, 515765, 338063, 6138…	284	168	1927	2.22135	3.48372e-07	1.16124e-07	1.68592e-06	RE vs. OF	14
GOTERM_CC_FAT	GO:0005743~mitochondrial inner membrane	41	6.97279	4.59613e-09	338040, 281809, 768034, 522006, 100270792, 282119, 338046, 327680, 327704, 768074, 281481, 281640, 327688, 783467, 282710, 281091, 613498, 327696, 287012, 540225, 613570, 515696, 327699, 327698, 327697, 338057, 282578, 282690, 282479, 526059, 280878, 282701, 327675, 286886, 286885, 338063, 613899, 781020, 338061, 282517, 281306	284	110	1927	2.52903	1.25015e-06	3.12537e-07	6.04998e-06	RE vs. OF	14
KEGG_PATHWAY	bta05010:Alzheimer's disease	33	5.61224	6.50894e-09	281809, 615013, 100270792, 613541, 338046, 327680, 327704, 517541, 281481, 281640, 327688, 282710, 281091, 327696, 540225, 287012, 510767, 327698, 327697, 338057, 282578, 282690, 512313, 282701, 327675, 536741, 286885, 338063, 613899, 338060, 338061, 781020, 282517	234	75	1498	2.81675	1.02841e-06	3.42804e-07	7.84258e-06	RE vs. OF	14
SP_PIR_KEYWORDS	mitochondrion inner membrane	31	5.27211	2.2178e-09	338040, 768034, 338046, 327680, 327704, 768074, 281481, 281640, 327688, 783467, 282710, 281091, 327696, 540225, 287012, 515696, 327698, 327697, 282578, 338057, 282690, 282479, 280878, 282701, 327675, 286885, 338063, 613899, 781020, 338061, 282517	353	70	2506	3.14391	6.32072e-07	6.32072e-07	2.94046e-06	RE vs. OF	14
GOTERM_CC_FAT	GO:0019866~organelle inner membrane	41	6.97279	2.04482e-08	338040, 281809, 768034, 522006, 100270792, 282119, 338046, 327680, 327704, 768074, 281481, 281640, 327688, 783467, 282710, 281091, 613498, 327696, 287012, 540225, 613570, 515696, 327699, 327698, 327697, 338057, 282578, 282690, 282479, 526059, 280878, 282701, 327675, 286886, 286885, 338063, 613899, 781020, 338061, 282517, 281306	284	115	1927	2.41908	5.5619e-06	1.11238e-06	2.69164e-05	RE vs. OF	14
GOTERM_BP_FAT	GO:0006091~generation of precursor metabolites and energy	38	6.46259	1.16854e-08	338040, 281235, 507476, 338046, 327680, 521892, 505472, 327704, 281110, 768074, 281481, 281640, 783467, 282405, 404152, 282710, 327696, 515696, 510767, 327698, 327697, 338057, 282578, 282690, 617210, 513996, 282318, 282701, 327675, 286885, 338063, 613899, 338060, 781020, 338061, 281274, 282517, 281306	328	107	2413	2.61266	1.5261e-05	1.5261e-05	1.90904e-05	RE vs. OF	14
GOTERM_CC_FAT	GO:0031975~envelope	50	8.5034	3.65006e-07	338040, 282716, 522006, 338046, 282710, 613498, 327696, 540225, 327699, 327698, 327697, 614967, 338057, 282578, 282479, 526059, 280878, 282152, 282701, 281306, 281809, 768034, 100270792, 282119, 327680, 327704, 768074, 767620, 281481, 281640, 534217, 327688, 783467, 787610, 281091, 613570, 287012, 515696, 540138, 614074, 282690, 327675, 286886, 286885, 338063, 613899, 781020, 338061, 507347, 2825…	284	169	1927	2.00746	9.92766e-05	1.65468e-05	0.000480464	RE vs. OF	14
GOTERM_CC_FAT	GO:0031967~organelle envelope	50	8.5034	3.65006e-07	338040, 282716, 522006, 338046, 282710, 613498, 327696, 540225, 327699, 327698, 327697, 614967, 338057, 282578, 282479, 526059, 280878, 282152, 282701, 281306, 281809, 768034, 100270792, 282119, 327680, 327704, 768074, 767620, 281481, 281640, 534217, 327688, 783467, 787610, 281091, 613570, 287012, 515696, 540138, 614074, 282690, 327675, 286886, 286885, 338063, 613899, 781020, 338061, 507347, 2825…	284	169	1927	2.00746	9.92766e-05	1.65468e-05	0.000480464	RE vs. OF	14
GOTERM_CC_FAT	GO:0044455~mitochondrial membrane part	16	2.72109	1.38695e-06	338040, 540225, 515696, 327699, 327698, 768034, 327697, 282578, 282690, 327680, 768074, 327688, 282701, 787610, 282710, 282517	284	28	1927	3.87726	0.00037718	5.38916e-05	0.00182566	RE vs. OF	14
SP_PIR_KEYWORDS	electron transport	21	3.57143	5.87755e-07	327696, 510767, 327698, 327697, 338057, 617210, 338046, 327680, 327704, 281110, 521892, 768074, 281481, 783467, 286885, 338063, 613899, 338060, 338061, 781020, 282517	353	45	2506	3.31294	0.000167496	8.37516e-05	0.00077927	RE vs. OF	14
GOTERM_CC_FAT	GO:0031090~organelle membrane	62	10.5442	2.59636e-06	338040, 282716, 615641, 522006, 338046, 404152, 282710, 613498, 317724, 327696, 540225, 327699, 327698, 327697, 614967, 444860, 282531, 532862, 338057, 282578, 513996, 282479, 526059, 280878, 282152, 282701, 281306, 616526, 281809, 614236, 768034, 100270792, 282119, 327704, 327680, 768074, 281481, 281640, 534217, 327688, 783467, 281641, 787610, 281091, 287012, 613570, 540138, 515696, 326580, 7813…	284	242	1927	1.73836	0.00070596	8.82723e-05	0.00341758	RE vs. OF	14
KEGG_PATHWAY	bta05016:Huntington's disease	31	5.27211	2.26116e-06	282716, 100270792, 613541, 282119, 338046, 327680, 327704, 281481, 281640, 327688, 282710, 281091, 327696, 540225, 287012, 510767, 327698, 327697, 282578, 338057, 282690, 282479, 282701, 327675, 286885, 338063, 613899, 338060, 338061, 781020, 282517	234	84	1498	2.36254	0.000357199	8.93118e-05	0.00272442	RE vs. OF	14
GOTERM_MF_FAT	GO:0022890~inorganic cation transmembrane transporter activity	20	3.40136	6.181e-07	338040, 540225, 287012, 515696, 100270792, 282578, 282690, 512313, 282144, 281640, 327675, 327688, 282701, 282405, 286885, 281641, 404152, 282710, 613899, 281091	339	43	2518	3.45476	0.000287375	0.000143698	0.000881001	RE vs. OF	14
GOTERM_CC_FAT	GO:0070469~respiratory chain	17	2.89116	5.64856e-06	540225, 510767, 327698, 327697, 338057, 338046, 327680, 327704, 327688, 783467, 286885, 338063, 613899, 338060, 338061, 781020, 282517	284	34	1927	3.39261	0.00153523	0.000170698	0.00743506	RE vs. OF	14
SP_PIR_KEYWORDS	mitochondrion	58	9.86395	1.90081e-06	515563, 338040, 281998, 282716, 522006, 338046, 521892, 534286, 282710, 327696, 540225, 327699, 510767, 327698, 327697, 614639, 338057, 282578, 617210, 282479, 280878, 282701, 281306, 281809, 614711, 768034, 511222, 100270792, 282119, 327704, 327680, 768074, 281481, 281640, 514652, 327688, 783467, 787610, 513795, 281091, 287012, 515696, 614074, 282690, 508918, 508629, 514753, 327675, 286886, 5157…	353	226	2506	1.82191	0.000541585	0.000180561	0.00252015	RE vs. OF	14
GOTERM_MF_FAT	GO:0015078~hydrogen ion transmembrane transporter activity	18	3.06122	1.25804e-06	338040, 540225, 287012, 515696, 100270792, 282578, 282690, 281640, 327675, 327688, 282701, 282405, 286885, 281641, 404152, 282710, 613899, 281091	339	37	2518	3.61349	0.000584816	0.000194977	0.00179312	RE vs. OF	14
GOTERM_BP_FAT	GO:0022900~electron transport chain	21	3.57143	3.1763e-07	327696, 510767, 327698, 327697, 338057, 617210, 338046, 327680, 327704, 281110, 521892, 768074, 281481, 783467, 286885, 338063, 613899, 338060, 338061, 781020, 282517	328	45	2413	3.43313	0.000414738	0.000207391	0.000518908	RE vs. OF	14
GOTERM_MF_FAT	GO:0015077~monovalent inorganic cation transmembrane transporter activity	19	3.23129	5.55075e-07	338040, 540225, 287012, 515696, 100270792, 282578, 282690, 282144, 281640, 327675, 327688, 282701, 282405, 286885, 281641, 404152, 282710, 613899, 281091	339	39	2518	3.61864	0.000258077	0.000258077	0.000791169	RE vs. OF	14
SP_PIR_KEYWORDS	nad	23	3.91156	5.77605e-06	508158, 281809, 327698, 282716, 327697, 338057, 282119, 523154, 338046, 327680, 327704, 280878, 508629, 338074, 338063, 513400, 338060, 338061, 507347, 781020, 281274, 282517, 281306	353	59	2506	2.76747	0.00164482	0.000329181	0.00765788	RE vs. OF	14
GOTERM_CC_FAT	GO:0005739~mitochondrion	72	12.2449	1.32097e-05	515563, 338040, 281998, 282716, 615013, 493999, 522006, 338046, 521892, 507213, 534286, 282710, 613498, 327696, 540225, 510767, 327699, 327698, 327697, 614639, 282578, 338057, 617210, 513996, 282479, 526059, 280878, 282152, 282701, 281199, 281306, 533042, 281809, 614711, 768034, 511222, 100270792, 282119, 511268, 281110, 327704, 327680, 768074, 281481, 281640, 534217, 514652, 327688, 783467, 7876…	284	309	1927	1.58102	0.00358661	0.000359241	0.0173868	RE vs. OF	14
SP_PIR_KEYWORDS	respiratory chain	17	2.89116	5.26321e-06	287012, 510767, 327698, 327697, 338057, 100270792, 338046, 327680, 327704, 783467, 286885, 338063, 613899, 338060, 338061, 781020, 282517	353	35	2506	3.44816	0.00149889	0.000374934	0.00697797	RE vs. OF	14
GOTERM_CC_FAT	GO:0005753~mitochondrial proton-transporting ATP synthase complex	7	1.19048	5.88091e-05	338040, 515696, 327699, 282701, 282710, 282578, 282690	284	7	1927	6.78521	0.0158693	0.00145317	0.077384	RE vs. OF	14
GOTERM_CC_FAT	GO:0045259~proton-transporting ATP synthase complex	9	1.53061	0.000129658	338040, 281640, 515696, 327699, 282701, 327675, 282710, 282578, 282690	284	13	1927	4.69745	0.0346545	0.00293478	0.170537	RE vs. OF	14
GOTERM_BP_FAT	GO:0044271~nitrogen compound biosynthetic process	27	4.59184	7.62378e-06	338040, 525563, 527403, 509965, 618084, 282144, 535603, 281640, 534286, 282405, 404152, 282710, 515532, 515696, 281229, 282578, 282690, 512313, 789409, 282701, 327675, 510679, 404189, 286886, 280726, 513400, 281199	328	80	2413	2.48289	0.00990729	0.0033134	0.0124542	RE vs. OF	14
SP_PIR_KEYWORDS	transport	62	10.5442	0.000119378	338040, 615480, 785345, 509769, 282716, 493998, 614112, 614581, 338046, 521892, 282144, 513629, 404152, 282710, 518407, 616304, 317724, 327696, 510767, 327698, 327697, 282531, 538855, 282578, 338057, 617210, 282479, 528265, 282701, 518045, 614236, 282119, 281110, 327704, 327680, 768074, 767620, 281481, 281640, 783467, 282405, 282348, 281641, 787610, 515696, 618325, 788432, 614074, 282690, 508918,…	353	280	2506	1.57195	0.0334523	0.00565473	0.158161	RE vs. OF	14
GOTERM_BP_FAT	GO:0055114~oxidation reduction	44	7.48299	2.01208e-05	281809, 281235, 281998, 281312, 516085, 511222, 618084, 338046, 327680, 521892, 281110, 327704, 768074, 281481, 534217, 497032, 783467, 338074, 327696, 515860, 510767, 327698, 785762, 327697, 533910, 338057, 617210, 513996, 281650, 508629, 280878, 504481, 286885, 338063, 613899, 338060, 781020, 338061, 282517, 281274, 532945, 507290, 281306, 282438	328	172	2413	1.88195	0.0259357	0.00654796	0.0328661	RE vs. OF	14
SP_PIR_KEYWORDS	oxidoreductase	37	6.29252	0.00018998	281809, 281235, 281998, 281312, 516085, 511222, 100270792, 618084, 338046, 327680, 327704, 768074, 327688, 497032, 338074, 281091, 327696, 287012, 327698, 327697, 338057, 513996, 281650, 280878, 508629, 512094, 338063, 613899, 338060, 781020, 338061, 532945, 281274, 282517, 507290, 281306, 282438	353	143	2506	1.83684	0.0527095	0.00770579	0.251591	RE vs. OF	14
GOTERM_BP_FAT	GO:0006119~oxidative phosphorylation	14	2.38095	3.62569e-05	338040, 515696, 282578, 282690, 338046, 281640, 327675, 282701, 282405, 338063, 404152, 282710, 613899, 282517	328	29	2413	3.55151	0.0462488	0.00942578	0.0592163	RE vs. OF	14
GOTERM_CC_FAT	GO:0016469~proton-transporting two-sector ATPase complex	12	2.04082	0.000558828	338040, 281640, 515696, 327699, 282701, 327675, 282405, 281641, 404152, 282710, 282578, 282690	284	26	1927	3.13164	0.141049	0.0116276	0.733103	RE vs. OF	14
GOTERM_MF_FAT	GO:0009055~electron carrier activity	16	2.72109	0.00014132	327696, 540225, 510767, 516085, 327697, 511222, 533910, 617210, 521892, 513996, 768074, 280878, 327688, 783467, 338074, 532945	339	41	2518	2.89863	0.0636057	0.0162954	0.201241	RE vs. OF	14
GOTERM_BP_FAT	GO:0009165~nucleotide biosynthetic process	19	3.23129	8.01101e-05	338040, 515532, 515696, 509965, 281229, 282578, 282690, 512313, 282144, 535603, 281640, 789409, 327675, 404189, 282701, 282405, 404152, 513400, 282710	328	52	2413	2.68803	0.0993405	0.0172868	0.130795	RE vs. OF	14
SP_PIR_KEYWORDS	Hydrogen ion transport	11	1.87075	0.000824742	338040, 281640, 515696, 282701, 327675, 282405, 281641, 404152, 282710, 282578, 282690	353	24	2506	3.25378	0.209546	0.0257892	1.08797	RE vs. OF	14
GOTERM_BP_FAT	GO:0034654~nucleobase, nucleoside, nucleotide and nucleic acid biosynthetic process	19	3.23129	0.000140344	338040, 515532, 515696, 509965, 281229, 282578, 282690, 512313, 282144, 535603, 281640, 789409, 327675, 404189, 282701, 282405, 404152, 513400, 282710	328	54	2413	2.58847	0.167484	0.0258462	0.229033	RE vs. OF	14
GOTERM_BP_FAT	GO:0034404~nucleobase, nucleoside and nucleotide biosynthetic process	19	3.23129	0.000140344	338040, 515532, 515696, 509965, 281229, 282578, 282690, 512313, 282144, 535603, 281640, 789409, 327675, 404189, 282701, 282405, 404152, 513400, 282710	328	54	2413	2.58847	0.167484	0.0258462	0.229033	RE vs. OF	14
SP_PIR_KEYWORDS	acetylation	114	19.3878	0.000793929	768056, 282716, 514960, 786726, 510937, 286870, 538838, 286803, 768311, 282710, 616304, 508158, 507564, 510767, 615300, 510155, 327698, 282531, 617210, 507130, 282479, 282701, 280726, 518045, 615178, 515503, 100270792, 539141, 522854, 618084, 511268, 281110, 505472, 781219, 280858, 404137, 281640, 783467, 281641, 513267, 338071, 509163, 514407, 281115, 280701, 505050, 518637, 515696, 541014, 5374…	353	628	2506	1.2887	0.202569	0.0278984	1.04752	RE vs. OF	14
SP_PIR_KEYWORDS	transit peptide	35	5.95238	0.00133216	515563, 281998, 511222, 522006, 327680, 521892, 768074, 281481, 281640, 514652, 534286, 327688, 513795, 281091, 327696, 287012, 540225, 327699, 327697, 614639, 282578, 282690, 508918, 280878, 508629, 282701, 327675, 286886, 515765, 613899, 338060, 507347, 338061, 282517, 281306	353	146	2506	1.70185	0.316083	0.0372792	1.75189	RE vs. OF	14
GOTERM_CC_FAT	GO:0000276~mitochondrial proton-transporting ATP synthase complex, coupling factor F(o)	5	0.85034	0.0020189	338040, 515696, 282701, 282710, 282690	284	5	1927	6.78521	0.422875	0.0385031	2.62513	RE vs. OF	14
GOTERM_BP_FAT	GO:0006818~hydrogen transport	12	2.04082	0.000277293	338040, 281640, 515696, 280878, 282701, 327675, 282405, 281641, 404152, 282710, 282578, 282690	328	26	2413	3.3954	0.303853	0.0442647	0.452049	RE vs. OF	14
GOTERM_BP_FAT	GO:0015992~proton transport	12	2.04082	0.000277293	338040, 281640, 515696, 280878, 282701, 327675, 282405, 281641, 404152, 282710, 282578, 282690	328	26	2413	3.3954	0.303853	0.0442647	0.452049	RE vs. OF	14
SP_PIR_KEYWORDS	oxidative phosphorylation	9	1.53061	0.00257186	287012, 281640, 510767, 327675, 613899, 338060, 282578, 100270792, 282690	353	19	2506	3.36276	0.519978	0.0645432	3.35665	RE vs. OF	14
SP_PIR_KEYWORDS	membrane-associated complex	8	1.36054	0.00371484	327696, 287012, 281640, 327697, 327675, 338060, 282578, 100270792	353	16	2506	3.54958	0.653787	0.0845978	4.81471	RE vs. OF	14
GOTERM_CC_FAT	GO:0019773~proteasome core complex, alpha-subunit complex	5	0.85034	0.00535726	505050, 507213, 510155, 515503, 539141	284	6	1927	5.65434	0.768017	0.0928124	6.82663	RE vs. OF	14
GOTERM_MF_FAT	GO:0015405~P-P-bond-hydrolysis-driven transmembrane transporter activity	12	2.04082	0.00149336	508399, 512313, 282144, 526059, 281640, 327675, 282405, 281641, 404152, 787610, 282578, 614074	339	31	2518	2.87525	0.500891	0.12976	2.10761	RE vs. OF	14
GOTERM_MF_FAT	GO:0015399~primary active transmembrane transporter activity	12	2.04082	0.00149336	508399, 512313, 282144, 526059, 281640, 327675, 282405, 281641, 404152, 787610, 282578, 614074	339	31	2518	2.87525	0.500891	0.12976	2.10761	RE vs. OF	14
GOTERM_BP_FAT	GO:0009206~purine ribonucleoside triphosphate biosynthetic process	13	2.21088	0.00140439	338040, 515696, 282578, 282690, 512313, 282144, 281640, 327675, 404189, 282701, 282405, 404152, 282710	328	35	2413	2.73249	0.840455	0.184486	2.2698	RE vs. OF	14
GOTERM_BP_FAT	GO:0009201~ribonucleoside triphosphate biosynthetic process	13	2.21088	0.00140439	338040, 515696, 282578, 282690, 512313, 282144, 281640, 327675, 404189, 282701, 282405, 404152, 282710	328	35	2413	2.73249	0.840455	0.184486	2.2698	RE vs. OF	14
GOTERM_BP_FAT	GO:0009145~purine nucleoside triphosphate biosynthetic process	13	2.21088	0.00140439	338040, 515696, 282578, 282690, 512313, 282144, 281640, 327675, 404189, 282701, 282405, 404152, 282710	328	35	2413	2.73249	0.840455	0.184486	2.2698	RE vs. OF	14
SP_PIR_KEYWORDS	cf(0)	5	0.85034	0.0094415	338040, 515696, 282701, 282710, 282690	353	7	2506	5.07082	0.933037	0.187769	11.8186	RE vs. OF	14
SP_PIR_KEYWORDS	ATP biosynthesis	5	0.85034	0.0094415	281640, 282701, 327675, 282710, 282578	353	7	2506	5.07082	0.933037	0.187769	11.8186	RE vs. OF	14
SP_PIR_KEYWORDS	atp synthesis	5	0.85034	0.0094415	338040, 281640, 515696, 327675, 282578	353	7	2506	5.07082	0.933037	0.187769	11.8186	RE vs. OF	14
GOTERM_BP_FAT	GO:0006754~ATP biosynthetic process	12	2.04082	0.00216525	512313, 338040, 282144, 281640, 515696, 282701, 327675, 282405, 404152, 282710, 282578, 282690	328	32	2413	2.75877	0.94104	0.195682	3.47923	RE vs. OF	14
GOTERM_BP_FAT	GO:0006164~purine nucleotide biosynthetic process	14	2.38095	0.00202369	338040, 515696, 281229, 282578, 282690, 512313, 282144, 281640, 327675, 404189, 282701, 282405, 404152, 282710	328	41	2413	2.51205	0.929039	0.197857	3.25528	RE vs. OF	14
GOTERM_BP_FAT	GO:0009152~purine ribonucleotide biosynthetic process	13	2.21088	0.00241834	338040, 515696, 282578, 282690, 512313, 282144, 281640, 327675, 404189, 282701, 282405, 404152, 282710	328	37	2413	2.58479	0.957666	0.202178	3.8784	RE vs. OF	14
GOTERM_BP_FAT	GO:0015985~energy coupled proton transport, down electrochemical gradient	10	1.70068	0.00196685	338040, 281640, 515696, 282701, 327675, 282405, 404152, 282710, 282578, 282690	328	23	2413	3.19857	0.923559	0.208439	3.16522	RE vs. OF	14
GOTERM_BP_FAT	GO:0015986~ATP synthesis coupled proton transport	10	1.70068	0.00196685	338040, 281640, 515696, 282701, 327675, 282405, 404152, 282710, 282578, 282690	328	23	2413	3.19857	0.923559	0.208439	3.16522	RE vs. OF	14
GOTERM_BP_FAT	GO:0009142~nucleoside triphosphate biosynthetic process	13	2.21088	0.0018552	338040, 515696, 282578, 282690, 512313, 282144, 281640, 327675, 404189, 282701, 282405, 404152, 282710	328	36	2413	2.65659	0.911535	0.215348	2.98809	RE vs. OF	14
SP_PIR_KEYWORDS	ion transport	15	2.55102	0.0119443	338040, 515696, 282716, 282578, 282690, 282119, 282144, 281640, 327675, 282701, 282405, 282348, 281641, 404152, 282710	353	53	2506	2.00919	0.967439	0.216995	14.7274	RE vs. OF	14
SP_PIR_KEYWORDS	lipid metabolism	8	1.36054	0.0152254	513996, 508493, 537087, 539993, 511222, 522006, 513795, 282485	353	20	2506	2.83966	0.987382	0.252863	18.4063	RE vs. OF	14
KEGG_PATHWAY	bta00280:Valine, leucine and isoleucine degradation	8	1.36054	0.00969402	281809, 613570, 508629, 512044, 338074, 511222, 533910, 522006	234	17	1498	3.01257	0.785432	0.264956	11.0746	RE vs. OF	14
KEGG_PATHWAY	bta00071:Fatty acid metabolism	8	1.36054	0.00969402	513996, 537161, 613570, 508629, 516085, 512044, 511222, 522006	234	17	1498	3.01257	0.785432	0.264956	11.0746	RE vs. OF	14
GOTERM_MF_FAT	GO:0042626~ATPase activity, coupled to transmembrane movement of substances	10	1.70068	0.0048645	508399, 512313, 282144, 526059, 281640, 327675, 282405, 281641, 404152, 282578	339	26	2518	2.85682	0.896431	0.2767	6.71445	RE vs. OF	14
GOTERM_MF_FAT	GO:0016820~hydrolase activity, acting on acid anhydrides, catalyzing transmembrane movement of substances	10	1.70068	0.0048645	508399, 512313, 282144, 526059, 281640, 327675, 282405, 281641, 404152, 282578	339	26	2518	2.85682	0.896431	0.2767	6.71445	RE vs. OF	14
GOTERM_BP_FAT	GO:0009260~ribonucleotide biosynthetic process	13	2.21088	0.00396207	338040, 515696, 282578, 282690, 512313, 282144, 281640, 327675, 404189, 282701, 282405, 404152, 282710	328	39	2413	2.45224	0.994399	0.276783	6.27982	RE vs. OF	14
GOTERM_BP_FAT	GO:0034220~ion transmembrane transport	10	1.70068	0.00383421	338040, 281640, 515696, 282701, 327675, 282405, 404152, 282710, 282578, 282690	328	25	2413	2.94268	0.993376	0.284285	6.08308	RE vs. OF	14
GOTERM_MF_FAT	GO:0043492~ATPase activity, coupled to movement of substances	10	1.70068	0.00645401	508399, 512313, 282144, 526059, 281640, 327675, 282405, 281641, 404152, 282578	339	27	2518	2.75101	0.95075	0.284331	8.81592	RE vs. OF	14
GOTERM_CC_FAT	GO:0045263~proton-transporting ATP synthase complex, coupling factor F(o)	5	0.85034	0.0196003	338040, 515696, 282701, 282710, 282690	284	8	1927	4.24076	0.995412	0.285743	22.9383	RE vs. OF	14
GOTERM_MF_FAT	GO:0003954~NADH dehydrogenase activity	6	1.02041	0.00598711	327680, 327697, 783467, 338063, 282517, 338046	339	10	2518	4.45664	0.938724	0.29464	8.20325	RE vs. OF	14
GOTERM_MF_FAT	GO:0008137~NADH dehydrogenase (ubiquinone) activity	6	1.02041	0.00598711	327680, 327697, 783467, 338063, 282517, 338046	339	10	2518	4.45664	0.938724	0.29464	8.20325	RE vs. OF	14
GOTERM_MF_FAT	GO:0050136~NADH dehydrogenase (quinone) activity	6	1.02041	0.00598711	327680, 327697, 783467, 338063, 282517, 338046	339	10	2518	4.45664	0.938724	0.29464	8.20325	RE vs. OF	14
GOTERM_CC_FAT	GO:0005746~mitochondrial respiratory chain	6	1.02041	0.0215872	327680, 540225, 327698, 327697, 327688, 282517	284	12	1927	3.39261	0.997357	0.294732	24.969	RE vs. OF	14
KEGG_PATHWAY	bta04260:Cardiac muscle contraction	9	1.53061	0.0134353	282144, 497015, 287012, 540225, 327688, 286885, 613899, 281091, 100270792	234	22	1498	2.61888	0.882011	0.299663	15.039	RE vs. OF	14
GOTERM_MF_FAT	GO:0048037~cofactor binding	18	3.06122	0.00481578	281235, 613570, 327697, 511222, 533910, 523154, 505472, 521892, 513996, 768074, 281650, 280878, 534217, 534286, 286886, 338074, 507347, 614165	339	66	2518	2.02574	0.894046	0.312109	6.64934	RE vs. OF	14
GOTERM_BP_FAT	GO:0015672~monovalent inorganic cation transport	15	2.55102	0.00498757	338040, 515696, 282578, 282690, 282144, 281640, 532890, 280878, 327675, 282701, 282405, 282348, 281641, 404152, 282710	328	50	2413	2.20701	0.998541	0.318951	7.84382	RE vs. OF	14
GOTERM_MF_FAT	GO:0016408~C-acyltransferase activity	4	0.680272	0.00864145	508918, 615641, 522006, 614165	339	4	2518	7.42773	0.982327	0.332071	11.636	RE vs. OF	14
GOTERM_BP_FAT	GO:0009199~ribonucleoside triphosphate metabolic process	13	2.21088	0.00621348	338040, 515696, 282578, 282690, 512313, 282144, 281640, 327675, 404189, 282701, 282405, 404152, 282710	328	41	2413	2.33261	0.999708	0.33436	9.68132	RE vs. OF	14
GOTERM_BP_FAT	GO:0009205~purine ribonucleoside triphosphate metabolic process	13	2.21088	0.00621348	338040, 515696, 282578, 282690, 512313, 282144, 281640, 327675, 404189, 282701, 282405, 404152, 282710	328	41	2413	2.33261	0.999708	0.33436	9.68132	RE vs. OF	14
GOTERM_BP_FAT	GO:0045333~cellular respiration	9	1.53061	0.00593335	327680, 327696, 281481, 281235, 338063, 613899, 282517, 338046, 281306	328	22	2413	3.00956	0.999579	0.335722	9.26449	RE vs. OF	14
GOTERM_MF_FAT	GO:0016655~oxidoreductase activity, acting on NADH or NADPH, quinone or similar compound as acceptor	6	1.02041	0.0097849	327680, 327697, 783467, 338063, 282517, 338046	339	11	2518	4.05149	0.989667	0.340103	13.0777	RE vs. OF	14
GOTERM_BP_FAT	GO:0015980~energy derivation by oxidation of organic compounds	11	1.87075	0.00576708	327680, 327696, 505472, 281481, 282318, 281235, 338063, 613899, 282517, 338046, 281306	328	31	2413	2.61044	0.999476	0.34272	9.01624	RE vs. OF	14
GOTERM_MF_FAT	GO:0016887~ATPase activity	18	3.06122	0.0120938	338040, 531945, 282578, 534383, 508399, 512313, 282144, 539633, 526059, 281640, 530186, 327675, 282701, 282405, 281641, 404152, 541085, 281115	339	72	2518	1.85693	0.99651	0.352879	15.9223	RE vs. OF	14
GOTERM_BP_FAT	GO:0009144~purine nucleoside triphosphate metabolic process	13	2.21088	0.00766683	338040, 515696, 282578, 282690, 512313, 282144, 281640, 327675, 404189, 282701, 282405, 404152, 282710	328	42	2413	2.27708	0.999957	0.366747	11.8152	RE vs. OF	14
GOTERM_MF_FAT	GO:0016651~oxidoreductase activity, acting on NADH or NADPH	8	1.36054	0.0119516	327680, 280878, 327697, 783467, 533910, 338063, 282517, 338046	339	20	2518	2.97109	0.996269	0.372439	15.7496	RE vs. OF	14
SP_PIR_KEYWORDS	Flavoprotein	8	1.36054	0.0261044	513996, 521892, 768074, 497032, 338074, 511222, 338060, 617210	353	22	2506	2.58151	0.999468	0.375723	29.5806	RE vs. OF	14
GOTERM_BP_FAT	GO:0046034~ATP metabolic process	12	2.04082	0.0076451	512313, 338040, 282144, 281640, 515696, 282701, 327675, 282405, 404152, 282710, 282578, 282690	328	37	2413	2.38596	0.999956	0.379531	11.7836	RE vs. OF	14
GOTERM_BP_FAT	GO:0000096~sulfur amino acid metabolic process	4	0.680272	0.00888012	508158, 525563, 527403, 497032	328	4	2413	7.35671	0.999991	0.397392	13.5602	RE vs. OF	14
GOTERM_BP_FAT	GO:0006631~fatty acid metabolic process	12	2.04082	0.00949132	513996, 507130, 768074, 280858, 613570, 504481, 615552, 280805, 511222, 522006, 513795, 507290	328	38	2413	2.32317	0.999996	0.404856	14.4269	RE vs. OF	14
GOTERM_MF_FAT	GO:0042625~ATPase activity, coupled to transmembrane movement of ions	8	1.36054	0.0159145	512313, 282144, 281640, 327675, 282405, 281641, 404152, 282578	339	21	2518	2.82961	0.999424	0.413065	20.4402	RE vs. OF	14
SP_PIR_KEYWORDS	proteasome	9	1.53061	0.0337308	505050, 511207, 518637, 507213, 530186, 510155, 530189, 515503, 539141	353	28	2506	2.28187	0.999943	0.437432	36.551	RE vs. OF	14
SP_PIR_KEYWORDS	threonine protease	6	1.02041	0.0359585	505050, 511207, 507213, 510155, 515503, 539141	353	14	2506	3.04249	0.999971	0.440008	38.4634	RE vs. OF	14
GOTERM_BP_FAT	GO:0009141~nucleoside triphosphate metabolic process	13	2.21088	0.0113637	338040, 515696, 282578, 282690, 512313, 282144, 281640, 327675, 404189, 282701, 282405, 404152, 282710	328	44	2413	2.17357	1	0.449562	17.0317	RE vs. OF	14
SP_PIR_KEYWORDS	FAD	8	1.36054	0.0413478	513996, 521892, 768074, 497032, 338074, 511222, 338060, 617210	353	24	2506	2.36638	0.999994	0.469218	42.8714	RE vs. OF	14
GOTERM_CC_FAT	GO:0005839~proteasome core complex	6	1.02041	0.0425418	505050, 511207, 507213, 510155, 515503, 539141	284	14	1927	2.90795	0.999993	0.481558	43.5744	RE vs. OF	14
GOTERM_CC_FAT	GO:0033178~proton-transporting two-sector ATPase complex, catalytic domain	5	0.85034	0.0462333	281640, 327675, 282405, 404152, 282578	284	10	1927	3.39261	0.999997	0.492194	46.3719	RE vs. OF	14
GOTERM_MF_FAT	GO:0016675~oxidoreductase activity, acting on heme group of donors	5	0.85034	0.0230976	287012, 540225, 327688, 281091, 100270792	339	9	2518	4.12652	0.999981	0.492952	28.3289	RE vs. OF	14
GOTERM_MF_FAT	GO:0016676~oxidoreductase activity, acting on heme group of donors, oxygen as acceptor	5	0.85034	0.0230976	287012, 540225, 327688, 281091, 100270792	339	9	2518	4.12652	0.999981	0.492952	28.3289	RE vs. OF	14
GOTERM_MF_FAT	GO:0015002~heme-copper terminal oxidase activity	5	0.85034	0.0230976	287012, 540225, 327688, 281091, 100270792	339	9	2518	4.12652	0.999981	0.492952	28.3289	RE vs. OF	14
GOTERM_MF_FAT	GO:0004129~cytochrome-c oxidase activity	5	0.85034	0.0230976	287012, 540225, 327688, 281091, 100270792	339	9	2518	4.12652	0.999981	0.492952	28.3289	RE vs. OF	14
GOTERM_MF_FAT	GO:0019829~cation-transporting ATPase activity	6	1.02041	0.0216915	512313, 281640, 327675, 282405, 404152, 282578	339	13	2518	3.42818	0.999963	0.4933	26.8443	RE vs. OF	14
GOTERM_BP_FAT	GO:0009150~purine ribonucleotide metabolic process	13	2.21088	0.0136636	338040, 515696, 282578, 282690, 512313, 282144, 281640, 327675, 404189, 282701, 282405, 404152, 282710	328	45	2413	2.12527	1	0.498958	20.1293	RE vs. OF	14
GOTERM_BP_FAT	GO:0001936~regulation of endothelial cell proliferation	5	0.85034	0.0148089	777597, 327699, 505126, 281530, 282578	328	8	2413	4.59794	1	0.51406	21.631	RE vs. OF	14
GOTERM_BP_FAT	GO:0006163~purine nucleotide metabolic process	14	2.38095	0.0153712	338040, 515696, 281229, 282578, 282690, 512313, 282144, 281640, 327675, 404189, 282701, 282405, 404152, 282710	328	51	2413	2.01949	1	0.514475	22.3586	RE vs. OF	14
SP_PIR_KEYWORDS	isopeptide bond	15	2.55102	0.0498684	287016, 338051, 287023, 537402, 614967, 767903, 515503, 338319, 786726, 511268, 286872, 505849, 507213, 286885, 281712	353	63	2506	1.69027	1	0.517587	49.2487	RE vs. OF	14
GOTERM_MF_FAT	GO:0016879~ligase activity, forming carbon-nitrogen bonds	15	2.55102	0.0314553	539313, 540826, 540007, 515933, 505314, 534349, 512207, 506458, 286803, 507541, 520833, 513400, 512647, 280726, 281199	339	62	2518	1.79703	1	0.56205	36.59	RE vs. OF	14
GOTERM_MF_FAT	GO:0070003~threonine-type peptidase activity	6	1.02041	0.030122	505050, 511207, 507213, 510155, 515503, 539141	339	14	2518	3.18331	0.999999	0.566814	35.3344	RE vs. OF	14
GOTERM_MF_FAT	GO:0004298~threonine-type endopeptidase activity	6	1.02041	0.030122	505050, 511207, 507213, 510155, 515503, 539141	339	14	2518	3.18331	0.999999	0.566814	35.3344	RE vs. OF	14
GOTERM_BP_FAT	GO:0009259~ribonucleotide metabolic process	13	2.21088	0.0193096	338040, 515696, 282578, 282690, 512313, 282144, 281640, 327675, 404189, 282701, 282405, 404152, 282710	328	47	2413	2.03483	1	0.572085	27.2793	RE vs. OF	14
GOTERM_BP_FAT	GO:0001937~negative regulation of endothelial cell proliferation	4	0.680272	0.0199779	327699, 505126, 281530, 282578	328	5	2413	5.88537	1	0.572657	28.0847	RE vs. OF	14
GOTERM_MF_FAT	GO:0046961~proton-transporting ATPase activity, rotational mechanism	5	0.85034	0.0345047	281640, 327675, 282405, 404152, 282578	339	10	2518	3.71386	1	0.576571	39.3769	RE vs. OF	14
GOTERM_BP_FAT	GO:0043632~modification-dependent macromolecule catabolic process	23	3.91156	0.0190649	505050, 539313, 785633, 510155, 530189, 767903, 614967, 515933, 505314, 515503, 534349, 617935, 618066, 539141, 512207, 508388, 614347, 507213, 530186, 511387, 286803, 520833, 507541	328	104	2413	1.62696	1	0.579735	26.9824	RE vs. OF	14
GOTERM_BP_FAT	GO:0019941~modification-dependent protein catabolic process	23	3.91156	0.0190649	505050, 539313, 785633, 510155, 530189, 767903, 614967, 515933, 505314, 515503, 534349, 617935, 618066, 539141, 512207, 508388, 614347, 507213, 530186, 511387, 286803, 520833, 507541	328	104	2413	1.62696	1	0.579735	26.9824	RE vs. OF	14
GOTERM_MF_FAT	GO:0050662~coenzyme binding	13	2.21088	0.038347	613570, 281235, 327697, 511222, 533910, 523154, 521892, 513996, 281650, 280878, 534217, 338074, 507347	339	52	2518	1.85693	1	0.597118	42.7265	RE vs. OF	14
GOTERM_BP_FAT	GO:0030163~protein catabolic process	26	4.42177	0.0230494	539313, 530189, 767903, 515503, 534349, 617935, 618066, 539141, 508388, 507213, 286803, 511387, 505050, 518637, 785633, 510155, 614967, 515933, 505314, 505118, 512207, 614347, 511207, 530186, 520833, 507541	328	124	2413	1.54254	1	0.613922	31.6798	RE vs. OF	14
GOTERM_MF_FAT	GO:0046906~tetrapyrrole binding	8	1.36054	0.0498787	281110, 281481, 515860, 513433, 618325, 510767, 516085, 532945	339	26	2518	2.28545	1	0.660899	51.7747	RE vs. OF	14
GOTERM_BP_FAT	GO:0046394~carboxylic acid biosynthetic process	10	1.70068	0.0269924	507130, 280858, 525563, 504481, 527403, 615552, 286886, 280726, 281199, 507290	328	33	2413	2.22931	1	0.661397	36.0478	RE vs. OF	14
GOTERM_BP_FAT	GO:0016053~organic acid biosynthetic process	10	1.70068	0.0269924	507130, 280858, 525563, 504481, 527403, 615552, 286886, 280726, 281199, 507290	328	33	2413	2.22931	1	0.661397	36.0478	RE vs. OF	14
GOTERM_MF_FAT	GO:0051117~ATPase binding	3	0.510204	0.0491171	327699, 282531, 281641	339	3	2518	7.42773	1	0.672154	51.2207	RE vs. OF	14
GOTERM_BP_FAT	GO:0051603~proteolysis involved in cellular protein catabolic process	24	4.08163	0.0342613	505050, 539313, 785633, 510155, 530189, 767903, 614967, 515933, 505314, 515503, 534349, 617935, 618066, 539141, 512207, 508388, 614347, 511207, 507213, 530186, 511387, 286803, 520833, 507541	328	116	2413	1.52208	1	0.737922	43.4214	RE vs. OF	14
GOTERM_BP_FAT	GO:0042773~ATP synthesis coupled electron transport	4	0.680272	0.0359854	338063, 613899, 282517, 338046	328	6	2413	4.90447	1	0.745263	45.0491	RE vs. OF	14
GOTERM_BP_FAT	GO:0042775~mitochondrial ATP synthesis coupled electron transport	4	0.680272	0.0359854	338063, 613899, 282517, 338046	328	6	2413	4.90447	1	0.745263	45.0491	RE vs. OF	14
GOTERM_BP_FAT	GO:0022904~respiratory electron transport chain	4	0.680272	0.0359854	338063, 613899, 282517, 338046	328	6	2413	4.90447	1	0.745263	45.0491	RE vs. OF	14
GOTERM_BP_FAT	GO:0006508~proteolysis	37	6.29252	0.0384744	533042, 539313, 768034, 767903, 530189, 515503, 534349, 618066, 617935, 539141, 530871, 508388, 507213, 513038, 281281, 286803, 511387, 505050, 785633, 510155, 614967, 515933, 505314, 507130, 505118, 512207, 511207, 614347, 281108, 617435, 767827, 530186, 534518, 507541, 520833, 511453, 541085	328	200	2413	1.36099	1	0.74964	47.3216	RE vs. OF	14
GOTERM_BP_FAT	GO:0044257~cellular protein catabolic process	24	4.08163	0.0374821	505050, 539313, 785633, 510155, 530189, 767903, 614967, 515933, 505314, 515503, 534349, 617935, 618066, 539141, 512207, 508388, 614347, 511207, 507213, 530186, 511387, 286803, 520833, 507541	328	117	2413	1.50907	1	0.749903	46.4264	RE vs. OF	14
GOTERM_BP_FAT	GO:0009057~macromolecule catabolic process	29	4.93197	0.0395387	539313, 518045, 767903, 530189, 515503, 534349, 617935, 618066, 539141, 767836, 508388, 507213, 286803, 511387, 505050, 518637, 785633, 510155, 614967, 515933, 505314, 505118, 512207, 614347, 511207, 530186, 510872, 520833, 507541	328	149	2413	1.43184	1	0.750046	48.2662	RE vs. OF	14
GOTERM_BP_FAT	GO:0006790~sulfur metabolic process	7	1.19048	0.0434799	508158, 525563, 281235, 527403, 280805, 497032, 613498	328	20	2413	2.57485	1	0.774317	51.6273	RE vs. OF	14
GOTERM_BP_FAT	GO:0044265~cellular macromolecule catabolic process	27	4.59184	0.045059	539313, 518045, 530189, 767903, 515503, 534349, 617935, 618066, 539141, 767836, 508388, 507213, 286803, 511387, 505050, 785633, 510155, 614967, 515933, 505314, 512207, 614347, 511207, 530186, 510872, 520833, 507541	328	138	2413	1.43936	1	0.778061	52.9155	RE vs. OF	14
INTERPRO	IPR000426:Proteasome, alpha-subunit, conserved site	5	0.85034	0.00449001	505050, 507213, 510155, 515503, 539141	428	6	3052	5.94237	0.973166	0.973166	6.67875	RE vs. OF	14
UP_SEQ_FEATURE	nucleotide phosphate-binding region:NAD	8	1.36054	0.0227541	281809, 280878, 508629, 282716, 507347, 281274, 282119, 281306	307	20	2015	2.62541	1	0.999619	29.2513	RE vs. OF	14
UP_SEQ_FEATURE	transit peptide:Mitochondrion	33	5.61224	0.0114622	515563, 281998, 511222, 327680, 521892, 768074, 281481, 281640, 514652, 534286, 327688, 513795, 281091, 327696, 540225, 287012, 327699, 327697, 614639, 282578, 282690, 280878, 508629, 282701, 327675, 286886, 515765, 613899, 338060, 507347, 338061, 282517, 281306	307	143	2015	1.51466	0.999624	0.999624	15.9129	RE vs. OF	14
INTERPRO	IPR001353:Proteasome, subunit alpha/beta	6	1.02041	0.0354878	505050, 511207, 507213, 510155, 515503, 539141	428	14	3052	3.05607	1	1	42.593	RE vs. OF	14

## Sheet: Significant enriched BH<0.05
Category	Term	Count	%	PValue	Genes	List Total	Pop Hits	Pop Total	Fold Enrichment	Bonferroni	Benjamini	FDR
GOTERM_MF_FAT	GO:0003735~structural constituent of ribosome	29	3.70844	1.00326e-05	506657, 510615, 515990, 615199, 526103, 282688, 615178, 615666, 286853, 532203, 506229, 509426, 509163, 618702, 524507, 515534, 326588, 509469, 615300, 784773, 787753, 326602, 768042, 781306, 286868, 535056, 767925, 286867, 508221	462	69	2518	2.29067	0.00589182	0.00589182	0.0147789	RE vs. OF	-14
KEGG_PATHWAY	bta03010:Ribosome	21	2.68542	0.000139883	510615, 515534, 326588, 615199, 615300, 282688, 784773, 615178, 326602, 781306, 286853, 506229, 509426, 286868, 535056, 286867, 767925, 509163, 618702, 524507, 508221	301	45	1498	2.32248	0.0226812	0.0114056	0.169487	RE vs. OF	-14
KEGG_PATHWAY	bta00190:Oxidative phosphorylation	28	3.58056	7.71783e-05	338040, 287027, 337887, 282393, 100270792, 613541, 281480, 327701, 282405, 327660, 281090, 281091, 282148, 287017, 287012, 287014, 505684, 327697, 338057, 281570, 338082, 327675, 785923, 338065, 286885, 338081, 338063, 338060	301	67	1498	2.07983	0.012578	0.012578	0.0935447	RE vs. OF	-14
GOTERM_MF_FAT	GO:0003677~DNA binding	84	9.92908	2.30595e-06	526771, 519474, 508503, 614253, 537195, 509625, 615637, 282041, 539455, 788381, 541257, 353354, 508384, 534148, 506331, 613439, 539924, 505722, 286764, 523683, 100138099, 506525, 533652, 614260, 520718, 618306, 512854, 614126, 506945, 509419, 504367, 617875, 537418, 506235, 784921, 517825, 535394, 510796, 508652, 516282, 282335, 518046, 784844, 535203, 281542, 505401, 511224, 789854, 533243, 6165…	439	303	2518	1.59011	0.00125365	0.00125365	0.00335998	OF vs RE	1
SP_PIR_KEYWORDS	acetylation	167	25.3414	6.03935e-12	512435, 782525, 286809, 768056, 615199, 615198, 520094, 282716, 534553, 786726, 414346, 510937, 286870, 537221, 615447, 538838, 506229, 515326, 512626, 768311, 282710, 524770, 616304, 508158, 614538, 415110, 282885, 507564, 615300, 510155, 327698, 514423, 504519, 282531, 326602, 613886, 617210, 768044, 281141, 282479, 537211, 282018, 280989, 282477, 281156, 286863, 537713, 282701, 505507, 767925,…	432	628	2506	1.5426	1.93864e-09	1.93864e-09	8.15368e-09	RE vs. OF	1
GOTERM_CC_FAT	GO:0031090~organelle membrane	78	11.8361	3.1042e-08	286809, 338040, 534816, 506370, 282716, 535298, 506198, 767980, 338046, 505763, 407159, 282422, 282710, 613498, 524770, 510682, 540225, 327699, 327698, 327697, 282531, 281692, 282578, 508465, 338057, 282479, 282477, 538602, 282701, 338081, 281306, 616526, 281809, 614236, 768034, 523737, 282379, 281504, 512361, 509788, 338471, 100270792, 282119, 327704, 327680, 507686, 281640, 521522, 327688, 7834…	353	242	1927	1.75949	9.09525e-06	9.09525e-06	4.1332e-05	RE vs. OF	1
GOTERM_CC_FAT	GO:0031966~mitochondrial membrane	47	7.13202	1.652e-07	286809, 338040, 281809, 768034, 506370, 282716, 100270792, 338471, 282119, 338046, 327680, 327704, 507686, 505763, 281640, 327688, 282422, 783467, 615565, 787610, 282710, 281091, 613498, 287012, 540225, 327699, 515757, 327698, 327697, 281692, 338057, 282578, 614074, 282690, 282479, 282477, 281570, 282701, 327675, 286886, 286885, 338081, 613899, 286846, 781020, 338061, 281306	353	123	1927	2.08593	4.84024e-05	1.21008e-05	0.000219962	RE vs. OF	1
GOTERM_CC_FAT	GO:0005740~mitochondrial envelope	48	7.28376	1.30611e-07	286809, 338040, 281809, 768034, 506370, 282716, 100270792, 338471, 282119, 338046, 327680, 327704, 507686, 505763, 281640, 327688, 282422, 783467, 615565, 787610, 282710, 281091, 613498, 287012, 540225, 327699, 515757, 327698, 327697, 281692, 338057, 282578, 614074, 282690, 282479, 282477, 281570, 282701, 327675, 286886, 286885, 338081, 613899, 286846, 507347, 781020, 338061, 281306	353	126	1927	2.07959	3.82684e-05	1.27563e-05	0.000173908	RE vs. OF	1
GOTERM_CC_FAT	GO:0044429~mitochondrial part	59	8.95296	9.41153e-08	286809, 338040, 506370, 282716, 338046, 414346, 521892, 505763, 282422, 534286, 282710, 282149, 613498, 540225, 327699, 327698, 327697, 281692, 338057, 282578, 617210, 407109, 282479, 282477, 517535, 282701, 338081, 281306, 506657, 281809, 281833, 768034, 100270792, 338471, 282119, 327680, 327704, 507686, 281640, 327688, 783467, 615565, 787610, 281091, 287012, 515757, 614074, 282690, 281570, 5086…	353	168	1927	1.91712	2.75754e-05	1.37878e-05	0.000125314	RE vs. OF	1
GOTERM_MF_FAT	GO:0015078~hydrogen ion transmembrane transporter activity	21	3.18665	6.22341e-08	338040, 540225, 287012, 337887, 100270792, 282578, 282690, 281570, 281640, 327675, 338082, 327688, 282701, 282405, 286885, 281641, 338075, 338081, 282710, 613899, 281091	396	37	2518	3.60893	3.35436e-05	1.6772e-05	9.05658e-05	RE vs. OF	1
GOTERM_MF_FAT	GO:0015077~monovalent inorganic cation transmembrane transporter activity	22	3.33839	3.13653e-08	338040, 540225, 287012, 337887, 100270792, 282578, 282690, 282144, 281570, 281640, 327675, 338082, 327688, 282701, 282405, 286885, 281641, 338075, 338081, 282710, 613899, 281091	396	39	2518	3.58689	1.69058e-05	1.69058e-05	4.56441e-05	RE vs. OF	1
KEGG_PATHWAY	bta03010:Ribosome	24	3.64188	2.79413e-07	540129, 515534, 615199, 337888, 504876, 767908, 615300, 512745, 615178, 504413, 326602, 781306, 282053, 286853, 404137, 506229, 505507, 506768, 767925, 509163, 618702, 404140, 524507, 508221	270	45	1498	2.95901	4.41463e-05	2.20734e-05	0.000336662	RE vs. OF	1
KEGG_PATHWAY	bta00190:Oxidative phosphorylation	31	4.7041	1.76178e-07	338040, 337887, 100270792, 338046, 327680, 327704, 281640, 327688, 282405, 338075, 281641, 282710, 281091, 280701, 540225, 287012, 327698, 327697, 282578, 338057, 282690, 281570, 282701, 338082, 327675, 286885, 338081, 613899, 338060, 781020, 338061	270	67	1498	2.56705	2.78358e-05	2.78358e-05	0.000212276	RE vs. OF	1
KEGG_PATHWAY	bta05012:Parkinson's disease	29	4.40061	5.71723e-07	337887, 282716, 100270792, 282119, 338046, 327704, 511268, 327680, 281640, 327688, 282710, 281091, 540225, 287012, 327698, 327697, 282578, 338057, 282690, 282479, 281570, 282701, 327675, 286885, 338081, 338060, 613899, 338061, 781020	270	63	1498	2.55391	9.03282e-05	3.01103e-05	0.000688863	RE vs. OF	1
GOTERM_MF_FAT	GO:0022890~inorganic cation transmembrane transporter activity	22	3.33839	2.85543e-07	338040, 540225, 287012, 337887, 100270792, 282578, 282690, 282144, 281570, 281640, 327675, 338082, 327688, 282701, 282405, 286885, 281641, 338075, 338081, 282710, 613899, 281091	396	43	2518	3.25323	0.000153896	5.13013e-05	0.000415534	RE vs. OF	1
GOTERM_CC_FAT	GO:0005743~mitochondrial inner membrane	41	6.22155	2.69694e-06	286809, 338040, 281809, 768034, 506370, 100270792, 338471, 282119, 338046, 327680, 327704, 507686, 505763, 281640, 327688, 783467, 282710, 281091, 613498, 287012, 540225, 327699, 515757, 327698, 327697, 281692, 338057, 282578, 282690, 282479, 282477, 281570, 282701, 327675, 286886, 286885, 338081, 613899, 781020, 338061, 281306	353	110	1927	2.03469	0.000789893	0.000158029	0.00359089	RE vs. OF	1
SP_PIR_KEYWORDS	mitochondrion inner membrane	30	4.55235	1.09913e-06	338040, 768034, 338046, 327680, 327704, 507686, 505763, 281640, 327688, 783467, 282710, 281091, 540225, 287012, 327698, 327697, 281692, 282578, 338057, 282690, 282479, 282477, 281570, 282701, 327675, 286885, 338081, 613899, 338061, 781020	432	70	2506	2.48611	0.000352758	0.000176395	0.0014839	RE vs. OF	1
GOTERM_CC_FAT	GO:0044432~endoplasmic reticulum part	26	3.94537	5.12168e-06	281803, 281373, 534816, 282646, 506198, 281504, 523737, 767980, 407159, 506316, 510682, 415110, 281036, 506991, 326580, 534231, 781305, 508465, 613577, 540389, 614795, 506157, 281419, 538602, 511453, 512276	353	57	1927	2.49004	0.00149953	0.000250078	0.00681925	RE vs. OF	1
GOTERM_CC_FAT	GO:0019866~organelle inner membrane	41	6.22155	9.71501e-06	286809, 338040, 281809, 768034, 506370, 100270792, 338471, 282119, 338046, 327680, 327704, 507686, 505763, 281640, 327688, 783467, 282710, 281091, 613498, 287012, 540225, 327699, 515757, 327698, 327697, 281692, 338057, 282578, 282690, 282479, 282477, 281570, 282701, 327675, 286886, 286885, 338081, 613899, 781020, 338061, 281306	353	115	1927	1.94622	0.00284247	0.000406562	0.0129347	RE vs. OF	1
KEGG_PATHWAY	bta05010:Alzheimer's disease	30	4.55235	1.12526e-05	281809, 337887, 615013, 100270792, 338046, 327680, 327704, 281640, 327688, 282710, 281091, 540225, 287012, 327698, 327697, 281181, 512662, 282578, 338057, 617095, 282690, 281570, 282701, 327675, 286885, 338081, 613899, 338060, 338061, 781020	270	75	1498	2.21926	0.00177633	0.00044438	0.0135573	RE vs. OF	1
GOTERM_CC_FAT	GO:0005783~endoplasmic reticulum	56	8.49772	1.44861e-05	506530, 785345, 534816, 281373, 507409, 506198, 767980, 407159, 618580, 538444, 518407, 510682, 415110, 614538, 506991, 613384, 508465, 783065, 613886, 529312, 281419, 615552, 538602, 531676, 281546, 281809, 281803, 282646, 523737, 281504, 514610, 509788, 338472, 281110, 504456, 506316, 281036, 504438, 326580, 534231, 781305, 615027, 613577, 540389, 614795, 407129, 506157, 616694, 504481, 507939,…	353	179	1927	1.70782	0.00423545	0.000530415	0.0192863	RE vs. OF	1
GOTERM_MF_FAT	GO:0003735~structural constituent of ribosome	27	4.09712	5.51469e-06	506657, 540129, 615199, 337888, 504876, 767908, 512745, 615178, 286853, 404137, 506229, 532203, 506768, 509163, 618702, 524507, 515534, 615300, 504413, 326602, 614639, 781306, 282053, 505507, 767925, 404140, 508221	396	69	2518	2.48814	0.00296801	0.00074283	0.00802491	RE vs. OF	1
GOTERM_BP_FAT	GO:0006412~translation	41	6.22155	1.85154e-06	783421, 506657, 782525, 540129, 615199, 520094, 504876, 337888, 767908, 616033, 512745, 515543, 615178, 510937, 286870, 286853, 404137, 514449, 281581, 532203, 506229, 515326, 506768, 511740, 618702, 509163, 524507, 515534, 615300, 534882, 504413, 614639, 326602, 781306, 282053, 506873, 505507, 281476, 767925, 404140, 508221	394	120	2413	2.09249	0.00282516	0.00141358	0.00308324	RE vs. OF	1
SP_PIR_KEYWORDS	mitochondrion	64	9.71168	1.78032e-05	286809, 338040, 337887, 282716, 338046, 414346, 521892, 505763, 282422, 534286, 282710, 282149, 282885, 540225, 327699, 327698, 327697, 281692, 614639, 338057, 282578, 617210, 407109, 282479, 282477, 537713, 517535, 282701, 338081, 281306, 506657, 281809, 281833, 768034, 100270792, 338471, 282119, 327704, 327680, 507686, 281640, 532203, 327688, 783467, 615565, 787610, 281091, 529282, 287012, 5401…	432	226	2506	1.64274	0.00569859	0.00190315	0.0240331	RE vs. OF	1
GOTERM_CC_FAT	GO:0045259~proton-transporting ATP synthase complex	10	1.51745	7.38773e-05	338040, 281640, 327699, 337887, 282701, 327675, 338081, 282710, 282578, 282690	353	13	1927	4.19917	0.0214142	0.00240232	0.0983222	RE vs. OF	1
GOTERM_BP_FAT	GO:0006091~generation of precursor metabolites and energy	38	5.76631	1.69604e-06	338040, 337887, 338046, 327680, 521892, 505472, 327704, 516175, 281110, 281640, 783467, 282405, 338075, 282710, 535182, 327698, 327697, 281181, 338057, 282578, 282690, 617210, 407109, 281141, 281570, 280950, 282318, 537713, 282701, 338082, 327675, 286885, 338081, 613899, 338060, 781020, 338061, 281306	394	107	2413	2.17501	0.00258819	0.00258819	0.0028243	RE vs. OF	1
GOTERM_CC_FAT	GO:0031967~organelle envelope	51	7.739	0.000114554	338040, 286809, 506370, 282716, 338046, 505763, 282422, 282710, 613498, 540225, 327699, 327698, 327697, 281692, 338057, 282578, 282479, 282477, 282701, 338081, 281306, 281809, 768034, 282379, 509788, 100270792, 338471, 282119, 327680, 327704, 507686, 281640, 327688, 783467, 615565, 787610, 281091, 287012, 540138, 515757, 614074, 282690, 281570, 327675, 286886, 286885, 286846, 613899, 781020, 3380…	353	169	1927	1.64737	0.0330092	0.003351	0.15242	RE vs. OF	1
GOTERM_CC_FAT	GO:0031975~envelope	51	7.739	0.000114554	338040, 286809, 506370, 282716, 338046, 505763, 282422, 282710, 613498, 540225, 327699, 327698, 327697, 281692, 338057, 282578, 282479, 282477, 282701, 338081, 281306, 281809, 768034, 282379, 509788, 100270792, 338471, 282119, 327680, 327704, 507686, 281640, 327688, 783467, 615565, 787610, 281091, 287012, 540138, 515757, 614074, 282690, 281570, 327675, 286886, 286885, 286846, 613899, 781020, 3380…	353	169	1927	1.64737	0.0330092	0.003351	0.15242	RE vs. OF	1
KEGG_PATHWAY	bta05016:Huntington's disease	30	4.55235	0.000134574	337887, 515216, 282716, 100270792, 282119, 338046, 327680, 327704, 536553, 281640, 327688, 282710, 281091, 540225, 287012, 327698, 327697, 282578, 338057, 282690, 282479, 281570, 282701, 327675, 286885, 338081, 338060, 613899, 338061, 781020	270	84	1498	1.98148	0.0210396	0.00424379	0.162026	RE vs. OF	1
KEGG_PATHWAY	bta03050:Proteasome	14	2.12443	0.000171781	505050, 534640, 510155, 510041, 511803, 515503, 506203, 539141, 511207, 507213, 530186, 617807, 512456, 282013	270	26	1498	2.98746	0.0267787	0.00451375	0.206782	RE vs. OF	1
GOTERM_CC_FAT	GO:0000502~proteasome complex	15	2.27618	0.000195077	505050, 534640, 510155, 510041, 511803, 530189, 515503, 506203, 539141, 511207, 507213, 530186, 617807, 512456, 282013	353	29	1927	2.82358	0.0555601	0.00518318	0.259432	RE vs. OF	1
GOTERM_CC_FAT	GO:0016469~proton-transporting two-sector ATPase complex	14	2.12443	0.00021311	338040, 327699, 337887, 282578, 282690, 281640, 327675, 338082, 282701, 282405, 281641, 338075, 338081, 282710	353	26	1927	2.93942	0.0605379	0.00519047	0.283381	RE vs. OF	1
INTERPRO	IPR012335:Thioredoxin fold	16	2.42792	8.14514e-06	782525, 286809, 415110, 282885, 506991, 281803, 281373, 281997, 522986, 281210, 281999, 614672, 613927, 506157, 280950, 282438	489	29	3052	3.44348	0.00744938	0.00744938	0.012728	RE vs. OF	1
INTERPRO	IPR017936:Thioredoxin-like	12	1.82094	1.70989e-05	415110, 282885, 506157, 506991, 280950, 281803, 281373, 281997, 522986, 281999, 613927, 282438	489	18	3052	4.16087	0.0155744	0.00781774	0.0267177	RE vs. OF	1
SP_PIR_KEYWORDS	endoplasmic reticulum	37	5.61457	0.000157083	281546, 506530, 281803, 785345, 534816, 281373, 282646, 523737, 281504, 514610, 338472, 767980, 281110, 506316, 618580, 510682, 614538, 415110, 281036, 506991, 504438, 534231, 783065, 613886, 529312, 407129, 506157, 281419, 615552, 538602, 359721, 511453, 531676, 286846, 767948, 512276, 507290	432	117	2506	1.83448	0.0491772	0.0100348	0.211867	RE vs. OF	1
SP_PIR_KEYWORDS	Hydrogen ion transport	13	1.97269	0.000213027	338040, 337887, 282578, 282690, 281640, 327675, 338082, 282701, 282405, 281641, 338075, 338081, 282710	432	24	2506	3.14217	0.0661028	0.0113334	0.287221	RE vs. OF	1
SP_PIR_KEYWORDS	proteasome	14	2.12443	0.000296617	505050, 534640, 510155, 510041, 530189, 515503, 506203, 539141, 511207, 507213, 530186, 617807, 512456, 282013	432	28	2506	2.90046	0.0908346	0.011833	0.399716	RE vs. OF	1
SP_PIR_KEYWORDS	ATP biosynthesis	7	1.06222	0.000150349	281640, 337887, 282701, 327675, 338081, 282710, 282578	432	7	2506	5.80093	0.0471194	0.0119939	0.202793	RE vs. OF	1
SP_PIR_KEYWORDS	ribonucleoprotein	35	5.31108	0.000264741	534001, 539950, 506657, 540129, 615199, 504876, 337888, 767908, 512745, 615178, 786726, 286853, 781360, 404137, 538838, 512792, 532203, 506229, 506768, 617823, 509163, 618702, 524507, 515534, 507564, 615300, 504413, 326602, 614639, 781306, 282053, 505507, 767925, 404140, 508221	432	111	2506	1.82912	0.0814813	0.0120684	0.356831	RE vs. OF	1
GOTERM_BP_FAT	GO:0006119~oxidative phosphorylation	15	2.27618	5.42535e-05	338040, 337887, 282578, 282690, 338046, 281570, 281640, 327675, 338082, 282701, 282405, 338075, 338081, 282710, 613899	394	29	2413	3.16778	0.0795583	0.0164436	0.0903075	RE vs. OF	1
GOTERM_BP_FAT	GO:0045454~cell redox homeostasis	15	2.27618	3.28757e-05	415110, 282885, 506991, 281803, 281373, 281997, 522986, 281999, 614672, 615027, 613927, 506157, 280950, 512276, 282438	394	28	2413	3.28091	0.048994	0.0166055	0.0547323	RE vs. OF	1
GOTERM_BP_FAT	GO:0055114~oxidation reduction	49	7.43551	4.45588e-05	505995, 286809, 281997, 281999, 514194, 338046, 521892, 407159, 282422, 497032, 785297, 282149, 535182, 280763, 282885, 506991, 522986, 327698, 327697, 338057, 617210, 407109, 281650, 280950, 281306, 282438, 281809, 281210, 618084, 327680, 327704, 281110, 280960, 783467, 515860, 785762, 281181, 281570, 616694, 508629, 504481, 781294, 286885, 338060, 613899, 781020, 338061, 532945, 507290	394	172	2413	1.74473	0.0658211	0.0168778	0.0741758	RE vs. OF	1
GOTERM_CC_FAT	GO:0005789~endoplasmic reticulum membrane	18	2.73141	0.000785034	510682, 534816, 281504, 506198, 523737, 326580, 781305, 767980, 534231, 508465, 613577, 540389, 614795, 407159, 506157, 538602, 511453, 512276	353	43	1927	2.28513	0.20555	0.0175447	1.04023	RE vs. OF	1
GOTERM_CC_FAT	GO:0005839~proteasome core complex	9	1.36571	0.00123757	505050, 511207, 534640, 507213, 510155, 515503, 506203, 539141, 282013	353	14	1927	3.50931	0.304296	0.0255836	1.63531	RE vs. OF	1
SP_PIR_KEYWORDS	cytoplasm	111	16.8437	0.000895685	512435, 286809, 615199, 534553, 786726, 510937, 767836, 536607, 538838, 615447, 515326, 512626, 399559, 768311, 524770, 508158, 282885, 535494, 534640, 507564, 510155, 281961, 326602, 281141, 281650, 515310, 281156, 286863, 493722, 493724, 282013, 282485, 281831, 512653, 785421, 515503, 338472, 539141, 511268, 286854, 506314, 781360, 521522, 512792, 281581, 509163, 280701, 505050, 507196, 281181,…	432	497	2506	1.29558	0.249971	0.0258105	1.2025	RE vs. OF	1
GOTERM_CC_FAT	GO:0042175~nuclear envelope-endoplasmic reticulum network	18	2.73141	0.00143629	510682, 534816, 281504, 506198, 523737, 326580, 781305, 767980, 534231, 508465, 613577, 540389, 614795, 407159, 506157, 538602, 511453, 512276	353	45	1927	2.18357	0.343698	0.0259775	1.89558	RE vs. OF	1
SP_PIR_KEYWORDS	threonine protease	9	1.36571	0.000822568	505050, 511207, 534640, 507213, 510155, 515503, 506203, 539141, 282013	432	14	2506	3.72917	0.232144	0.0260695	1.10484	RE vs. OF	1
GOTERM_CC_FAT	GO:0070469~respiratory chain	15	2.27618	0.00143622	540225, 327698, 327697, 338057, 338046, 327680, 327704, 281570, 327688, 783467, 286885, 338060, 613899, 781020, 338061	353	34	1927	2.40835	0.343684	0.0276838	1.89549	RE vs. OF	1
SP_PIR_KEYWORDS	ribosomal protein	27	4.09712	0.000790772	506657, 540129, 615199, 337888, 504876, 767908, 512745, 615178, 286853, 404137, 506229, 532203, 506768, 509163, 618702, 524507, 515534, 615300, 504413, 326602, 614639, 781306, 282053, 505507, 767925, 404140, 508221	432	82	2506	1.91006	0.22426	0.027821	1.06235	RE vs. OF	1
SP_PIR_KEYWORDS	respiratory chain	15	2.27618	0.00111347	287012, 327698, 327697, 338057, 100270792, 338046, 327680, 327704, 281570, 783467, 286885, 338060, 613899, 781020, 338061	432	35	2506	2.48611	0.300663	0.0293621	1.49285	RE vs. OF	1
GOTERM_MF_FAT	GO:0005198~structural molecule activity	33	5.00759	0.000286788	506657, 540129, 615199, 504876, 337888, 767908, 512745, 615178, 100138268, 286853, 404137, 532203, 506229, 506768, 509163, 618702, 280781, 524507, 515534, 615300, 326580, 504413, 326602, 614639, 781306, 280955, 282053, 414922, 505507, 535533, 767925, 404140, 508221	396	112	2518	1.87351	0.143243	0.030447	0.416536	RE vs. OF	1
SP_PIR_KEYWORDS	nad	21	3.18665	0.00126584	505511, 508158, 281809, 327698, 282716, 327697, 281181, 338057, 282119, 338046, 327680, 327704, 280960, 616694, 508629, 338060, 338061, 781020, 507347, 535182, 281306	432	59	2506	2.06474	0.334085	0.0307923	1.69554	RE vs. OF	1
SP_PIR_KEYWORDS	transport	68	10.3187	0.00144071	338040, 785345, 337887, 534816, 515216, 507409, 282716, 614581, 615681, 338046, 521892, 282144, 536553, 282710, 518407, 616304, 327698, 514423, 327697, 282531, 282578, 338057, 617210, 282479, 282477, 280950, 528265, 338082, 282701, 493722, 338081, 531676, 281546, 614236, 614507, 785421, 512361, 282119, 281110, 327704, 327680, 507686, 512029, 281640, 783467, 282405, 281641, 338075, 787610, 614074,…	432	280	2506	1.4088	0.370483	0.0325169	1.92766	RE vs. OF	1
GOTERM_CC_FAT	GO:0044455~mitochondrial membrane part	13	1.97269	0.00209202	338040, 540225, 327699, 327698, 768034, 327697, 282578, 282690, 327680, 327688, 282701, 787610, 282710	353	28	1927	2.5345	0.458604	0.0354507	2.7499	RE vs. OF	1
GOTERM_CC_FAT	GO:0005739~mitochondrion	76	11.5326	0.00234399	286809, 338040, 337887, 281997, 506370, 282716, 281999, 615013, 414346, 338046, 521892, 505763, 615447, 507213, 282422, 534286, 282710, 282149, 613498, 282885, 540225, 327699, 327698, 327697, 281692, 614639, 282578, 338057, 617210, 407109, 282479, 530414, 282477, 280950, 537713, 517535, 282701, 338081, 281306, 506657, 281809, 281833, 768034, 338471, 100270792, 282119, 511268, 281110, 327704, 3276…	353	309	1927	1.34265	0.497216	0.0355422	3.07635	RE vs. OF	1
GOTERM_CC_FAT	GO:0005788~endoplasmic reticulum lumen	9	1.36571	0.00223471	281036, 415110, 506157, 506991, 281419, 281803, 506316, 281373, 282646	353	15	1927	3.27535	0.480819	0.0357617	2.93489	RE vs. OF	1
GOTERM_MF_FAT	GO:0070003~threonine-type peptidase activity	9	1.36571	0.000429943	505050, 511207, 534640, 507213, 510155, 515503, 506203, 539141, 282013	396	14	2518	4.08766	0.206886	0.0378948	0.623852	RE vs. OF	1
GOTERM_MF_FAT	GO:0004298~threonine-type endopeptidase activity	9	1.36571	0.000429943	505050, 511207, 534640, 507213, 510155, 515503, 506203, 539141, 282013	396	14	2518	4.08766	0.206886	0.0378948	0.623852	RE vs. OF	1
SP_PIR_KEYWORDS	oxidative phosphorylation	10	1.51745	0.00220696	287012, 281640, 337887, 327675, 338081, 613899, 338060, 282578, 100270792, 282690	432	19	2506	3.05312	0.50797	0.0408604	2.93882	RE vs. OF	1
GOTERM_CC_FAT	GO:0005753~mitochondrial proton-transporting ATP synthase complex	6	0.91047	0.00301385	338040, 327699, 282701, 282710, 282578, 282690	353	7	1927	4.67908	0.587035	0.0412394	3.93928	RE vs. OF	1
SP_PIR_KEYWORDS	membrane-associated complex	9	1.36571	0.00255594	287012, 281640, 337887, 327697, 327675, 338081, 338060, 282578, 100270792	432	16	2506	3.26302	0.560232	0.0423159	3.39614	RE vs. OF	1
GOTERM_CC_FAT	GO:0030529~ribonucleoprotein complex	45	6.82853	0.00295783	783115, 534001, 539950, 506657, 540129, 615199, 281831, 615198, 504876, 337888, 767908, 512745, 287023, 615178, 786726, 767836, 286853, 781360, 404098, 404137, 512792, 532203, 506229, 506768, 338071, 618702, 617823, 509163, 524507, 515534, 515057, 281036, 507564, 615300, 767873, 504413, 614639, 326602, 781306, 282053, 535258, 505507, 767925, 404140, 508221	353	164	1927	1.49788	0.580179	0.0424682	3.86738	RE vs. OF	1
SP_PIR_KEYWORDS	electron transport	17	2.57967	0.0021955	327698, 327697, 338057, 617210, 338046, 327680, 327704, 281110, 521892, 281570, 280950, 783467, 286885, 338060, 613899, 338061, 781020	432	45	2506	2.19146	0.506153	0.0431375	2.92377	RE vs. OF	1
SP_PIR_KEYWORDS	oxidoreductase	39	5.91806	0.00247933	286809, 281809, 281997, 281210, 281999, 100270792, 618084, 338046, 327680, 327704, 280960, 407159, 497032, 282422, 327688, 281091, 282149, 280763, 535182, 282885, 506991, 287012, 327698, 327697, 281181, 338057, 407109, 281650, 616694, 508629, 781294, 613899, 338060, 338061, 781020, 532945, 507290, 282438, 281306	432	143	2506	1.58207	0.549255	0.0433041	3.29592	RE vs. OF	1
GOTERM_CC_FAT	GO:0005840~ribosome	27	4.09712	0.00334739	506657, 540129, 615199, 337888, 504876, 767908, 512745, 615178, 286853, 404137, 506229, 532203, 506768, 509163, 618702, 524507, 515534, 615300, 504413, 326602, 614639, 781306, 282053, 505507, 767925, 404140, 508221	353	85	1927	1.73401	0.6256	0.0436736	4.36631	RE vs. OF	1
SP_PIR_KEYWORDS	ion transport	19	2.88316	0.00214704	338040, 337887, 534816, 282716, 282578, 615681, 282690, 282119, 282144, 281640, 327675, 338082, 282701, 282405, 613998, 281641, 338075, 338081, 282710	432	53	2506	2.07958	0.498394	0.0449542	2.8601	RE vs. OF	1
GOTERM_MF_FAT	GO:0003677~DNA binding	91	9.84848	4.89319e-06	526771, 519474, 508503, 614253, 537195, 509625, 615637, 282041, 539455, 788381, 541257, 353354, 508384, 506331, 613439, 537985, 505722, 286764, 523683, 100138099, 506525, 533652, 614260, 520718, 534385, 618306, 512854, 614126, 506945, 504367, 617875, 537418, 506235, 515680, 533297, 509275, 517825, 535394, 510796, 508652, 516282, 534579, 282335, 518046, 509060, 540819, 281542, 535203, 783159, 5054…	496	303	2518	1.52466	0.00270716	0.00270716	0.00714772	OF vs RE	14
KEGG_PATHWAY	bta00190:Oxidative phosphorylation	33	5.61224	1.79296e-10	338040, 100270792, 613541, 338046, 327680, 327704, 281481, 281640, 327688, 282405, 281641, 404152, 282710, 281091, 327696, 280701, 540225, 287012, 515696, 327698, 327697, 282578, 338057, 282690, 282701, 327675, 286885, 338063, 613899, 338060, 338061, 781020, 282517	234	67	1498	3.15308	2.83288e-08	1.41644e-08	2.16033e-07	RE vs. OF	14
KEGG_PATHWAY	bta05012:Parkinson's disease	32	5.44218	1.35398e-10	282716, 100270792, 613541, 282119, 338046, 327680, 327704, 511268, 281481, 281640, 327688, 282710, 281091, 327696, 540225, 287012, 510767, 327698, 327697, 338057, 282578, 282690, 282479, 282701, 327675, 286885, 338063, 613899, 338060, 338061, 781020, 282517	234	63	1498	3.25166	2.1393e-08	2.1393e-08	1.63141e-07	RE vs. OF	14
GOTERM_CC_FAT	GO:0031966~mitochondrial membrane	46	7.82313	3.36065e-10	338040, 281809, 768034, 282716, 522006, 100270792, 282119, 338046, 327680, 327704, 768074, 281481, 281640, 534217, 327688, 783467, 787610, 282710, 281091, 613498, 327696, 287012, 540225, 613570, 515696, 327699, 327698, 327697, 338057, 282578, 614074, 282690, 282479, 526059, 280878, 282152, 282701, 327675, 286886, 286885, 338063, 613899, 781020, 338061, 282517, 281306	284	123	1927	2.53756	9.14098e-08	4.57049e-08	4.4237e-07	RE vs. OF	14
GOTERM_CC_FAT	GO:0005740~mitochondrial envelope	47	7.9932	2.24755e-10	338040, 281809, 768034, 282716, 522006, 100270792, 282119, 338046, 327680, 327704, 768074, 281481, 281640, 534217, 327688, 783467, 787610, 282710, 281091, 613498, 327696, 287012, 540225, 613570, 515696, 327699, 327698, 327697, 338057, 282578, 614074, 282690, 282479, 526059, 280878, 282152, 282701, 327675, 286886, 286885, 338063, 613899, 507347, 781020, 338061, 282517, 281306	284	126	1927	2.53099	6.11334e-08	6.11334e-08	2.9585e-07	RE vs. OF	14
GOTERM_CC_FAT	GO:0044429~mitochondrial part	55	9.35374	1.28078e-09	338040, 282716, 522006, 338046, 521892, 534286, 282710, 613498, 327696, 540225, 327699, 510767, 327698, 327697, 338057, 282578, 617210, 282479, 526059, 280878, 282152, 282701, 281306, 281809, 768034, 511222, 100270792, 282119, 327680, 327704, 768074, 281481, 281640, 534217, 327688, 783467, 787610, 281091, 613570, 287012, 515696, 614074, 282690, 508629, 327675, 286886, 286885, 515765, 338063, 6138…	284	168	1927	2.22135	3.48372e-07	1.16124e-07	1.68592e-06	RE vs. OF	14
GOTERM_CC_FAT	GO:0005743~mitochondrial inner membrane	41	6.97279	4.59613e-09	338040, 281809, 768034, 522006, 100270792, 282119, 338046, 327680, 327704, 768074, 281481, 281640, 327688, 783467, 282710, 281091, 613498, 327696, 287012, 540225, 613570, 515696, 327699, 327698, 327697, 338057, 282578, 282690, 282479, 526059, 280878, 282701, 327675, 286886, 286885, 338063, 613899, 781020, 338061, 282517, 281306	284	110	1927	2.52903	1.25015e-06	3.12537e-07	6.04998e-06	RE vs. OF	14
KEGG_PATHWAY	bta05010:Alzheimer's disease	33	5.61224	6.50894e-09	281809, 615013, 100270792, 613541, 338046, 327680, 327704, 517541, 281481, 281640, 327688, 282710, 281091, 327696, 540225, 287012, 510767, 327698, 327697, 338057, 282578, 282690, 512313, 282701, 327675, 536741, 286885, 338063, 613899, 338060, 338061, 781020, 282517	234	75	1498	2.81675	1.02841e-06	3.42804e-07	7.84258e-06	RE vs. OF	14
SP_PIR_KEYWORDS	mitochondrion inner membrane	31	5.27211	2.2178e-09	338040, 768034, 338046, 327680, 327704, 768074, 281481, 281640, 327688, 783467, 282710, 281091, 327696, 540225, 287012, 515696, 327698, 327697, 282578, 338057, 282690, 282479, 280878, 282701, 327675, 286885, 338063, 613899, 781020, 338061, 282517	353	70	2506	3.14391	6.32072e-07	6.32072e-07	2.94046e-06	RE vs. OF	14
GOTERM_CC_FAT	GO:0019866~organelle inner membrane	41	6.97279	2.04482e-08	338040, 281809, 768034, 522006, 100270792, 282119, 338046, 327680, 327704, 768074, 281481, 281640, 327688, 783467, 282710, 281091, 613498, 327696, 287012, 540225, 613570, 515696, 327699, 327698, 327697, 338057, 282578, 282690, 282479, 526059, 280878, 282701, 327675, 286886, 286885, 338063, 613899, 781020, 338061, 282517, 281306	284	115	1927	2.41908	5.5619e-06	1.11238e-06	2.69164e-05	RE vs. OF	14
GOTERM_BP_FAT	GO:0006091~generation of precursor metabolites and energy	38	6.46259	1.16854e-08	338040, 281235, 507476, 338046, 327680, 521892, 505472, 327704, 281110, 768074, 281481, 281640, 783467, 282405, 404152, 282710, 327696, 515696, 510767, 327698, 327697, 338057, 282578, 282690, 617210, 513996, 282318, 282701, 327675, 286885, 338063, 613899, 338060, 781020, 338061, 281274, 282517, 281306	328	107	2413	2.61266	1.5261e-05	1.5261e-05	1.90904e-05	RE vs. OF	14
GOTERM_CC_FAT	GO:0031975~envelope	50	8.5034	3.65006e-07	338040, 282716, 522006, 338046, 282710, 613498, 327696, 540225, 327699, 327698, 327697, 614967, 338057, 282578, 282479, 526059, 280878, 282152, 282701, 281306, 281809, 768034, 100270792, 282119, 327680, 327704, 768074, 767620, 281481, 281640, 534217, 327688, 783467, 787610, 281091, 613570, 287012, 515696, 540138, 614074, 282690, 327675, 286886, 286885, 338063, 613899, 781020, 338061, 507347, 2825…	284	169	1927	2.00746	9.92766e-05	1.65468e-05	0.000480464	RE vs. OF	14
GOTERM_CC_FAT	GO:0031967~organelle envelope	50	8.5034	3.65006e-07	338040, 282716, 522006, 338046, 282710, 613498, 327696, 540225, 327699, 327698, 327697, 614967, 338057, 282578, 282479, 526059, 280878, 282152, 282701, 281306, 281809, 768034, 100270792, 282119, 327680, 327704, 768074, 767620, 281481, 281640, 534217, 327688, 783467, 787610, 281091, 613570, 287012, 515696, 540138, 614074, 282690, 327675, 286886, 286885, 338063, 613899, 781020, 338061, 507347, 2825…	284	169	1927	2.00746	9.92766e-05	1.65468e-05	0.000480464	RE vs. OF	14
GOTERM_CC_FAT	GO:0044455~mitochondrial membrane part	16	2.72109	1.38695e-06	338040, 540225, 515696, 327699, 327698, 768034, 327697, 282578, 282690, 327680, 768074, 327688, 282701, 787610, 282710, 282517	284	28	1927	3.87726	0.00037718	5.38916e-05	0.00182566	RE vs. OF	14
SP_PIR_KEYWORDS	electron transport	21	3.57143	5.87755e-07	327696, 510767, 327698, 327697, 338057, 617210, 338046, 327680, 327704, 281110, 521892, 768074, 281481, 783467, 286885, 338063, 613899, 338060, 338061, 781020, 282517	353	45	2506	3.31294	0.000167496	8.37516e-05	0.00077927	RE vs. OF	14
GOTERM_CC_FAT	GO:0031090~organelle membrane	62	10.5442	2.59636e-06	338040, 282716, 615641, 522006, 338046, 404152, 282710, 613498, 317724, 327696, 540225, 327699, 327698, 327697, 614967, 444860, 282531, 532862, 338057, 282578, 513996, 282479, 526059, 280878, 282152, 282701, 281306, 616526, 281809, 614236, 768034, 100270792, 282119, 327704, 327680, 768074, 281481, 281640, 534217, 327688, 783467, 281641, 787610, 281091, 287012, 613570, 540138, 515696, 326580, 7813…	284	242	1927	1.73836	0.00070596	8.82723e-05	0.00341758	RE vs. OF	14
KEGG_PATHWAY	bta05016:Huntington's disease	31	5.27211	2.26116e-06	282716, 100270792, 613541, 282119, 338046, 327680, 327704, 281481, 281640, 327688, 282710, 281091, 327696, 540225, 287012, 510767, 327698, 327697, 282578, 338057, 282690, 282479, 282701, 327675, 286885, 338063, 613899, 338060, 338061, 781020, 282517	234	84	1498	2.36254	0.000357199	8.93118e-05	0.00272442	RE vs. OF	14
GOTERM_MF_FAT	GO:0022890~inorganic cation transmembrane transporter activity	20	3.40136	6.181e-07	338040, 540225, 287012, 515696, 100270792, 282578, 282690, 512313, 282144, 281640, 327675, 327688, 282701, 282405, 286885, 281641, 404152, 282710, 613899, 281091	339	43	2518	3.45476	0.000287375	0.000143698	0.000881001	RE vs. OF	14
GOTERM_CC_FAT	GO:0070469~respiratory chain	17	2.89116	5.64856e-06	540225, 510767, 327698, 327697, 338057, 338046, 327680, 327704, 327688, 783467, 286885, 338063, 613899, 338060, 338061, 781020, 282517	284	34	1927	3.39261	0.00153523	0.000170698	0.00743506	RE vs. OF	14
SP_PIR_KEYWORDS	mitochondrion	58	9.86395	1.90081e-06	515563, 338040, 281998, 282716, 522006, 338046, 521892, 534286, 282710, 327696, 540225, 327699, 510767, 327698, 327697, 614639, 338057, 282578, 617210, 282479, 280878, 282701, 281306, 281809, 614711, 768034, 511222, 100270792, 282119, 327704, 327680, 768074, 281481, 281640, 514652, 327688, 783467, 787610, 513795, 281091, 287012, 515696, 614074, 282690, 508918, 508629, 514753, 327675, 286886, 5157…	353	226	2506	1.82191	0.000541585	0.000180561	0.00252015	RE vs. OF	14
GOTERM_MF_FAT	GO:0015078~hydrogen ion transmembrane transporter activity	18	3.06122	1.25804e-06	338040, 540225, 287012, 515696, 100270792, 282578, 282690, 281640, 327675, 327688, 282701, 282405, 286885, 281641, 404152, 282710, 613899, 281091	339	37	2518	3.61349	0.000584816	0.000194977	0.00179312	RE vs. OF	14
GOTERM_BP_FAT	GO:0022900~electron transport chain	21	3.57143	3.1763e-07	327696, 510767, 327698, 327697, 338057, 617210, 338046, 327680, 327704, 281110, 521892, 768074, 281481, 783467, 286885, 338063, 613899, 338060, 338061, 781020, 282517	328	45	2413	3.43313	0.000414738	0.000207391	0.000518908	RE vs. OF	14
GOTERM_MF_FAT	GO:0015077~monovalent inorganic cation transmembrane transporter activity	19	3.23129	5.55075e-07	338040, 540225, 287012, 515696, 100270792, 282578, 282690, 282144, 281640, 327675, 327688, 282701, 282405, 286885, 281641, 404152, 282710, 613899, 281091	339	39	2518	3.61864	0.000258077	0.000258077	0.000791169	RE vs. OF	14
SP_PIR_KEYWORDS	nad	23	3.91156	5.77605e-06	508158, 281809, 327698, 282716, 327697, 338057, 282119, 523154, 338046, 327680, 327704, 280878, 508629, 338074, 338063, 513400, 338060, 338061, 507347, 781020, 281274, 282517, 281306	353	59	2506	2.76747	0.00164482	0.000329181	0.00765788	RE vs. OF	14
GOTERM_CC_FAT	GO:0005739~mitochondrion	72	12.2449	1.32097e-05	515563, 338040, 281998, 282716, 615013, 493999, 522006, 338046, 521892, 507213, 534286, 282710, 613498, 327696, 540225, 510767, 327699, 327698, 327697, 614639, 282578, 338057, 617210, 513996, 282479, 526059, 280878, 282152, 282701, 281199, 281306, 533042, 281809, 614711, 768034, 511222, 100270792, 282119, 511268, 281110, 327704, 327680, 768074, 281481, 281640, 534217, 514652, 327688, 783467, 7876…	284	309	1927	1.58102	0.00358661	0.000359241	0.0173868	RE vs. OF	14
SP_PIR_KEYWORDS	respiratory chain	17	2.89116	5.26321e-06	287012, 510767, 327698, 327697, 338057, 100270792, 338046, 327680, 327704, 783467, 286885, 338063, 613899, 338060, 338061, 781020, 282517	353	35	2506	3.44816	0.00149889	0.000374934	0.00697797	RE vs. OF	14
GOTERM_CC_FAT	GO:0005753~mitochondrial proton-transporting ATP synthase complex	7	1.19048	5.88091e-05	338040, 515696, 327699, 282701, 282710, 282578, 282690	284	7	1927	6.78521	0.0158693	0.00145317	0.077384	RE vs. OF	14
GOTERM_CC_FAT	GO:0045259~proton-transporting ATP synthase complex	9	1.53061	0.000129658	338040, 281640, 515696, 327699, 282701, 327675, 282710, 282578, 282690	284	13	1927	4.69745	0.0346545	0.00293478	0.170537	RE vs. OF	14
GOTERM_BP_FAT	GO:0044271~nitrogen compound biosynthetic process	27	4.59184	7.62378e-06	338040, 525563, 527403, 509965, 618084, 282144, 535603, 281640, 534286, 282405, 404152, 282710, 515532, 515696, 281229, 282578, 282690, 512313, 789409, 282701, 327675, 510679, 404189, 286886, 280726, 513400, 281199	328	80	2413	2.48289	0.00990729	0.0033134	0.0124542	RE vs. OF	14
SP_PIR_KEYWORDS	transport	62	10.5442	0.000119378	338040, 615480, 785345, 509769, 282716, 493998, 614112, 614581, 338046, 521892, 282144, 513629, 404152, 282710, 518407, 616304, 317724, 327696, 510767, 327698, 327697, 282531, 538855, 282578, 338057, 617210, 282479, 528265, 282701, 518045, 614236, 282119, 281110, 327704, 327680, 768074, 767620, 281481, 281640, 783467, 282405, 282348, 281641, 787610, 515696, 618325, 788432, 614074, 282690, 508918,…	353	280	2506	1.57195	0.0334523	0.00565473	0.158161	RE vs. OF	14
GOTERM_BP_FAT	GO:0055114~oxidation reduction	44	7.48299	2.01208e-05	281809, 281235, 281998, 281312, 516085, 511222, 618084, 338046, 327680, 521892, 281110, 327704, 768074, 281481, 534217, 497032, 783467, 338074, 327696, 515860, 510767, 327698, 785762, 327697, 533910, 338057, 617210, 513996, 281650, 508629, 280878, 504481, 286885, 338063, 613899, 338060, 781020, 338061, 282517, 281274, 532945, 507290, 281306, 282438	328	172	2413	1.88195	0.0259357	0.00654796	0.0328661	RE vs. OF	14
SP_PIR_KEYWORDS	oxidoreductase	37	6.29252	0.00018998	281809, 281235, 281998, 281312, 516085, 511222, 100270792, 618084, 338046, 327680, 327704, 768074, 327688, 497032, 338074, 281091, 327696, 287012, 327698, 327697, 338057, 513996, 281650, 280878, 508629, 512094, 338063, 613899, 338060, 781020, 338061, 532945, 281274, 282517, 507290, 281306, 282438	353	143	2506	1.83684	0.0527095	0.00770579	0.251591	RE vs. OF	14
GOTERM_BP_FAT	GO:0006119~oxidative phosphorylation	14	2.38095	3.62569e-05	338040, 515696, 282578, 282690, 338046, 281640, 327675, 282701, 282405, 338063, 404152, 282710, 613899, 282517	328	29	2413	3.55151	0.0462488	0.00942578	0.0592163	RE vs. OF	14
GOTERM_CC_FAT	GO:0016469~proton-transporting two-sector ATPase complex	12	2.04082	0.000558828	338040, 281640, 515696, 327699, 282701, 327675, 282405, 281641, 404152, 282710, 282578, 282690	284	26	1927	3.13164	0.141049	0.0116276	0.733103	RE vs. OF	14
GOTERM_MF_FAT	GO:0009055~electron carrier activity	16	2.72109	0.00014132	327696, 540225, 510767, 516085, 327697, 511222, 533910, 617210, 521892, 513996, 768074, 280878, 327688, 783467, 338074, 532945	339	41	2518	2.89863	0.0636057	0.0162954	0.201241	RE vs. OF	14
GOTERM_BP_FAT	GO:0009165~nucleotide biosynthetic process	19	3.23129	8.01101e-05	338040, 515532, 515696, 509965, 281229, 282578, 282690, 512313, 282144, 535603, 281640, 789409, 327675, 404189, 282701, 282405, 404152, 513400, 282710	328	52	2413	2.68803	0.0993405	0.0172868	0.130795	RE vs. OF	14
SP_PIR_KEYWORDS	Hydrogen ion transport	11	1.87075	0.000824742	338040, 281640, 515696, 282701, 327675, 282405, 281641, 404152, 282710, 282578, 282690	353	24	2506	3.25378	0.209546	0.0257892	1.08797	RE vs. OF	14
GOTERM_BP_FAT	GO:0034654~nucleobase, nucleoside, nucleotide and nucleic acid biosynthetic process	19	3.23129	0.000140344	338040, 515532, 515696, 509965, 281229, 282578, 282690, 512313, 282144, 535603, 281640, 789409, 327675, 404189, 282701, 282405, 404152, 513400, 282710	328	54	2413	2.58847	0.167484	0.0258462	0.229033	RE vs. OF	14
GOTERM_BP_FAT	GO:0034404~nucleobase, nucleoside and nucleotide biosynthetic process	19	3.23129	0.000140344	338040, 515532, 515696, 509965, 281229, 282578, 282690, 512313, 282144, 535603, 281640, 789409, 327675, 404189, 282701, 282405, 404152, 513400, 282710	328	54	2413	2.58847	0.167484	0.0258462	0.229033	RE vs. OF	14
SP_PIR_KEYWORDS	acetylation	114	19.3878	0.000793929	768056, 282716, 514960, 786726, 510937, 286870, 538838, 286803, 768311, 282710, 616304, 508158, 507564, 510767, 615300, 510155, 327698, 282531, 617210, 507130, 282479, 282701, 280726, 518045, 615178, 515503, 100270792, 539141, 522854, 618084, 511268, 281110, 505472, 781219, 280858, 404137, 281640, 783467, 281641, 513267, 338071, 509163, 514407, 281115, 280701, 505050, 518637, 515696, 541014, 5374…	353	628	2506	1.2887	0.202569	0.0278984	1.04752	RE vs. OF	14
SP_PIR_KEYWORDS	transit peptide	35	5.95238	0.00133216	515563, 281998, 511222, 522006, 327680, 521892, 768074, 281481, 281640, 514652, 534286, 327688, 513795, 281091, 327696, 287012, 540225, 327699, 327697, 614639, 282578, 282690, 508918, 280878, 508629, 282701, 327675, 286886, 515765, 613899, 338060, 507347, 338061, 282517, 281306	353	146	2506	1.70185	0.316083	0.0372792	1.75189	RE vs. OF	14
GOTERM_CC_FAT	GO:0000276~mitochondrial proton-transporting ATP synthase complex, coupling factor F(o)	5	0.85034	0.0020189	338040, 515696, 282701, 282710, 282690	284	5	1927	6.78521	0.422875	0.0385031	2.62513	RE vs. OF	14
GOTERM_BP_FAT	GO:0006818~hydrogen transport	12	2.04082	0.000277293	338040, 281640, 515696, 280878, 282701, 327675, 282405, 281641, 404152, 282710, 282578, 282690	328	26	2413	3.3954	0.303853	0.0442647	0.452049	RE vs. OF	14
GOTERM_BP_FAT	GO:0015992~proton transport	12	2.04082	0.000277293	338040, 281640, 515696, 280878, 282701, 327675, 282405, 281641, 404152, 282710, 282578, 282690	328	26	2413	3.3954	0.303853	0.0442647	0.452049	RE vs. OF	14
